# Supplementary material for: A metabolome and transcriptome survey to tap the dynamics of fruit prolonged shelf-life and improved quality within Greek tomato germplasm
Source: Front Plant Sci. 2023 Sep 25;14:1267340. doi: 10.3389/fpls.2023.1267340 (PMC10560995; doi:10.3389/fpls.2023.1267340)
Supplement: Supplementary file 2 [file Table_1.xlsx]

## Sheet: Sheet1
Supplementary Table 1. List of primers for RT-qPCR validation.
Oligo	sequence	Tm		qPCR annealing	concentration (nM)	Template (ng)	product
TRADITOM002For	ACC TGG AGT TAC TGG AAA AGG T	56	TomloxC	65	200nM	2.5	140bp
TRADITOM002Rev	AGC AAA AAG AGC TAG CAC ACA	55	TomloxC	65	200nM	2.5
TRADITOM012For	CGA GGA TTC GGA GGT TCG TA	56	ACS2	65	200nM	2.5	149bp
TRADITOM012Rev	AGG TGA CGA AAG TGG TGA CA	56	ACS2	65	200nM	2.5
TRADITOM025For	TGG TGT TTG GTT TAT CTC ATT TTG C	55	Psy1	65	200nM	2.5	143bp
TRADITOM025Rev	TCC ACT CTC AAA CAA AAT TAC CCA	55	Psy1	65	200nM	2.5
TRADITOM038For	CGT GAC AAA GTC ATC GTC GG	56	GGPS2	65	200nM	2.5	141bp
TRADITOM038Rev	AGC TGT TGT TTA GCT TCG CC	56	GGPS2	65	200nM	2.5
TRADITOM042For	TGG AGT CAT GAA GAA CAA GCA C	55	ACS4	65	200nM	2.5	146bp
TRADITOM042Rev	AAT TTT GTT TGC TCG CAC TAC G	55	ACS4	65	200nM	2.5
TRADITOM052For	AAG AGA ACG AGG ACG GCA C	57	GGP	65	100nM	2.5	149bp
TRADITOM052Rev	ACA TGC GAT GAA CAC CAG AG	55	GGP	65	100nM	2.5
TRADITOM056For	GCA AGT GCT TAG ATC CCA ATT CA	56	ACO1	65	200nM	2.5	149bp
TRADITOM056Rev	ACA TAT GCA GCA AAT CAC AAT CTT T	54	ACO1	65	200nM	2.5
TRADITOM074For	TTC AGG TCA ACT CAA ACA TCG T	54	NAC-NOR	65	100nM	2.5	140bp
TRADITOM074Rev	GAG GTA GTG GAC GAT GAG TTC T	56	NAC-NOR	65	100nM	2.5
TRADITOM078For	TCT CAA AAT GTG CAG GCC AC	56	PG2	65	100nM	2.5	147bp
TRADITOM078Rev	CCT AAC TCC ATT TTC GGC ACC	56	PG2	65	100nM	2.5
TRADITOM097For	TGA CAT AAG ATG GAA GAA GCG TAG	54	dxs	65	200nM	2.5	150bp
TRADITOM097Rev	TGG AGA CTA AGA GGA GGG CT	57	dxs	65	200nM	2.5
TRADITOM177For	AGG CCT AGG AAC TAC TGG TG	56	CHS1	65	200nM	2.5	142bp
TRADITOM177Rev	CCA AGA AAT TTT AGA GGC CCA CA	56	CHS1	65	200nM	2.5
