# Supplementary material for: A metabolome and transcriptome survey to tap the dynamics of fruit prolonged shelf-life and improved quality within Greek tomato germplasm
Source: Front Plant Sci. 2023 Sep 25;14:1267340. doi: 10.3389/fpls.2023.1267340 (PMC10560995; doi:10.3389/fpls.2023.1267340)
Supplement: Supplementary file 3 [file Table_2.xlsx]

## Sheet: Φύλλο1
Supplementary Table 2. Analysis of variance (ANOVA) and descriptive statistics of 130 Greek tomato accessions for harvested fruit at breaker stage and their postharvest ripening characteristics. CI: Color Index change; CS: cold storage period; FLR: firmness loose rate; SL: during shelf life.
Parameter		F-value			LSD (0.05)		Mean		Min		Max
Fruit weight		15.46	***		91.47		188.36		17.80		614.80
Weight loss		5.57	***		2.73		4.46		1.67		16.66
FLR_CS		3.59	**		1.26		2.62		0.74		5.11
FLR_SL		2.45	**		1.78		1.39		-1.63		3.97
FLR_TOTAL		4.79	**		1.39		3.66		1.49		6.45
CI_CS		3.36	**		0.060		0.099		0.016		0.464
CI_SL		2.13	**		0.059		0.081		0.004		0.166
CI_TOTAL		11.67	***		0.017		0.093		0.014		0.144
NS, non-significant; *** indicates significance at a P-value of 0.05, 0.01 and 0.001, respectively.
