# Supplementary material for: A metabolome and transcriptome survey to tap the dynamics of fruit prolonged shelf-life and improved quality within Greek tomato germplasm
Source: Front Plant Sci. 2023 Sep 25;14:1267340. doi: 10.3389/fpls.2023.1267340 (PMC10560995; doi:10.3389/fpls.2023.1267340)
Supplement: Supplementary file 4 [file Table_3.xlsx]

## Sheet: 206
Supplementary Table 3. Metabolomic profiles of the seven SSL and the seven LSL genotypes, with regard to different pathways related to phytonutrients and volatile compounds.
	Metabolite	TRTH 0140_1	TRTH 0140_2	TRTH 0140_3	TRTH 0220_1	TRTH 0220_2	TRTH 0220_3	TRTH 0400_1	TRTH 0400_2	TRTH 0400_3	TRTH 0500_1	TRTH 0500_2	TRTH 0500_3	TRTH 0550_1	TRTH 0550_2	TRTH 0550_3	TRTH 0600_1	TRTH 0600_2	TRTH 0600_3	TRTH 0630_1	TRTH 0630_2	TRTH 0630_3	TRTH 0810_1	TRTH 0810_2	TRTH 0810_3	TRTH 0900_1	TRTH 0900_2	TRTH 0900_3	TRTH 1460_1	TRTH 1460_2	TRTH 1460_3	TRTH 1520_1	TRTH 1520_2	TRTH 1520_3	TRTH 1620_1	TRTH 1620_2	TRTH 1620_3	TRTH 2510_1	TRTH 2510_2	TRTH 2510_3	TRTH 2900_1	TRTH 2900_2	TRTH 2900_3
	Group	SSL	SSL	SSL	SSL	SSL	SSL	LSL	LSL	LSL	LSL	LSL	LSL	LSL	LSL	LSL	SSL	SSL	SSL	SSL	SSL	SSL	LSL	LSL	LSL	SSL	SSL	SSL	LSL	LSL	LSL	LSL	LSL	LSL	LSL	LSL	LSL	SSL	SSL	SSL	SSL	SSL	SSL
aminoacids and derivatives	arginine	10.0172	7.18719	10.558	7.35064	7.59329	7.22914	14.0592	10.5928	12.9226	5.93225	7.00664	6.83844	3.52553	3.76072	5.74695	3.00236	2.25705	1.88427	2.26322	2.21475	2.76841	9.04599	5.00475	6.98093	4.71184	4.53343	5.07739	6.93684	4.56074	4.9174	8.47908	4.49897	6.65064	7.99888	7.6038	6.52415	4.20659	3.19329	3.58613	1.87338	1.99598	2.03379
aminoacids and derivatives	lysine	4.49935	5.59607	7.34477	4.22739	3.83743	3.74121	6.25319	5.75028	5.63495	2.35966	2.62612	2.86756	2.63101	2.39709	3.35059	2.42936	2.89156	1.66025	2.30104	2.23208	3.02497	6.40454	3.40102	5.54794	2.85094	3.49719	2.34056	3.51984	2.19009	2.67397	1.90074	2.97444	3.29766	4.64643	3.89357	3.53443	2.06259	2.37922	2.25201	1.74764	1.75616	1.80799
aminoacids and derivatives	serine	0.0655976	0.0315349	0.033124	0.0612588	0.0201812	0.0448228	0.0760493	0.0361485	0.0911177	0.0458102	0.0246521	0.0379192	0.0662852	0.0475763	0.00986903	0.0266049	0.0300389	0.0211458	0.0200851	0.0395269	0.0713544	0.0662265	0.0408823	0.0771053	0.0519284	0.00839899	0.0508208	0.0228443	0.04304	0.0578601	0	0.0573223	0.0270815	0.0390913	0.0380781	0.0166901	0.0655093	0.0206915	0.015544	0.0218859	0.0230986	0.0260537
aminoacids and derivatives	tyrosine	12.9301	20.8756	20.1341	11.619	11.41	20.0799	12.9725	20.3348	11.8385	4.54049	5.25955	5.67302	13.4641	7.66568	8.4935	3.53213	10.1966	3.12362	12.0889	6.60284	14.2654	32.401	10.6481	29.797	9.7617	15.2294	21.0852	12.3135	5.66366	6.3682	6.33059	4.9048	5.17239	28.6874	23.1134	22.7901	4.89098	10.819	5.40503	6.03485	5.22279	4.24851
aminoacids and derivatives	valine	14.2726	14.4545	14.0303	7.8238	8.7591	8.0461	8.9294	7.41168	7.75713	3.62137	3.87275	3.66841	5.21344	4.72114	6.33935	5.82747	10.0956	4.53464	6.48982	7.27197	9.41327	9.78579	5.15358	10.8353	8.3722	6.748	8.66111	5.04297	3.33664	3.61162	12.0637	7.25933	9.18921	5.46446	5.86832	4.7998	4.02533	6.30728	4.86478	4.12982	3.59856	4.03301
aminoacids and derivatives	asparagine	1.51592	1.63816	1.64397	4.06252	3.10134	2.90284	3.8353	2.81213	2.55925	2.51028	2.11507	3.01956	2.27329	2.16101	2.46196	1.77621	1.17214	1.66311	1.2735	1.59151	1.40131	2.98936	2.89336	2.52592	2.43834	2.54365	2.04379	2.08999	2.06658	2.03054	1.51491	1.60484	1.90312	2.23013	2.55269	2.1723	1.60219	1.4087	1.87625	0.89306	0.884292	0.902737
aminoacids and derivatives	aspartic acid	46.5291	51.723	53.5914	77.6229	67.5426	58.7887	79.4525	74.4534	68.0094	33.6885	34.0541	37.9235	48.0102	52.7858	50.7146	29.6042	23.1225	29.7939	25.836	24.4894	29.4903	87.0615	73.58	89.7	54.3634	50.7863	46.6965	42.2195	42.8309	39.4681	25.7972	25.1398	29.7004	38.9602	33.7865	30.627	43.1482	32.4501	42.0879	19.4764	19.431	20.6154
aminoacids and derivatives	glutamic acid	297.968	318.789	326.957	515.061	430.572	341.775	543.225	432.567	413.998	303.803	312.195	330.28	306.987	335.293	331.922	177.777	118.306	190.185	128.372	113.736	155.06	566.739	440.268	565.627	351.162	301.757	270.13	268.186	292.049	264.857	208.401	181.827	264.403	319.407	310.122	269.804	244.83	167.594	228.079	99.0553	104.092	100.854
aminoacids and derivatives	proline	0.704831	0.608188	0.653623	0.580329	0.55077	0.41913	0.547679	0.355173	0.509226	0.550376	0.526323	0.400323	0.741613	0.825228	0.807311	0.444896	0.340382	0.50266	0.165734	1.85983	0.662431	0.547169	0.61571	0.609772	0.831293	1.91474	1.01388	0.90215	0.766615	0.587375	0.91961	0.499219	0.592703	0.366898	0.455995	0.586047	0.530615	0.4981	0.715862	0.597228	0.314177	0.399555
aminoacids and derivatives	glutamine	49.0254	45.1532	49.5747	20.0092	21.2782	20.2616	29.3378	22.9671	27.8013	15.8911	15.8217	18.696	19.5089	20.5976	29.0478	20.5525	20.2934	13.5737	9.74749	18.1662	32.521	24.3813	17.165	24.9814	34.7278	41.225	38.2155	19.6179	14.9643	13.894	30.3915	23.009	34.881	6.72894	9.04322	6.59609	11.6895	10.3577	9.49069	9.99533	8.06845	11.6354
aminoacids and derivatives	phenylalanine	220.841	108.247	118.063	178.895	193.394	189.382	400.901	228.953	355.381	183.813	206.404	192.932	230.643	190.039	222.62	52.5762	66.4921	21.3317	60.2166	40.8935	97.2219	332.846	159.783	254.168	169.41	159.382	143.747	118.408	78.7299	86.551	180.527	142.063	187.43	109.265	110.222	98.1871	48.5712	75.8994	77.2785	37.1408	58.0007	70.3347
aminoacids and derivatives	leucine/isoleucine	77.7572	65.9489	73.1157	78.4963	74.2861	77.2227	88.5566	67.7035	87.6328	86.1985	98.2625	100.971	81.573	70.0094	84.1259	28.7618	35.9886	18.9885	26.6856	25.5426	41.2162	76.0763	41.1504	72.8535	59.8666	64.4722	64.9324	58.8229	39.8539	41.209	90.9757	74.8357	118.796	53.0534	55.8985	48.2151	30.6697	33.8892	33.031	21.9675	22.6345	26.6594
aminoacids and derivatives	tryptophan	24.9287	24.3507	20.5896	22.039	23.9301	21.4123	35.8005	30.8545	32.5464	17.1804	19.8089	20.9875	19.2241	17.1231	21.3439	11.3109	19.8924	7.51628	10.4796	12.459	20.5249	47.2421	21.6513	49.764	19.1844	17.8233	21.1087	24.6628	18.3364	18.4345	30.0047	24.6386	26.7996	32.6691	27.6479	26.5085	5.65133	10.6395	8.59847	5.39907	6.45843	8.69945
aminoacids and derivatives	methionine	2.76578	4.43264	3.35696	2.91544	2.51543	2.50694	5.68889	5.63417	4.13911	3.48081	3.42524	4.06342	3.06177	2.75634	2.95059	1.7059	3.65388	2.60471	1.76067	1.96549	3.70273	6.00865	2.83713	6.81683	3.12837	3.77826	2.55771	3.47413	2.32242	2.45931	6.58701	6.07021	6.68074	1.80545	1.87484	1.57382	0.993108	1.53812	1.26876	1.17223	1.34973	1.52993
aminoacids and derivatives	hydroxyproline	0.128038	0.119627	0.124286	0.155973	0.112407	0.0839842	0.0856736	0.0922986	0.0671222	0.0796285	0.0476601	0.090498	0.0762199	0.0543507	0.072483	0.086052	0.115568	0.12597	0.0880944	0.139759	0.0854123	0.123363	0.0782505	0.0955425	0.0827365	0.119616	0.117599	0.0900299	0.0878914	0.0745656	0.0974945	0.125731	0.092797	0.0878849	0.0784792	0.064576	0.105147	0.0800663	0.0794198	0.0683161	0.0673443	0.0749646
aminoacids and derivatives	spermidine	1.83455	1.78812	0.985682	1.79835	0.966455	0.959152	2.08318	0.940488	2.80803	1.03572	1.36835	0.887951	0.787985	0.569944	1.18742	1.3052	1.18955	1.25063	2.3186	1.06305	1.27055	1.30818	0.53295	0.904694	1.31699	0.591543	1.58544	1.19132	1.35067	0.932451	0.584236	1.62349	1.08743	2.72784	1.85097	2.09573	1.04517	2.5869	1.29696	2.07545	2.39432	2.32323
aminoacids and derivatives	citrulline	1.09318	1.5542	1.90519	0.688504	0.828052	0.745445	1.54319	1.64677	1.66644	1.29801	1.35501	1.55422	0.648565	0.56847	1.0084	1.48306	1.30123	1.21682	0.871068	0.779347	1.87668	1.31624	0.977317	1.05516	1.1368	1.79455	1.39	0.808311	0.710822	0.629421	0.625168	0.785798	0.983295	0.307018	0.380828	0.371895	0.603614	0.451789	0.457336	0.613064	0.469704	0.589291
soluble sugars	glucose	256.051	237.222	233.051	321.376	271.759	301.437	262.313	265.499	251.036	238.118	263.802	283.006	234.707	212.984	224.649	282.11	259.741	336.07	315.456	259.701	249.473	190.758	218.684	187.835	181.809	230.856	173.787	233.772	251.128	262.882	189.715	247.228	199.543	234.531	228.211	201.614	259.112	268.875	246.683	277.438	248.935	283.416
soluble sugars	sucrose	8.91778	7.51234	8.47429	9.92251	4.95629	6.76371	7.41647	6.74362	9.20833	7.43144	9.74235	6.32446	5.46667	4.71257	5.93108	7.35747	4.50183	6.06457	10.4416	5.86223	4.82793	4.9642	3.25471	2.2129	5.15397	2.95585	2.86663	6.62052	8.16883	6.14586	1.92751	3.43318	1.68202	10.1144	7.67548	7.46969	4.57363	6.34415	6.76702	11.6951	9.454	11.9482
soluble sugars	arabinose	5.45943	5.83905	5.88447	7.56969	6.39727	7.10072	6.70691	7.82013	6.32686	5.63864	6.05646	6.33729	5.93853	6.12836	5.98401	5.46715	6.72242	6.55693	7.71592	6.00511	6.88534	8.03252	5.71797	7.60224	5.00164	6.27132	5.16091	6.38421	6.36685	6.50496	4.10993	5.59921	4.60225	6.46799	6.20759	5.66564	5.22809	5.63914	6.11691	6.79965	5.45098	5.80118
organic acids and derivatives	malic acid	0.0926255	0.125798	0.0663552	0.182781	0.102396	0.119339	0.296806	0.124512	0.202898	0.112277	0.199915	0.127352	0.187191	0.254394	0.252406	0.249332	0.126867	0.208645	0.182687	0.180756	0.113467	0.164625	0.0940334	0.107553	0.1829	0.191357	0.066545	0.0878444	0.081075	0.066289	0.180847	0.16891	0.195455	0.0805232	0.0617714	0.0855579	0.203421	0.22315	0.117442	0.155531	0.107325	0.145316
organic acids and derivatives	lactic acid	129.69	110.6	118.326	244.587	180.711	208.815	196.103	202.706	193.679	223.71	221.661	248.178	212.228	207.882	209.622	246.443	273.326	319.774	364.603	240.428	226.357	158.767	172.648	170.962	121.311	161.823	142.105	215.802	257.347	261.747	199.842	263.766	226.613	223.746	256.671	211.3	259.931	303.637	225.583	281.449	276.976	272.73
organic acids and derivatives	pipecolic acid	4.94176	6.2007	5.49288	4.78868	4.33982	4.3666	5.23582	4.75674	4.74419	3.32696	3.41236	3.42269	4.37491	4.41707	4.9759	2.87942	3.45732	2.17762	2.75346	3.02534	3.65642	4.78016	3.69294	4.88063	4.23251	4.43761	4.7461	4.59136	3.7382	3.53288	3.58657	3.49321	3.36399	4.20217	3.75385	3.50717	3.07924	3.22335	3.43366	2.93085	2.09369	2.81597
organic acids and derivatives	quinic acid	11.9616	12.6781	15.1443	21.4199	19.6856	21.3909	12.9662	15.6909	12.2855	22.4138	23.8201	26.2216	20.8282	18.9708	23.0047	22.1353	18.3065	17.956	18.2927	18.757	17.5707	13.5769	13.4834	13.9082	10.6141	14.9949	14.4018	21.0673	21.6848	24.495	10.8008	16.4455	13.0141	34.8952	32.998	30.5661	15.7694	14.8248	18.4355	22.376	22.1969	24.5107
organic acids and derivatives	oxalyc acid	0.0300543	0	0.0238912	0	0.0303018	0	0	0	0	0.00444545	0.00530691	0.0271474	0	0	0.00705583	0.0521011	0.109419	0.018586	0.0616145	0.0764396	0.0999664	0	0.00469676	0.00437462	0.0548951	0.0192219	0.0116827	0	0.00681316	0.0111194	0.117992	0.0562522	0.0390631	0.0054615	0.0237064	0.00442845	0.0107988	0.0224028	0	0.0122816	0	0
organic acids and derivatives	pyruvic acid	223.217	247.226	256.194	143.529	145.136	139.087	211.698	160.976	185.882	118.964	128.174	143.75	134.73	130.781	175.132	115.835	117.463	99.8268	71.1036	126.508	168.975	175.707	135.256	169.307	201.059	217.892	197.878	135.616	118.87	103.856	167.675	146.391	184.699	85.3038	90.8946	76.5218	83.2486	78.2711	78.1809	71.2629	61.1117	82.4604
organic acids and derivatives	succinic acid	0.26383	0.391031	0.344087	0.586726	0.448124	0.390156	0.348259	0.286585	0.329946	0.345904	0.39192	0.409419	0.375991	0.277181	0.407335	0.317885	0.645324	0.356051	0.437892	0.355967	0.311161	0.291154	0.234694	0.313441	0.384616	0.353229	0.364022	0.3853	0.41224	0.37219	0.381557	0.410027	0.405506	0.567899	0.468358	0.332471	0.376983	0.321236	0.363085	0.322452	0.311059	0.328083
organic acids and derivatives	adipic acid	0.196473	0.15293	0.120976	0.454687	0.410479	0.596969	0.491797	0.713078	0.754744	0.709951	0.9554	0.861228	0.731605	0.777862	0.950001	0.49305	0.610428	0.599127	0.791806	0.550198	0.40796	0.451513	0.442194	0.701087	0.0881098	0.503178	0.0794555	1.01951	0.83242	0.901898	0.464913	0.554927	0.440363	0.812425	0.962772	0.86703	0.449623	0.740461	0.775672	0.686955	0.711464	0.706038
organic acids and derivatives	glutaric acid	1.29752	1.02572	0.948721	1.20451	1.17338	0.892973	0.974676	1.35607	1.48681	1.06541	1.31538	1.33408	1.63495	1.09943	1.00271	0.889353	0.957263	1.22371	0.984307	1.17956	1.10695	1.57149	1.33125	1.76021	0.818174	1.45806	0.789895	1.40457	1.30182	1.22271	0.907612	1.52105	1.00978	1.30117	1.60276	1.05865	1.15081	1.27042	1.02253	1.30824	0.970127	1.30208
organic acids and derivatives	nicotinic acid	5.15293	6.76676	6.6002	4.2501	4.29907	4.19579	4.54238	4.59403	5.49442	3.90984	3.9619	4.02255	4.17266	4.25592	4.36456	5.81178	7.27697	4.88095	4.85451	7.66447	7.14776	6.17812	5.20421	6.56163	5.35335	5.41753	4.68585	5.98152	6.53609	6.73057	4.98924	5.36528	4.56188	5.21836	5.17094	4.43195	3.14145	3.85241	2.88827	4.66064	4.00595	4.73905
organic acids and derivatives	shikimic acid	1.34579	2.1762	1.58019	0.844825	1.25448	1.34304	1.19638	1.2994	0.777909	0.186886	0.459977	0.418733	1.212	0.682887	0.585406	0.731388	1.61611	1.16875	1.52789	1.60981	1.8455	2.15515	1.97864	2.62851	1.04036	1.23127	1.31919	2.38736	2.43431	2.16981	0.517501	0.637677	0.366046	3.71967	3.49119	3.01977	1.46075	1.99865	1.26882	1.45411	0.866345	1.28564
organic acids and derivatives	itaconic acid	0.437695	0.486356	0.488337	0.815529	0.507543	0.800219	0.933744	0.856771	0.729705	0.594983	0.636949	0.768705	0.646769	0.729894	0.676444	0.429065	0.441688	0.844719	0.472359	0.476006	0.640457	0.849616	0.66836	0.949824	0.66219	0.765369	0.57047	0.62961	0.686023	0.749499	0.764712	0.729176	0.746659	0.621787	0.708043	0.587597	0.516912	0.557997	0.456036	0.442972	0.459301	0.562968
organic acids and derivatives	glycolic acid	1.09324	0.927321	0.965639	1.0375	0.851885	0.869532	1.20852	0.987064	1.09098	0.740559	0.793601	0.780781	0.985489	0.934738	1.00187	0.8631	0.843873	0.987447	0.921328	0.920514	1.03559	1.00068	0.886403	0.93791	0.879313	0.939976	0.947199	0.660203	0.692471	0.72683	0.89065	0.827177	0.897558	0.680242	0.736032	0.565245	0.90338	1.03924	0.93727	0.781593	0.778495	0.807512
carotenoids	15-cis-phytoene	7.09977	8.32211	8.99865	7.63399	6.11682	8.28752	5.2027	6.55033	5.4181	0	0	0	4.73191	4.22904	4.40323	5.74726	4.39779	4.23571	2.38709	3.21672	3.47252	16.5942	15.4478	17.1967	3.2045	5.63429	4.70156	12.2538	14.4426	12.5033	0	0	0	8.66769	9.97823	9.02126	4.30776	3.44901	3.17273	12.504	12.0467	9.50762
carotenoids	hydroxy-phytoene	0.440474	0.491653	0.483983	0.7383	0.546526	0.764813	0.535704	0.787996	0.512435	0	0	0	0.486162	0.571418	0.391837	0.605648	0.55478	0.558249	0.570436	0.546146	0.611174	1.49437	1.63213	1.72777	0.868758	1.28097	1.29032	1.12744	0.967953	0.917131	0	0	0	0.431818	0.761718	0.723604	0.55189	0.519097	0.491157	0.804641	0.625419	0.570644
carotenoids	hydroxy-phytofluene	0.29609	0.465668	0.471598	0.43217	0.331723	0.424586	0.252811	0.351069	0.275167	0	0	0	0.27327	0.228738	0.241898	0.287631	0.219366	0.261972	0.158545	0.178394	0.182344	0.86693	0.797012	0.97142	0.172095	0.231994	0.258503	0.709226	0.723817	0.640162	0	0	0	0.500724	0.497234	0.492056	0.01072	0.0145564	0.0176918	0.622934	0.619491	0.501662
carotenoids	9,15-cis-phytofluene	1.1597	1.29736	1.44746	1.45874	1.73716	1.89829	0.633698	0.703129	0.662926	0	0	0	0.647139	0.639233	0.705213	0.708544	0.629395	0.526283	0.526567	0.51382	0.560936	4.39086	4.27995	4.66686	1.41381	1.33616	1.84262	2.21219	2.50723	3.00222	0	0	0	2.46446	2.51844	2.74633	0.636233	0.519555	0.406274	1.52244	1.79731	1.42651
carotenoids	phytofluene-isomer 2	0.0427274	0.0503445	0.0389028	0.082038	0.0613365	0.0740041	0.0255517	0.025372	0.0184527	0	0	0	0.0692761	0.0525876	0.0375483	0.0226878	0.0192709	0.0182945	0.0419037	0.0467061	0.0473671	0.149496	0.178473	0.228396	0.163782	0.123479	0.187804	0.0739975	0.0644002	0.0784903	0	0	0	0.0833615	0.0901364	0.0780353	0.035505	0.0255915	0.0272736	0.0310402	0.0204346	0.0214734
carotenoids	all-trans-z-carotene	0.00571078	0.0080212	0.00620735	0.00753226	0.010307	0.00698552	0	0	0	0	0	0	0.0122923	0.010656	0.00777001	0.0081269	0.00878383	0.00749058	0	0	0	0.0136168	0.0200582	0.0126136	0.0069174	0.0109457	0.00843081	0.0778386	0.0804319	0.0835277	0	0	0	0.0532851	0.0520695	0.0500099	0.0145177	0.0158827	0.0174212	0.0584083	0.061149	0.0496659
carotenoids	9,9-di-cis-z-carotene	0.0436583	0.048161	0.0592901	0.0445025	0.0390762	0.0414477	0.0361163	0.0402369	0.0268598	0	0	0	0.031301	0.0325158	0.0243106	0.0176196	0.0209948	0.0204491	0.014782	0.0166525	0.0194554	0.148372	0.120864	0.166466	0.0788576	0.0702461	0.0757288	0.0781028	0.109023	0.0698856	0	0	0	0.0681301	0.0514531	0.0712028	0.00707609	0.00507279	0.00926268	0.118262	0.104352	0.0653902
carotenoids	9-cis-z-carotene	0.025629	0.02348	0.0317991	0.0485573	0.0468781	0.054219	0	0	0	0	0	0	0.0126069	0.00766925	0.0135449	0.0251191	0.0220631	0.0190934	0.0136337	0.0134085	0.0104124	0.351698	0.377713	0.293354	0.0703104	0.118769	0.0996092	0.120411	0.14245	0.130538	0	0	0	0.0832644	0.0900046	0.0834244	0.0144716	0.0125908	0.0217074	0.0942063	0.0850443	0.0665554
carotenoids	9,15,9-tri-cis-z-carotene	0.00972399	0.0121873	0.00888945	0.0107487	0.0132246	0.0110829	0.0104203	0.00902189	0.0102076	0	0	0	0.00336608	0.00310145	0.00329489	0.0025761	0.00200945	0.0026023	0.00368689	0.00552491	0.00416382	0.0222864	0.0153355	0.0240256	0.0241461	0.0220763	0.0322272	0	0	0	0	0	0	0.00717823	0.00838139	0.00743305	0.00152207	0.00184777	0.00233591	0.00573119	0.0072546	0.00554614
carotenoids	13-cis-lycopene	0.109853	0.093194	0.0945603	0.0360283	0.0290668	0.0319118	0.0244992	0.0258927	0.0210337	0	0	0	0.0313603	0.0291307	0.0477926	0.0272808	0.0301497	0.0238386	0.0133782	0.0148987	0.0125085	0.4024	0.47148	0.324252	0.0173552	0.0227071	0.0211034	0.249207	0.316173	0.224457	0	0	0	0.252778	0.236018	0.266608	0.00380732	0.00277197	0.00452483	0.0437757	0.0396831	0.0294778
carotenoids	all-trans-lycopene	1.48737	1.87497	1.84149	1.6021	1.23658	1.12796	0.279578	0.358338	0.412472	0	0	0	0.47603	0.454009	0.418006	1.14312	1.13492	1.06715	0.21566	0.326805	0.271041	5.5308	5.63226	6.39633	0.539522	0.608877	0.518494	3.9837	3.48793	2.68593	0	0	0	4.64213	5.00322	4.47986	0.131897	0.18161	0.169556	1.1222	1.21395	0.790413
carotenoids	lutein	0.276226	0.376231	0.343485	0.22986	0.197764	0.247697	0.169223	0.229225	0.227451	0.0541979	0.0822706	0.0824964	0.235834	0.218573	0.202044	0.701926	0.623726	0.618935	0.26685	0.227158	0.253702	0.591947	0.431229	0.566302	0.211675	0.264754	0.214495	0.753575	0.62593	0.545947	0.152902	0.124655	0.185495	0.520323	0.611206	0.546353	0.126335	0.0823528	0.129547	0.379592	0.448708	0.413456
carotenoids	all-trans-b-carotene	0.0849876	0.107632	0.080397	0.0525707	0.0422571	0.0648039	0.0176929	0.0149794	0.0121988	0	0	0	0.00588888	0.00705325	0.00536747	0.0513962	0.0574394	0.037207	0.003593	0.00281771	0.00354468	0.0189203	0.018617	0.0143287	0.0137713	0.0139923	0.016611	0.0179624	0.0236605	0.0229785	0	0	0	0	0	0	0	0	0	0.0343131	0.0481207	0.0404352
carotenoids	all-trans-neoxanthin	0.0138696	0.0111651	0.0193851	0.0182275	0.0218871	0.0225892	0.0073788	0.00719621	0.00625685	0.0333087	0.0521891	0.0399704	0.0577373	0.0536282	0.0421289	0.0173735	0.0195331	0.0186363	0.0360861	0.043508	0.0334981	0.00670092	0.0106823	0.0121196	0.0351319	0.0402016	0.0315372	0.0108574	0.0146094	0.0173783	0.0314553	0.0463437	0.0352801	0.0104691	0.0113979	0.00917314	0.0415348	0.0407528	0.0320674	0.0130677	0.0123197	0.0125663
carotenoids	all-trans-violaxanthin	0.0201511	0.0274104	0.0191986	0.00912025	0.0122133	0.00889398	0.012424	0.00795656	0.0122758	0.0129997	0.0148972	0.0135197	0.00952088	0.0137289	0.00993276	0.0247483	0.0358772	0.0289453	0.0473156	0.0318104	0.0408977	0.0130098	0.0148857	0.0177056	0.015113	0.0213478	0.0176369	0.0114344	0.0125781	0.0166472	0.00169826	0.00171564	0.00233766	0.0173613	0.0162263	0.020482	0.0167982	0.0156705	0.0200367	0.0146865	0.0126337	0.0148177
carotenoids	9-cis-violaxanthin	0.0165663	0.0216344	0.0269259	0.0111976	0.00971587	0.00885707	0.00949661	0.00869185	0.00983421	0.00412206	0.00410163	0.00566673	0.0132421	0.020724	0.0131606	0.0147115	0.0140279	0.0106875	0.02055	0.0137641	0.0163272	0.00548495	0.00619237	0.00639379	0.0141727	0.0133201	0.0140657	0.00735919	0.0116389	0.00841686	0	0	0	0.0101398	0.00828256	0.00782631	0.0122283	0.0111218	0.0101218	0.0106616	0.0144232	0.0133001
carotenoids	luteoxanthin	0.0414382	0.042098	0.0557568	0.0177181	0.0200178	0.0224782	0.014533	0.0108643	0.00804736	0.0136016	0.0187238	0.0145229	0.0276562	0.0408569	0.0313019	0.0561024	0.0795513	0.0559692	0.0592364	0.0489341	0.0606308	0.0277228	0.0259904	0.0242245	0.0219757	0.0283778	0.0249998	0.0363047	0.0356043	0.0242071	0.0310579	0.0362635	0.0277224	0.038206	0.0338432	0.0510467	0.0281913	0.0210669	0.0273024	0.0309308	0.0453558	0.031544
chlorophylls	pheophytin a	0	0	0	0	0	0	0	0	0	0	0	0	0	0	0	0.0103733	0.0108899	0.0132824	0	0	0	0	0	0	0.0147687	0.015698	0.0170227	0	0	0	0	0	0	0	0	0	0	0	0	0	0	0
quinones	a-tocopherol-quinone	2.30653	2.89202	2.43075	2.72885	2.04086	2.51669	2.28502	2.73306	2.24358	10.9763	10.1908	12.3326	12.5863	11.2543	9.55714	2.98105	2.68348	2.44492	12.2875	11.9809	13.0097	3.48199	4.52529	4.53815	7.89302	8.70887	7.10213	3.90884	4.38942	3.54712	11.2498	12.9439	13.7812	4.87183	4.30407	4.03035	7.74114	10.1752	11.7843	2.82226	2.64872	2.66955
quinones	phylloquinone	0.0375018	0.0449026	0.0355029	0.0407194	0.0387179	0.0433471	0.0292698	0.0317281	0.0254729	0.0813991	0.064583	0.0716168	0.0726683	0.0786397	0.0655912	0.0611744	0.0665527	0.0632994	0.0729299	0.0553055	0.0852927	0.0257725	0.0258569	0.0223959	0.0610369	0.0437725	0.0596485	0.0811522	0.117108	0.072133	0.041703	0.0525268	0.0401096	0.0226904	0.0387242	0.0401445	0.0251424	0.0218085	0.029122	0.0596961	0.0597252	0.0573674
quinones	plastoquinol-9	0.518251	0.604028	0.550359	0.561786	0.495731	0.599751	0.514089	0.523138	0.471952	0.266352	0.387835	0.26233	0.138468	0.125302	0.17773	0.899468	0.701427	0.725506	0.171273	0.169977	0.181498	0.54785	0.517175	0.555115	0.211647	0.202489	0.255301	0.570189	0.512342	0.50781	0.132563	0.20027	0.178175	0.51018	0.539482	0.403745	0.192246	0.151965	0.131373	0.440579	0.518922	0.476246
quinones	plastoquinone	0.140159	0.167826	0.152534	0.129847	0.0987528	0.124629	0.164108	0.170654	0.172861	0.107705	0.14887	0.126977	0.0418127	0.039245	0.0592038	0.253737	0.203936	0.206225	0.043551	0.0417217	0.0437674	0.265072	0.284436	0.248193	0.0677219	0.0838873	0.108917	0.253127	0.250957	0.239707	0.0663912	0.119295	0.103008	0.203339	0.258014	0.187151	0.059592	0.0415986	0.0369601	0.188567	0.176694	0.19967
quinones	ubiquinone-10	0.307927	0.39756	0.360998	0.310165	0.314118	0.40639	0.203711	0.220868	0.175456	0.0843661	0.115121	0.123658	0.132767	0.0815469	0.10069	0.521364	0.429614	0.511325	0.0942048	0.0933946	0.115282	0.431539	0.407694	0.335778	0.121147	0.173747	0.137666	0.456201	0.410396	0.357045	0.0819316	0.0958769	0.105599	0.405466	0.405723	0.386681	0.12712	0.0840801	0.0895966	0.404665	0.283779	0.340216
tocochromanols	a-tocopherol	1.20082	1.50627	1.56129	0.981514	1.16628	1.35146	0.745631	0.656768	0.630005	4.06257	4.17876	3.99954	2.95093	3.18857	3.24852	2.03455	1.88051	2.74222	6.62222	5.91285	6.73912	1.45301	1.40325	1.70277	2.91859	2.7253	2.59286	1.50186	2.03893	1.33495	4.25414	5.3584	4.62083	1.93119	1.65027	1.30629	2.83023	2.16575	2.97773	1.4933	1.40174	1.34799
tocochromanols	b-/g-tocopherol	0.10441	0.0891386	0.0865633	0.113081	0.130602	0.129319	0.102648	0.120481	0.102482	0.963147	0.730306	0.816634	0.586062	0.812788	0.642435	0.109667	0.0780516	0.111603	0.450761	0.442043	0.434566	0.731964	0.701279	0.811481	0.545101	0.475778	0.555895	0.103639	0.104742	0.0708426	0.503203	0.723984	0.618795	0.0225706	0.0295022	0.0197649	0.521338	0.410808	0.529268	0.095046	0.0758475	0.0898428
tocochromanols	d-tocopherol	0.0217345	0.0234741	0.0190794	0.0133146	0.0174178	0.0185896	0.010344	0.0140874	0.00890509	0.189227	0.17001	0.200285	0.221125	0.248894	0.232553	0.0149707	0.0253474	0.0192285	0.247039	0.17929	0.1711	0.0204931	0.0239348	0.0184534	0.185712	0.18119	0.190809	0.00839779	0.0132478	0.010377	0.150003	0.161281	0.149821	0.0135489	0.00958848	0.0160615	0.193011	0.185931	0.224822	0.00532698	0.00295303	0.00413768
tocochromanols	a-tocotrienol	0.617908	0.663869	0.55514	0.616915	0.706773	0.626528	0.748586	0.66053	0.683462	0.631897	0.700111	0.627829	0.624518	0.830364	0.862616	0.673223	0.621556	0.740383	0.730044	0.866991	0.756973	0.762907	0.833696	0.781698	0.750363	0.719612	0.610202	0.696858	0.801078	0.674619	0.995896	0.810902	0.654442	0.67465	0.67276	0.564159	0.814173	0.866092	0.841117	0.707028	0.772547	0.639184
tocochromanols	b-/g-tocotrienol	0.0021973	0.0015208	0.001849	0.00861013	0.0123379	0.00744405	0	0	0	0.0513662	0.0438946	0.0606438	0.0373535	0.0418212	0.0400543	0	0	0	0.0148203	0.0151667	0.0164206	0	0	0	0.0529004	0.0529316	0.055339	0	0	0	0.0473735	0.0451323	0.0431473	0.0127815	0.00978267	0.00836196	0.0174401	0.015318	0.0165023	0	0	0
fatty acids	11c-eicosenoic acid	0.164546	0.158385	0.140929	0.132428	0.117082	0.15406	0.170367	0.129104	0.133563	0.113169	0.0944642	0.126539	0.193033	0.259689	0.195764	0.171642	0.139056	0.174356	0.0550201	0.0476639	0.0456574	0.176643	0.221233	0.15803	0.0667834	0.0693867	0.104459	0.166841	0.178696	0.141134	0.308849	0.434327	0.387907	0.468553	0.38568	0.325738	0.791748	1.12088	0.804936	0.17349	0.141494	0.183222
fatty acids	arachidonic acid	0.0913433	0.0936195	0.0757684	0.054169	0.0639608	0.0715051	0.0740838	0.0999155	0.0632042	0.375513	0.382805	0.341498	0.394571	0.404144	0.407837	0.0877325	0.0687091	0.0656066	0.282307	0.371973	0.322117	0.0767439	0.0745782	0.0952011	0.380404	0.410579	0.311454	0.103602	0.105245	0.0784533	0.382931	0.50712	0.408991	0.427572	0.410777	0.523308	0.38666	0.424219	0.406758	0.102736	0.0798544	0.0898347
fatty acids	caprylic acid (octanoic acid)	0.0122112	0.0138198	0.00967345	0.0168318	0.0174184	0.0239386	0.01279	0.014453	0.0137494	0.0912298	0.100068	0.141755	0.0818086	0.0766661	0.10741	0.0151228	0.0176262	0.0177751	0.0875246	0.0903129	0.10398	0.0220381	0.018255	0.0172807	0.0775949	0.0859999	0.0797655	0.00971994	0.0107585	0.0120719	0.116298	0.0995867	0.164494	0.0100537	0.0120779	0.00912658	0.086728	0.0962336	0.109036	0.019941	0.0213831	0.0183299
fatty acids	heneicosanoic acid	0	0	0	0	0	0	0.00162061	0.00203594	0.00220498	0	0	0	0.00132212	0.0022814	0.00157843	0	0	0	0	0	0	0	0	0	0	0	0	0.00242498	0.00220453	0.00365345	0	0	0	0	0	0	0.00229983	0.00211895	0.00228266	0	0	0
fatty acids	linoleic acid	1.47003	1.66328	1.86653	1.45243	1.84052	1.6143	1.73589	1.95661	1.391	9.08094	5.85146	7.49087	7.5599	9.8581	6.27248	1.85055	1.36562	1.55311	7.58301	8.14218	9.26303	2.64897	2.82032	3.18691	2.91312	2.71238	3.02465	4.28274	4.5694	3.23272	7.78964	11.5865	8.92273	13.6163	13.4193	16.4203	10.6137	11.6604	8.53632	3.29655	2.11352	2.48002
fatty acids	linolenic acid	0.44875	0.527972	0.443264	0.240097	0.235718	0.294596	0.696331	0.638735	0.575742	0.471326	0.286894	0.409513	0.170892	0.235002	0.130398	0.414103	0.332395	0.410891	0.15773	0.156607	0.122387	0.39317	0.41794	0.626447	0.82747	0.799381	0.501437	1.00447	1.14416	0.803275	0.991192	1.3724	1.17316	1.87419	1.96667	2.44079	2.17919	2.40348	2.28168	0.516215	0.403208	0.434724
fatty acids	margaric acid (heptadecanoic acid)	0.00513015	0.00534209	0.00416286	0.00364292	0.00251202	0.00205863	0.0193143	0.0219437	0.0180027	0.198077	0.25875	0.207684	0.200324	0.165615	0.161976	0.12472	0.0919226	0.0991129	0.132324	0.146112	0.139687	0.0234698	0.0247402	0.0161433	0.169667	0.160913	0.160608	0.00740205	0.00825333	0.00705773	0.216013	0.21365	0.207743	0.0146693	0.013121	0.0101479	0.143378	0.195907	0.247351	0.00794034	0.00784643	0.0104303
fatty acids	myristoleic acid	0.299046	0.24185	0.254851	0.161293	0.235311	0.231318	0.338429	0.27257	0.260981	1.31708	1.40792	1.21366	1.26677	1.29334	1.64856	0.281236	0.20208	0.197758	1.19805	1.20239	1.15546	0.210806	0.244394	0.328785	1.13128	1.29348	1.33122	0.317784	0.370324	0.357409	1.54723	1.62278	1.40908	0.462356	0.309257	0.373196	1.29338	1.40797	1.5609	0.311111	0.263108	0.304638
fatty acids	nervonic acid	0.0607171	0.0712558	0.0510228	0.0433316	0.0437124	0.0554457	0.0377445	0.0393045	0.0346779	0.363629	0.410364	0.401872	0.423445	0.372012	0.424084	0.0448684	0.0422664	0.0427736	0.366119	0.371881	0.339255	0.0185996	0.0240511	0.0274487	0.308955	0.369097	0.261316	0.0409503	0.0450725	0.0339182	0.42258	0.426528	0.406266	0.0382692	0.0471282	0.0343178	0.360082	0.390609	0.383144	0.0563804	0.0468549	0.0499222
fatty acids	nonadecanoic acid	0	0	0	0	0	0	0	0	0	0.0118218	0.00719212	0.00993649	0.00499312	0.00416094	0.00664789	0	0	0	0.00668079	0.00893925	0.00842194	0	0	0	0	0	0	0	0	0	0.0162662	0.00955093	0.0120128	0	0	0	0.0174809	0.0171859	0.0229588	0	0	0
fatty acids	palmitic acid	0.137657	0.209918	0.25404	0.194656	0.175864	0.175657	0.251657	0.217653	0.277846	0.0789669	0.0536744	0.0881351	0.051802	0.0685755	0.0436257	0.395039	0.24812	0.424799	0.0103404	0.0105493	0.00935583	0.195893	0.211067	0.243092	0.0212119	0.0189064	0.0234359	0.294533	0.357629	0.316339	0.25897	0.221126	0.278487	0.183498	0.255988	0.263988	0.0662811	0.0523846	0.0480357	0.334006	0.299359	0.279792
fatty acids	palmitoleic acid	0.350857	0.353871	0.298137	0.218183	0.280244	0.287677	0.302216	0.365831	0.306174	1.73881	1.87175	1.73112	2.35499	1.89091	2.33386	0.472739	0.307847	0.392656	1.69098	1.70695	1.63147	0.323003	0.403172	0.395048	1.67932	1.85362	1.72263	0.391884	0.425935	0.407779	2.2816	2.22237	2.43618	1.47629	0.842126	0.99773	1.8539	1.70064	2.10589	0.373935	0.315615	0.345813
fatty acids	pentadecanoic acid	0.0965746	0.0867323	0.109737	0.0627919	0.0459269	0.0496526	0.119761	0.0976846	0.140547	0.0711033	0.0678557	0.0886549	0	0	0	0.153962	0.12356	0.133282	0.0305384	0.0294187	0.0283382	0.074097	0.0746316	0.112705	0	0	0	0.166894	0.153611	0.13346	0.0164177	0.0200209	0.0125018	0.123748	0.150793	0.132425	0.0742777	0.0955993	0.0607936	0.0603562	0.110858	0.102271
sterols	b-sitosterol	1.99365	2.66268	2.15521	1.47935	1.40934	1.97261	1.81303	2.70299	2.27636	1.04081	0.968224	1.40839	1.49402	1.27127	1.5364	1.80504	1.53818	1.4329	0.831822	0.888848	0.884494	2.66919	1.92235	3.01723	1.44786	1.47397	1.57028	3.276	2.52242	2.61346	1.72344	1.75367	2.05316	1.15518	1.87816	1.23998	1.77599	1.76748	1.78185	1.97152	1.69002	1.86895
sterols	stigmasterol	1.55002	1.98493	1.60225	1.46704	1.78289	1.54058	1.91611	1.54726	1.53243	1.72191	1.84836	1.44244	1.66992	1.99158	1.89969	1.45238	1.53622	1.76821	2.02306	2.02631	1.84948	1.59623	2.07734	1.74273	1.85042	1.7102	1.67742	1.67071	2.01797	1.62728	2.13135	1.97721	1.79864	1.71894	1.45368	1.3965	1.95606	1.84934	1.84921	1.60732	1.56061	1.61005
triglycerides	cis-9-monoolein (C18:1)	0.147999	0.155218	0.137039	0.128252	0.101761	0.100429	0.200596	0.190504	0.177112	0.706969	0.873167	0.709695	0.818825	0.815858	0.805624	0.217471	0.219638	0.197705	0.608355	0.609839	0.651841	0.195433	0.207345	0.25331	0.55331	0.547351	0.519221	0.365619	0.282423	0.316025	0.924988	1.43465	1.27056	1.44478	1.37433	1.68267	0.622931	0.508031	0.494025	0.228744	0.145189	0.165761
triglycerides	tricaproin (C6:0)	0.00344338	0.00400867	0.00352442	0.00384023	0.00360997	0.00472167	0.00371612	0.00301635	0.0046538	0.00398808	0.00511717	0.00598213	0.020486	0.0176573	0.0243817	0.00632874	0.00776187	0.0107756	0.014181	0.013104	0.0128405	0.0149439	0.0204044	0.012746	0.0172853	0.0152861	0.0227104	0.0126455	0.0106418	0.00990943	0.0148734	0.0174249	0.0127043	0.01135	0.00814495	0.00702272	0.0165178	0.014723	0.0232261	0.00515447	0.00649753	0.00353449
triglycerides	tricaprylin	0	0	0	0	0	0	0	0	0	0	0	0	0	0	0	0	0	0	0.00127083	0.00118022	0.00114047	0	0	0	0	0	0	0	0	0	0	0	0	0	0	0	0.0125596	0.00940841	0.0107538	0	0	0
Hydroxybenzoic acids and derivatives	hydroxybenzoic acid hexose	3.2847	7.66963	4.04898	4.31156	3.74182	1.88675	1.47846	2.5627	0.90163	2.53531	2.32514	2.31009	2.13698	2.24584	1.6594	4.37327	12.6949	6.90617	6.54869	8.02151	12.8332	4.59355	2.83554	3.64791	14.6625	19.2937	17.1879	15.4621	13.441	5.77266	3.91321	2.34726	4.46309	3.09766	3.9691	3.61371	7.5436	6.26038	7.0377	7.86521	3.92746	4.53206
Hydroxycinnamic acids and derivatives	coumaric acid	0.564833	0.332372	0.297389	0.582908	0.479068	0.456375	0.334374	0.347745	0.317125	0.898678	0.764108	0.59513	0.475965	0.50093	0.527633	0.599804	0.868228	0.614451	0.903811	0.679558	1.2243	0.31921	0.23491	0.355577	1.05672	1.09021	0.725329	0.890842	0.736115	0.712593	0.863618	0.477934	1.20853	0.797933	0.847648	0.854818	0.652622	0.617258	0.745826	0.575213	0.302164	0.432683
Hydroxycinnamic acids and derivatives	caffeic acid	1.43877	1.2172	1.48157	0.963321	1.27079	1.30839	0.355292	0.642242	0.452232	0.74137	0.684502	0.741821	1.07769	0.977587	1.27432	4.57694	2.33601	8.64714	1.80956	5.70683	3.77275	0.47771	1.06072	0.501932	1.23707	2.69251	1.46835	2.96045	4.61694	1.97277	0.621057	0.616114	0.696924	2.2204	2.20937	2.13749	2.33766	1.09645	1.6632	3.84705	2.26888	3.09027
Hydroxycinnamic acids and derivatives	ferulic acid	0.099449	0.0650113	0.166473	0.0505733	0.197889	0.0902096	0.0227395	0.0469147	0.0366442	0.0920968	0.0794177	0.141566	0.0278037	0.0306969	0.0330462	0.293544	0.686817	0.381944	0.178014	0.971988	0.802045	0.0303152	0.0594553	0.0432572	0.0779948	0.318136	0.0858871	0.0562763	0.0661312	0.0872045	0.74985	0.306915	0.81145	0.063346	0.111135	0.0874238	0.0644189	0.0336359	0.111947	0.209405	0.143782	0.355152
Hydroxycinnamic acids and derivatives	dicaffeoylquinic acid	1.46863	0.85943	1.16848	2.93737	1.66591	1.57228	3.1083	3.63362	1.89526	4.4045	2.81891	3.56308	3.35398	2.92066	5.50014	12.3466	3.67697	6.814	5.48065	2.63998	2.6458	2.04385	3.77234	1.62092	2.4476	2.74319	5.97558	5.65701	4.371	5.49587	0.813821	1.99734	1.03127	12.383	10.7727	11.4142	6.73071	3.34332	17.3584	12.3057	12.8168	13.0622
Hydroxycinnamic acids and derivatives	tricaffeoyl quinic acid	0	0	0	0.0692191	0.0140786	0.00855804	0	0	0	0.0976763	0.0481422	0.0146683	0	0	0	0.166293	0.063217	0.0792382	0.019229	0.0378096	0.0331367	0.0333126	0.0877744	0.0219521	0	0	0	0.110358	0.0785651	0.0174603	0	0	0	0.415121	0.38839	0.364539	0.123393	0.0535746	0.219435	0.134004	0.216431	0.136279
Hydroxycinnamic acids and derivatives	4-caffeoyl-quinic acid	16.8123	11.2428	12.7129	18.5328	16.4634	13.4084	14.426	25.4631	13.7372	26.9803	21.7105	27.4137	25.7181	23.0942	34.3958	71.4776	25.4891	43.3284	43.7594	21.8821	20.4552	13.887	24.5309	10.0153	15.3867	18.3642	34.5643	34.3908	34.6732	31.3463	6.15691	17.1174	10.3186	38.9593	38.5321	39.1435	40.8427	26.8746	61.2179	46.8676	70.6881	52.2643
Hydroxycinnamic acids and derivatives	5-caffeoyl quinic acid	4.76383	3.00113	3.52525	5.57772	4.28045	3.48277	4.15463	6.45808	3.61093	6.72836	5.54235	7.68255	7.438	6.43086	9.89213	26.6795	8.52439	14.395	15.3166	6.56158	6.20621	4.02837	7.40452	3.15179	5.16447	5.37083	12.6149	10.2489	10.6278	9.00963	1.50818	4.38942	2.66124	11.5174	11.3315	10.3519	12.6224	7.98513	21.0959	14.6959	21.3839	17.1372
Hydroxycinnamic acids and derivatives	caffeic acid hexose	9.23781	9.7245	12.6641	13.9697	11.9632	11.026	7.51752	9.26236	6.22279	17.5279	25.2158	17.8213	11.6925	15.4042	11.7332	19.8269	19.9531	25.0148	15.9015	14.4265	15.2617	8.84716	7.62039	7.50483	14.5864	13.9313	11.8668	18.4252	27.6417	22.4983	10.7392	11.8972	21.5411	19.0835	23.4866	21.4064	12.2406	17.5658	13.2535	25.5524	26.204	24.4448
Hydroxycinnamic acids and derivatives	daphnetin	0.0368755	0.0351106	0.0332615	0.0361649	0.0323157	0.019595	0.00660004	0.0245382	0.016873	0.0421027	0.00547906	0.0422931	0.020129	0.025402	0.0378395	0.00602615	0.0288927	0.025372	0.0237943	0.0040517	0.0282048	0.0291469	0.030908	0.0276007	0.0242658	0.04137	0.0332341	0.0466593	0.0379577	0.0369285	0.0279432	0.0304334	0.0238197	0.0619064	0.0715854	0.062975	0.0608754	0.0553138	0.0495311	0.0616545	0.0655106	0.0590805
Hydroxycinnamic acids and derivatives	ferulic acid hexose	4.5652	5.75881	4.52324	5.35032	6.45599	5.25175	1.61609	3.29266	2.00532	5.53844	5.67772	4.86317	2.25498	1.74186	2.37389	12.0517	12.8582	12.542	9.17455	6.55012	11.5411	1.84725	2.27907	1.76827	4.8412	5.62167	6.09174	6.50226	5.10723	5.05458	8.76381	6.11072	8.39705	5.52077	5.03632	4.85961	4.47769	4.91981	5.54781	11.3673	9.81329	11.6345
Hydroxycinnamic acids and derivatives	feruloyl quinic acid	0.57234	0.71739	0.517205	0.644171	0.949232	0.600026	0.39547	0.646502	0.407217	2.23873	1.87705	2.52803	0.818625	0.74027	1.00545	2.59719	1.3898	1.51009	1.62107	1.79847	1.57871	0.395076	0.725059	0.42425	0.828085	1.07329	1.56201	1.3655	1.48075	1.53662	1.31249	1.83621	1.61888	1.2966	1.44706	1.40394	1.43169	1.27519	1.57395	2.10948	2.14756	1.86696
Hydroxycinnamic acids and derivatives	p-coumaric acid glucoside	5.29374	4.90254	3.70204	5.14697	5.083	3.90982	2.10406	2.66645	2.1879	7.07646	5.77157	4.97755	3.47621	3.25449	3.64605	13.1099	10.3916	27.6929	10.6273	7.95278	19.4235	2.42939	2.29525	2.13081	9.25475	14.0651	7.25701	9.80206	8.47711	6.15882	8.82603	4.37606	10.0936	6.4097	7.10165	7.10414	7.24229	5.37984	7.61468	12.081	7.56297	10.2339
Hydroxycinnamic acids and derivatives	feruloylputrescine	4.93125	3.11083	3.20279	4.24584	2.17885	1.69761	0.55342	0.745727	0.516	3.2002	3.35831	2.85904	1.58421	1.58408	1.36289	4.36897	9.03754	7.88711	5.27262	5.61681	7.55659	2.52587	2.94167	1.54259	11.292	5.19718	3.51957	2.99536	2.72442	1.43371	5.28557	3.0986	4.98041	0.896635	1.63372	1.17198	3.91063	3.49101	4.91849	9.78743	5.53428	9.01558
Flavonoids and glycosides	naringenin chalcone	22.6639	21.0182	13.2462	38.8821	18.7265	8.20652	29.8091	51.6153	35.6893	41.9391	35.47	25.3051	74.0475	147.138	63.0902	56.4354	37.0393	73.6528	60.1591	38.462	73.2281	14.6434	12.8871	5.73338	57.9106	25.5448	66.7003	49.6999	66.1106	38.8235	30.6487	40.792	38.1901	92.7082	89.701	98.8205	128.128	87.8543	55.5578	0.184424	0.425767	0.106131
Flavonoids and glycosides	naringenin chalcone dihexose	0.0600259	0.135483	0.056323	0.0585942	0.0693238	0.0358741	0.0472013	0.0461847	0.0820339	0.144668	0.140808	0.101216	0.201753	0.3096	0.0586007	0.0494178	0.179087	0.0393842	0.216111	0.120465	0.412781	0.132395	0.0502712	0.113063	0.0944578	0.055193	0.403223	0.252274	0.156927	0.179916	0.111388	0.109748	0.125825	1.14173	1.09779	1.18057	0.180749	0.0942939	0.100371	0	0	0
Flavonoids and glycosides	naringenin chalcone hexose I	1.66188	1.38768	0.99925	1.32558	1.62318	0.76624	1.27024	1.16703	1.92056	4.30006	3.03425	2.5004	4.35878	6.09567	2.11923	1.33591	3.85895	1.97235	3.28213	3.42718	11.2168	0.927087	0.956936	0.694718	2.72809	1.77106	4.66258	3.69959	2.57422	2.41194	3.38793	3.34314	3.32493	17.5688	19.6055	21.1205	6.67607	3.10272	3.09356	0.0260827	0.037945	0.0344659
Flavonoids and glycosides	naringenin chalcone hexose II	0.293158	0.425707	0.249845	0.421709	0.605935	0.245097	0.315291	0.508481	0.474814	2.8611	1.58864	1.6943	1.83863	2.6782	0.792484	0.545414	1.94663	0.735674	1.81913	2.86323	6.73175	0.228257	0.22556	0.172445	0.5239	0.67153	2.04645	3.85939	2.4266	1.66052	1.52321	1.73855	1.52812	18.5057	24.4411	23.3538	2.10737	0.95727	0.535996	0.0260827	0.037945	0.0344659
Flavonoids and glycosides	naringenin dihexose I	0.471409	0.684534	0.431545	0.908043	0.542506	0.85719	0.579624	1.64915	0.822295	2.31189	1.60792	1.29009	1.49725	1.15619	1.78663	0.900322	0.386486	0.568386	1.32473	0.833345	0.920669	1.26214	1.07415	0.45549	0.367047	0.628427	1.17061	3.00982	2.05136	1.72445	0.18961	0.429083	0.418654	4.18869	4.78839	4.98179	1.18086	0.659672	0.730072	0.048402	0.0521094	0.0447912
Flavonoids and glycosides	naringenin hexose	0.100385	0.123997	0.0394811	0.128842	0.124887	0.150324	0.150928	0.183902	0.190649	0.171763	0.195886	0.175628	0.1735	0.167889	0.141375	0.120032	0.143283	0.163332	0.162878	0.177492	0.229721	0.167244	0.142556	0.149408	0.146908	0.155214	0.155812	0.21098	0.135125	0.143991	0.155588	0.18058	0.181092	0.277174	0.311246	0.274363	0.130911	0.159137	0.159745	0.193536	0.168036	0.163325
Flavonoids and glycosides	quercetin dihexose deoxygenose	0.372543	0.227912	0.1228	0.23634	0.371595	0.172248	0.128994	0.195863	0.193771	0.881703	0.613584	0.526404	0.813628	1.08562	0.41271	0.415662	1.16306	0.327342	0.830382	0.515778	0.663257	0.302262	0.245338	0.136033	0.222163	0.198942	0.492775	1.2616	0.962208	0.976229	0.763905	0.588476	0.451563	2.13628	2.5589	2.48372	0.765287	0.583386	0.783575	0.597963	0.553467	0.602745
Flavonoids and glycosides	quercetin dihexose deoxyhexose p-coumaric	0.759904	0.311279	0.185474	1.35562	0.96387	0.664664	0.294702	0.70374	0.706952	5.35257	4.83137	2.84101	2.52094	3.22408	2.16171	2.74248	4.87847	1.02456	3.7201	2.39488	3.15273	0.514027	1.18036	0.42971	1.7087	1.56317	1.76801	3.18734	3.30722	3.5081	3.57344	3.04461	3.45613	1.33332	1.32377	1.24486	2.83734	2.46905	2.00023	2.91402	3.06857	2.81495
Flavonoids and glycosides	quercetin dihexose pentose-deoxygenose	0.322912	0.193859	0.157356	0.579451	0.448359	0.293304	0.222237	0.296955	0.223401	0.967324	0.666474	0.63547	0.590913	0.89805	0.488339	0.422899	0.410523	0.309369	0.482125	0.398227	0.422432	0.552114	0.425131	0.29382	0.425445	0.269729	0.479529	1.1982	0.750601	0.794113	0.293994	0.380767	0.525079	1.37406	1.45015	1.62055	0.671006	0.515656	0.524222	0.434766	0.462035	0.436179
Flavonoids and glycosides	quercetin glucosyl-glucosidide rhamnoside	0	0	0	0	0	0	0	0	0	0.0315034	0.0196868	0.0194096	0	0	0.00855308	0.00893041	0.0149313	0.0198273	0.0252031	0.0226227	0	0	0	0	0	0.0305349	0.02753	0.0351191	0.0363676	0.0182787	0	0	0.0191056	0.0276323	0.0453537	0.0375597	0.0330218	0	0.0168638	0.013964	0.0180548	0.00739213
Flavonoids and glycosides	quercetin hexose	0.0286087	0.0320408	0.0182184	0.0375665	0.0473273	0.0184729	0.0253657	0.0467469	0.0259347	0.0918464	0.0548027	0.0580262	0.0633656	0.0759958	0.0336035	0.0763546	0.187938	0.0887042	0.188192	0.11691	0.262276	0.0153856	0.0240775	0.021126	0.0233169	0.0314205	0.0881039	0.112005	0.0948043	0.0657985	0.0763109	0.0793997	0.0432928	0.214481	0.202772	0.19998	0.066504	0.0503112	0.0546116	0.0432872	0.0379694	0.0413606
Flavonoids and glycosides	quercetin hexose-deoxyhexose-pentose	2.90863	1.20262	0.798793	4.79278	2.06981	2.00534	7.21638	8.57417	5.26865	23.2368	13.196	13.0439	6.7815	8.27006	10.3442	12.2658	4.49844	7.84134	11.6676	6.72294	5.14701	5.18631	6.4779	2.60141	4.97199	8.84449	9.67722	12.0763	11.2445	9.89861	2.83562	5.48404	8.32595	15.7206	17.2195	18.0954	12.4413	8.37663	13.0447	7.03976	9.606	8.39801
Flavonoids and glycosides	rutin	5.04535	6.30036	2.60947	6.59691	6.89003	4.24634	7.48778	8.52324	7.86807	22.31	14.8657	14.5603	14.0072	12.4873	10.9071	17.3937	12.3706	12.7649	23.6273	12.3962	13.6342	6.19502	6.026	3.90757	5.21337	7.66842	11.2153	21.1904	22.4504	18.1421	7.80087	10.5655	10.2338	24.8436	26.0018	24.7774	16.843	11.2195	22.1189	13.0281	13.7438	13.2084
Flavonoids and glycosides	hydroxylated naringenin chalcone	0.352615	0.307535	0.194908	0.634504	0.334358	0.234526	0.459982	0.796145	0.529859	0.861576	0.699751	0.530801	0.549379	0.834843	0.463329	0.664812	0.503403	0.634124	0.956877	0.480585	0.923421	0.335996	0.215998	0.140446	0.630419	0.430928	0.984848	0.767677	0.836512	0.559536	0.36269	0.483818	0.45921	1.13183	1.13143	1.33726	0.876242	0.734272	0.524819	0.0181842	0.0174677	0.0126468
Flavonoids and glycosides	kaempferol diglucoside	2.61895	3.04975	1.27517	3.61648	3.19357	2.08924	3.81645	3.99031	3.90105	11.7514	7.95843	8.36176	7.42294	6.99974	5.84277	10.2521	7.0467	6.51515	12.6274	6.58205	7.15462	3.18205	3.08755	1.97117	2.92468	4.14599	6.33798	11.0198	12.582	9.39404	4.01913	5.80955	5.37199	15.0248	16.1171	14.9183	8.95439	6.05387	12.499	7.18402	7.33486	7.60477
Flavonoids and glycosides	kaempferol glucose rhamnose	0.075953	0.0569497	0.0264059	0.104005	0.109999	0.0452864	0.0862669	0.0953141	0.106232	0.618115	0.387938	0.427869	0.19684	0.254536	0.139653	0.408528	0.579518	0.448878	0.716554	0.598046	0.747824	0.0860397	0.0877547	0.0548006	0.170062	0.268341	0.325	0.622029	1.01025	0.538834	0.27271	0.248218	0.273921	1.11674	1.45349	1.54287	0.382967	0.202298	0.499658	0.276543	0.21103	0.196853
Flavonoids and glycosides	kaempferol glucosyl-glucoside-rhamnoside	0	0	0	0.00971751	0.0255162	0.00973484	0	0.00285689	0.00368096	0.0471666	0.032463	0.0488746	0.0226814	0.0510123	0.0138759	0.026605	0.14358	0.0275051	0.0647929	0.0598382	0.107504	0	0	0	0.0230594	0.026038	0.0684749	0.096222	0.0960498	0.0627262	0.0731025	0.0501269	0.0317749	0.210338	0.281487	0.299928	0.0393041	0.0212323	0.0658493	0.0317875	0.0376584	0.0358316
Flavonoids and glycosides	kaempferol hexose-deoxygexose pentose	0.109503	0.0617144	0.0396929	0.17955	0.0905999	0.0707674	0.215231	0.21363	0.117642	0.796138	0.494966	0.456242	0.19307	0.258591	0.270959	0.335153	0.328272	0.314418	0.634206	0.460257	0.414403	0.163106	0.156342	0.125883	0.434874	0.579863	0.595594	0.742366	0.749495	0.518465	0.228698	0.243509	0.385908	0.713564	0.8471	0.913546	0.466288	0.272058	0.592129	0.349504	0.295917	0.263422
Flavonoids and glycosides	kaempferol rutinoside	0.0231926	0.0173132	0.0125008	0.0374955	0.042627	0.0169273	0.0404256	0.0341556	0.0277094	0.267292	0.171681	0.183621	0.0828236	0.0926133	0.0506919	0.2056	0.276775	0.194958	0.330117	0.255068	0.340539	0.0264139	0.037833	0.0198882	0.0809437	0.119481	0.151797	0.280408	0.42639	0.221812	0.115006	0.106562	0.0991808	0.574333	0.721327	0.720716	0.178708	0.0922473	0.247603	0.109196	0.0916013	0.0769333
Flavonoids and glycosides	phloretin-di-C-hexose	1.04695	1.31377	0.712814	1.82741	1.6604	1.01186	1.49175	1.81485	1.69597	4.05054	3.10613	2.634	3.70156	5.15076	2.66288	1.45045	2.88889	1.5637	2.52976	3.45514	4.69154	1.33626	1.33831	1.19961	3.53177	2.62847	3.48688	4.76961	4.06055	2.61966	2.35478	2.05879	2.65522	8.73816	11.8531	12.3072	4.40801	2.96535	2.42438	0.0507187	0.0945139	0.0610003
Flavonoids and glycosides	dihydrokaempferol	0.352615	0.307535	0.194908	0.634504	0.334358	0.234526	0.459982	0.796145	0.529859	0.861576	0.699751	0.530801	0.549379	0.834843	0.463329	0.664812	0.505377	0.636078	0.956877	0.480585	0.923421	0.335996	0.215998	0.140446	0.630419	0.430928	0.984848	0.767677	0.836512	0.561427	0.36269	0.483818	0.45921	1.13183	1.13143	1.33726	0.876242	0.734272	0.524819	0.0181842	0.0174677	0.0126468
Flavonoids and glycosides	eriodictyol hexose	0.01606	0.0336793	0.0247248	0.0686381	0.0973732	0.0283387	0.0980766	0.13776	0.135552	0.982052	0.679509	0.569109	0.645127	0.579631	0.152916	0.172125	0.361134	0.199705	0.493698	0.518819	1.11213	0.0545429	0.0452533	0.0118198	0.128397	0.167374	0.657807	1.50176	1.16462	0.661178	0.355184	0.431303	0.478173	3.4788	4.96073	4.75116	0.38332	0.322286	0.121698	0	0	0
vitamin C	ascorbic_acid	2.32877	2.08395	2.66277	4.26124	2.65206	2.7802	2.18433	1.86685	1.47134	1.9442	1.4285	2.12704	1.63721	1.37871	2.04965	3.05178	2.91239	3.32632	4.72044	0.705067	3.29003	1.42158	0.853196	1.53977	1.55506	2.07492	2.09076	2.60224	1.423	1.36714	0.479746	1.75384	1.41179	1.28101	1.87758	1.40798	2.08772	2.22369	1.792	2.78889	3.29622	3.27071
vitamin B6	pyridoxine	2.5816	3.95007	4.00409	4.09176	3.47564	3.91242	3.35452	4.11988	3.36414	3.2924	3.24026	3.75339	2.96778	2.86003	3.52327	3.89518	3.00454	3.88601	3.2933	3.43702	3.48125	3.86864	3.84836	3.4317	3.15854	3.32943	3.49737	3.92107	3.69988	4.16546	2.56309	3.2602	3.01152	3.7565	3.47351	3.40235	3.0747	3.03395	3.17132	2.7257	2.66598	2.8317
Steroidal alkaloids	a-tomatine	1.02194	0.141002	0.180081	0.341954	0.637535	0.337206	0.299287	0.364011	0.452442	0.139787	0.0858733	0.143207	0.360811	0.216639	0.219885	1.67097	3.12772	1.36867	1.02485	0.498998	0.543477	0.918031	0.707361	0.450823	0.578614	0.358988	3.29211	1.04893	0.328056	1.02607	0.0980979	0.110676	0.0961806	2.05617	1.139	1.57635	0.782631	0.575681	1.1957	1.07569	1.02739	0.628285
Steroidal alkaloids	acetoxy-tomatine	0.0189984	0.0100934	0.0170986	0.0461975	0.0443067	0.0266696	0.0219285	0.0259342	0.0224362	0.0260363	0.0225682	0.032407	0.0342481	0.0175641	0.0466085	0.202605	0.0720122	0.188531	0.0492417	0.0619043	0.0751305	0.00305283	0.0138385	0.00588919	0.0086373	0.0202637	0.0522908	0.0672608	0.0739508	0.0679704	0.0320918	0.0514887	0.037225	0.190689	0.165898	0.158962	0.0210509	0.0896846	0.0741065	0.0759444	0.132014	0.108217
Steroidal alkaloids	acetoxy-hydroxy-dehydrotomatine	0.033696	0.0120192	0.0119208	0.0508839	0.0376881	0.00924836	0.00655146	0.0111521	0.014144	0.0436968	0.0275783	0.0319123	0.0795953	0.0609625	0.0778057	0.474601	0.523159	0.172868	0.140793	0.201088	0.102947	0.0127582	0.0249908	0.0106956	0.0599208	0.0642082	0.314552	0.0690435	0.0642613	0.0829479	0.00712494	0.036902	0.00872467	0.194361	0.141244	0.160331	0.0684386	0.114027	0.133264	0.224103	0.29824	0.18791
Steroidal alkaloids	acetoxy-hydroxytomatine	0.565112	0.23746	0.203977	1.0783	0.626011	0.376427	0.315249	0.278182	0.482983	0.754724	0.74694	0.713774	0.60341	0.597397	0.719279	5.33725	4.13245	1.18312	1.03383	1.32993	0.902958	0.372593	0.449598	0.399861	0.647974	0.605926	4.23075	1.27718	0.80177	1.1199	0.414221	0.611279	0.501105	2.52562	2.1705	2.29758	0.858738	0.968902	1.25456	1.52387	2.04022	1.36666
Steroidal alkaloids	d-tomatine	0	0	0	0.096962	0.124251	0.0618374	0	0	0	0	0.0233486	0	0	0	0	0	0.0571701	0	0	0.0484506	0.0231428	0	0	0	0.0223034	0	0.0516053	0.0396259	0.0452018	0.0751088	0	0	0	0.059813	0.0600238	0	0	0.0197991	0	0.0269398	0.0286806	0.0305277
Steroidal alkaloids	dehydroesculeoside A	0.579387	0.304524	0.316598	0.786815	0.669568	0.572302	0.751812	0.751244	0.997671	1.47406	1.25286	1.34153	1.99448	2.1634	2.16711	1.54385	1.52311	1.10491	0.996893	1.3917	1.11852	0.51904	0.735479	0.595784	0.636532	0.687966	1.1309	1.15301	1.19938	1.22731	0.947102	1.16914	1.01198	3.24664	3.44821	3.58169	1.04781	1.41483	1.06723	1.48134	1.72381	1.35422
Steroidal alkaloids	dihydroxytomatine	0.574488	0.413876	0.420895	1.03837	0.624986	0.370673	0.551664	0.830324	0.932883	1.04755	0.890778	1.1725	1.01371	1.2437	1.63545	1.57176	1.45361	0.840886	1.13779	1.01648	1.03347	0.541056	0.65555	0.744757	0.680781	0.804263	1.61968	2.09224	1.41179	1.6041	0.894496	1.03001	0.954127	2.9365	2.53365	2.67306	0.600617	1.0652	0.917183	0.715793	1.15823	0.717489
Steroidal alkaloids	dihydroxytomatine	0.0425671	0.0212641	0	0.068748	0.0322771	0	0.0267417	0.0409035	0.0495545	0.0819851	0.0660697	0.0957608	0.0669501	0.105154	0.132574	0.129583	0.0888265	0	0.0613338	0.0590952	0.0563206	0	0.0363091	0.0609533	0.0346055	0.0609605	0.150766	0.190212	0.033887	0.089111	0.0517297	0.0679848	0.0701234	0.402876	0.411286	0.443562	0.0456259	0.0714153	0.0653247	0.0362942	0.0850929	0.0478608
Steroidal alkaloids	esculeoside A	5.82283	1.86921	1.90887	10.9731	5.81665	5.24609	6.58624	5.64063	10.785	27.3144	22.4749	22.4192	18.1545	21.2204	23.2777	49.5787	25.4177	18.8209	12.9642	27.0677	16.5843	4.61722	6.97806	5.98174	8.35355	11.6568	26.2796	26.8307	24.055	22.7868	13.2643	23.1304	19.4009	84.5693	87.0405	88.8093	14.0022	26.962	18.2354	31.7962	37.3218	27.568
Steroidal alkaloids	esculeoside B	0.10489	0.0881329	0.0477776	0.304772	0.239281	0.181557	0.328374	0.507153	0.446121	0.607664	0.450715	0.532384	0.458241	0.521282	0.517583	0.17405	0.162225	0.0972155	0.149709	0.350886	0.177519	0.507849	0.367903	0.523521	0.108956	0.207635	0.343052	0.765161	0.469759	0.454362	0.246216	0.300477	0.417411	3.80568	3.92564	4.45945	0.130192	0.338101	0.172946	0.160588	0.175858	0.136189
Steroidal alkaloids	hydroxytomatine I	0.36953	0.24764	0.182377	0.570492	0.310468	0.266976	0.576693	0.545216	0.773622	1.04893	0.879565	0.970037	0.833773	1.01239	1.24012	1.89995	1.22863	0.726221	0.764676	0.900347	0.679454	0.489725	0.628815	0.583948	0.442914	0.42657	1.59828	1.72808	1.12566	1.17842	0.827952	0.947673	0.884012	3.44145	3.35757	3.55377	0.587458	0.841554	0.938829	0.976653	1.37674	1.0045
Steroidal alkaloids	tomatidenol	0.0296842	0.0165987	0.0150838	0.0374434	0	0.0153112	0.0362332	0.0280638	0.0546853	0.071966	0.0604131	0.0731444	0.062062	0.0736699	0.0830019	0.0977446	0.070324	0.0371683	0.0425781	0.0698585	0.0413425	0.017818	0.0299463	0.0184572	0.026139	0.0292162	0.107334	0.094564	0.0749393	0.0512907	0.0510223	0.0563332	0.0608237	0.240873	0.271292	0.318383	0.038418	0.052449	0.0560929	0.0731777	0.0663341	0.0485753
apocarotenoids	beta-damascenone	1.10321	1.08326	0.911979	1.77056	1.16561	1.39207	2.12463	1.57626	1.94487	1.16507	1.59008	1.39414	1.12779	0.731993	0.760899	0.733028	0.3607	0.790562	0.370756	0.428248	0.465446	2.1672	1.94539	2.13638	0.438705	0.642522	0.386759	0.765506	0.779111	0.773487	1.46339	0.772811	1.02289	0.662637	0.540174	0.554397	0.948429	0.747085	0.831617	0.39023	0.50094	0.539174
apocarotenoids	geranylacetone	1.38399	1.35946	0.48158	1.80875	1.25319	1.12477	1.84545	1.74123	0.988391	0.0505701	0.0761676	0.030927	1.99173	1.27994	1.13919	0.814214	0.441303	1.37579	0.609765	1.35192	0.386852	1.46379	1.11611	1.29518	1.034	1.40301	1.04162	1.69734	1.61128	1.64758	0.0588332	0.0469909	0.0397752	1.21318	1.37703	0.831564	1.3337	0.6404	0.624381	0.694871	0.626018	0.668164
apocarotenoids	beta-ionone	2.91784	1.97553	0.49946	1.20236	1.172	0.722211	1.84431	1.70162	1.64077	0.483908	0.452749	0.142996	2.06386	1.55519	1.12454	1.2651	0.572484	1.1767	0.523272	0.933256	0.298236	0.610557	0.74914	0.640688	0.746732	1.02792	0.769384	1.034	1.90744	1.13519	0.156373	0.151602	0.0876687	1.09289	1.76356	0.584257	1.65906	0.718135	0.593741	0.830912	0.737332	0.735036
apocarotenoids	pseudoionone	1.92165	1.19328	0.60218	0.807455	1.81809	1.89522	2.62827	1.83248	0.933712	0.159235	0	0	1.94457	1.14884	1.17741	0.335875	0.408556	0.803707	0.449455	1.35495	0.339181	1.54663	1.15732	2.6273	0.625913	1.37511	1.13258	1.15726	1.8962	1.42444	0.0580038	0	0	2.07094	1.3125	0.691864	0.60192	0.430887	0.767942	0.386008	0.378493	0.604567
apocarotenoids	beta-cyclocitral	1.91658	1.84067	0.999367	1.34897	1.2406	0.76545	1.31087	1.54489	1.24852	0.45348	0.333206	0.210609	1.69785	1.42137	1.12168	1.25641	0.645302	0.751834	0.607386	0.681662	0.544307	1.07299	0.958141	0.756342	0.699478	0.968245	0.899326	1.08045	1.32753	0.934579	0.123642	0.176847	0.115339	1.57621	1.90508	1.25948	1.90953	0.784627	0.786439	1.0129	0.976613	0.735188
apocarotenoids	neral	1.11	0.961426	0.613104	1.43848	1.45082	1.41327	1.60565	2.05331	1.26944	0.0748795	0.0593433	0	1.39725	1.39487	1.23595	0.519058	0.348275	0.93495	0.6726	0.884771	0.439888	1.24315	1.26632	1.83319	1.02358	1.15156	1.30189	1.1172	1.2336	1.58029	0	0	0	3.30194	1.64768	1.34985	0.974951	0.646196	0.71693	0.611616	0.544438	0.578285
apocarotenoids	geranial	1.04218	0.886456	0.650132	1.46849	1.49027	1.35185	1.59836	1.80111	1.15629	0.0448008	0.0307409	0.00784282	1.4266	1.37323	1.34816	0.488567	0.360785	0.585435	0.638652	0.927962	0.445693	1.48345	1.24718	1.83469	1.03973	1.26529	1.35893	1.22734	1.20189	1.57185	0.0332058	0.0107298	0.0132816	3.39446	1.47849	1.45077	1.02279	0.634786	0.768703	0.67761	0.513307	0.647903
apocarotenoids	6-methyl-5-hepten-2-one	1.00873	0.941425	0.698979	1.5698	1.52103	1.35541	1.51682	1.67758	1.10588	0.0219589	0.0311607	0.0102045	1.52745	1.25424	1.27639	0.57239	0.359319	0.586103	0.60854	0.756569	0.446717	1.61361	1.18535	1.79358	1.03808	1.25029	1.38513	1.32144	1.08082	1.52086	0.0120882	0.0155723	0.013393	3.4976	1.46042	1.54891	1.16963	0.596953	0.828608	0.738713	0.493341	0.588942
apocarotenoids	6-methyl-5-hepten-2-ol	1.66958	1.81448	0.60412	0.752952	0.738578	2.85153	1.20125	1.1478	1.46741	0.697854	3.05019	0.924218	0.0388551	1.12514	0.671286	1.25883	0.525132	1.96111	0.115182	1.65062	0.686845	0.086748	0.585257	1.52897	0.613106	0.53537	0.644591	0.914119	1.57627	3.73843	0.106733	0.728952	0.517668	0.0977801	1.61378	0.932932	0.919807	0.216613	0.647954	0.154762	0.411827	0.475378
Benzenoids	benzaldehyde	2.32847	1.10229	0.86188	0.310544	1.06811	0.899973	1.34775	1.84857	1.54449	1.77439	1.25536	1.76392	0.536003	1.36496	1.16459	0.31424	0.77322	0.804341	0.827703	0.632486	0.926162	0.355667	1.53486	0.690641	0.822342	0.906817	1.00942	0.520227	1.95951	1.05639	0.318723	0.854664	1.30192	0.967587	1.01316	0.935313	0.323878	0.902006	0.821645	0.328011	1.0723	0.855457
Benzenoids	pseudocumene	0.897722	1.10342	0.741453	0.175683	0.569188	0.521225	0.886103	0.773643	0.868709	2.42576	0.913593	1.24776	0.463374	0.602009	0.639023	0.358332	0.653119	0.470673	0.725678	0.692572	0.796502	0.77944	0.851503	0.843443	0.537481	0.572133	0.549762	1.7009	2.6094	1.41777	0.505189	1.04956	0.825103	1.73112	1.89188	2.13066	0.50335	1.53016	1.58266	0.450164	1.75112	1.66167
Benzenoids	p-cymene	0.654194	1.18795	0.759614	1.38928	0.458454	0.403574	0.754905	0.591689	0.763548	0.821246	0.66619	0.830421	1.71798	1.211	0.681702	1.30851	1.10912	0.652877	1.00963	1.13552	1.11649	1.00484	0.77925	0.624303	0.613422	1.00198	0.567085	2.15382	1.11526	1.54852	0.975215	1.34258	0.903934	0.852946	0.807682	1.27964	1.19423	1.1495	0.856188	1.39204	1.57908	1.0346
Benzenoids	benzylalcohol	1.31345	0.0495418	2.84018	0.309155	1.56743	0.191727	0.112369	2.43943	6.04246	0.0607327	0.364156	0.0767725	0.0879337	0.0690314	0.116558	0.936729	1.29148	0.184637	1.3681	0.619312	0.111682	4.99289	1.50476	0.232743	1.46945	0.123384	0.0853675	0.0453269	0.0251439	1.00871	0.938458	3.6961	0.154573	2.53536	0.259475	0.210986	1.38773	1.03181	0.0926312	1.48287	0.00517128	0.564196
Benzenoids	salicylaldehyde	0.492941	0.615106	0.659379	0.514074	0.718241	0.943007	0.415176	0.525351	0.776774	1.45035	1.15027	0.99008	0.74192	0.872792	0.788356	1.06629	1.40944	0.730155	1.2089	1.24258	1.13	0.295877	0.434936	0.412699	0.827798	0.780611	1.07652	2.14518	2.99138	3.61819	0.357484	0.876131	0.697532	0.233151	0.292497	0.410926	0.480323	0.675841	0.704824	1.89619	2.15355	2.19717
Benzenoids	acetophenone	1.14232	1.096	0.878992	0.721829	0.927597	0.866982	0.998673	1.10944	0.895021	1.2775	1.11743	1.18206	0.896847	1.26656	0.965737	0.777189	1.02095	0.926625	1.06047	0.826549	1.08076	0.93621	1.10916	0.865503	0.937494	0.99305	1.00272	0.891184	1.18264	0.975674	0.820008	1.12823	1.10135	0.981993	0.913745	1.02798	0.842602	1.11439	1.09211	0.871853	1.17238	1.00419
Benzenoids	guaiacol	1.50906	2.08561	1.62444	1.02471	1.70152	1.74105	0.719518	0.987106	0.40114	0.744918	0.852714	0.886664	1.30782	1.2046	1.43335	0.542849	0.553305	0.750603	1.08962	0.667952	0.920764	1.24571	1.15855	1.05467	1.9955	0.88238	1.5757	0.406421	0.380876	0.240667	0.664975	0.679994	0.587547	1.12907	0.966114	1.13293	0.551929	0.413336	1.00307	1.09602	1.06536	1.01989
Benzenoids	methyl salicylate	4.50473	4.31779	2.81319	1.75498	1.36308	3.03976	0.74173	1.69066	0.347489	0.525485	0.480448	0.433252	1.26797	0.955721	0.636806	0.266369	0.0708605	0.619365	0.083063	0.177868	0.0778058	0.485602	0.296341	0.759553	2.34959	0.304865	1.23375	0.552227	0.423382	0.352832	0.0641782	0.0626919	0.0478944	2.12554	1.98321	1.94745	0.43644	0.476521	0.889806	0.246332	0.262898	0.530467
Benzenoids	ethyl salicylate	3.12761	2.40936	1.90221	1.21306	1.03465	1.36177	1.60186	1.38894	0.244747	0.609878	0.506686	0.403643	0.795184	3.55229	0.613618	0.402381	0.132134	0.297723	0.182556	0.192665	0.180036	0.357489	0.425771	0.968304	1.26151	0.337798	0.419354	0.659447	0.929651	0.630892	0.138927	0.20757	0	3.3236	2.14392	4.21337	0.401036	0.780496	1.23954	0.304498	0.600555	0.503259
Benzenoids	eugenol	0.186854	0.373913	0.279422	0.191012	0.525684	0.710685	0.0427398	0.0932306	0.0466994	0.767905	1.28564	1.30306	0.493478	0.482111	0.537391	1.87551	1.36565	0.963521	1.36597	1.51707	2.03521	0.192506	0.143102	0.241446	1.63396	1.82993	3.1218	1.28601	2.1023	1.23617	0.89115	1.61911	2.04378	0.752174	0.49033	0.860467	0.203169	0.383919	0.384204	2.25085	2.45119	1.43968
Branched-chain amino acid related	2-methylpropanal	2.19165	1.62681	1.48206	0.268738	1.20392	0.705706	1.08478	1.09637	0.869009	0.947874	0.917383	1.17522	0.314445	1.14988	1.02254	0.245965	1.0767	0	0.963081	0.905875	1.27237	0.489574	1.61543	1.41479	1.50685	1.37339	1.53204	0.318295	1.62418	1.09951	0.274809	0.766405	0.927889	1.20131	1.25989	1.60262	0.280218	1.02561	1.05573	0.248425	1.06572	0.796928
Branched-chain amino acid related	2-methyl-2-butanol	1.37068	0.729836	3.18376	0.542858	0.728658	1.06069	0.479052	0.537368	0.486736	0.890433	1.10229	1.08764	0.82139	0.693666	0.364818	0.521965	0.686123	1.18068	0.743683	1.0416	0.919769	0.636684	0.903678	3.14481	0.616568	0.565326	3.06556	0.84335	1.17533	1.29285	0.712808	0.701198	0.646819	0.721495	0.66509	0.781364	0.648973	0.768951	2.38962	0.599539	0.905133	1.04115
Branched-chain amino acid related	3-methylbutanal	3.75811	6.02211	4.87905	0.0679299	0.214013	0.19928	0.961975	0.410516	0.425075	0.571423	0.922864	0.912272	0.117738	1.31174	1.58836	0.030562	0.184061	0.272686	0.171977	0.176819	0.419634	0.338875	3.46266	2.07106	2.23243	1.7341	0.941731	0.0231503	0.151507	0.122526	0.0580481	0.526721	0.641634	0.317641	0.318303	0.352738	0.212122	0.545677	1.49442	0.170943	1.40468	1.26083
Branched-chain amino acid related	2-methylbutanal	2.28595	1.37838	1.45376	0.0852842	0.789517	0.319589	1.03912	1.08578	1.03383	1.23648	0.95631	1.37473	0.139188	1.00506	0.985711	0.109402	0.978769	0.54994	0.719882	1.56268	1.18418	0.147987	1.87066	1.75517	2.11703	1.57658	1.68755	0.132757	1.28469	1.60588	0.10442	0.818004	0.971201	1.07629	1.27618	1.18491	0.111498	1.01568	0.932746	0.114283	1.12278	0.820177
Branched-chain amino acid related	3-methylbutanenitrile	2.38697	3.92744	2.27653	0.375585	0.78929	0.473354	1.70584	0.572029	0.287638	0.783763	1.26406	0.879855	0.574995	1.42917	1.08771	0.114011	0.259324	0.179254	0.174888	0.563563	0.345311	1.28426	1.23984	4.81509	1.64702	1.39622	1.20053	0.218961	0.31652	0.692741	0.262797	0.401801	0.553481	1.03809	0.96359	1.15232	0.397097	0.533083	0.717987	0.672192	0.701176	1.34463
Branched-chain amino acid related	3-methylbutanol	2.58857	2.78002	1.89761	0.696653	0.123858	0.0877283	0.455919	0.251312	0.0597283	0.299946	0.62728	0.122733	1.49129	1.17435	1.00226	0.333644	0.094559	0.0806184	0.143349	0.10047	0.077889	4.51776	3.76032	1.23105	1.35236	1.11114	0.0966223	0.101369	0.0447079	0.0477978	0.761012	0.35402	0.169639	0.250501	0.0686621	0.0344736	2.9546	0.310723	0.732599	4.83648	2.09664	2.67772
Branched-chain amino acid related	2-methylbutanol	1.9019	1.5222	1.21326	0.624678	0.155485	0.150059	0.617319	0.473212	0.225928	0.470743	0.605822	0.305011	1.328	1.11257	0.849982	1.13229	0.246291	0.317095	0.356075	0.362594	0.305676	2.99538	1.89217	1.11346	3.26404	1.78728	0.306002	0.28178	0.182583	0.273051	1.12101	0.585046	0.307014	0.346561	0.0876078	0.178454	1.26965	0.406392	0.851405	4.32904	2.20249	3.94341
Branched-chain amino acid related	(E)-2-methyl-2-butenal	1.34528	2.07663	1.7283	0.372061	0.494337	0.342024	1.1008	1.52723	0.91897	0.554917	0.42362	0.456162	0.59901	0.893749	0.824764	0.615846	0.967634	0.860649	1.17329	0.760267	1.97159	1.79742	3.22115	1.06055	1.3563	1.56601	1.35787	0.651004	1.14508	0.635143	0.266029	0.502353	0.652868	0.489047	0.650121	0.711084	0.755191	1.12265	1.04333	0.861235	1.27321	0.875227
Branched-chain amino acid related	3-methylbutanoic acid	3.14654	2.66502	4.14316	0.54461	0.195677	0.173038	1.70678	1.03717	2.21195	0.908968	0.440866	1.13646	0.478214	1.00701	0.891472	0.405601	0.149583	0.254585	0.364579	0.113282	0.52338	0.839826	1.14482	0.385925	0.916124	0.872223	0.709533	0.125795	0.134946	0.0792609	0.257301	0.454107	0.571687	0.543849	0.433748	0.386529	2.0083	0.706038	2.28454	2.11211	2.97992	1.5555
Branched-chain amino acid related	1-nitro-3-methylbutane	2.42209	3.58203	2.17401	1.44872	0.636396	0.23032	1.69896	0.377134	0.295158	0.505468	0.701843	0.600507	2.60462	1.96262	1.63823	0.162689	0.0368305	0.0796631	0.0253499	0.0410105	0.0439359	3.71622	1.49803	2.37999	2.28913	1.50481	1.24348	0.285379	0.0441532	0.0820912	0.315871	0.179527	0.221191	0.37382	0.333958	0.319294	2.34927	0.285705	1.02488	1.18404	0.551218	0.550341
Branched-chain amino acid related	2-isobutylthiazole	1.7054	1.53741	1.59729	1.08041	0.706889	0.134133	0.840197	0.496874	0.606858	1.01275	1.0007	1.25612	1.82447	1.63358	1.63786	0.0831959	0.0114	0.0531069	0.0460259	0.0525562	0.0362315	1.87684	1.58472	1.17712	1.078	1.32204	0.901534	0.854931	0.444026	0.724928	2.53554	0.0934012	0.149408	3.25806	3.08149	3.37881	0.63575	0.362437	0.63012	0.164446	0.20694	0.186
Phenylalanine derived	phenylacetaldehyde	7.69695	1.22909	0.396577	0.0279452	0.516474	0.589126	3.71973	3.38061	2.72168	1.50524	0.595949	2.00432	0.170807	0.992074	0.992048	0.0165895	0.152409	0.199143	0.123044	0.151737	0.339442	0.204118	4.71797	2.45149	0.375249	0.268778	1.64797	0.107238	1.47044	0.264857	0.0276363	0.161537	0.286341	0.413148	0.473888	0.369407	0.0147182	0.437212	0.223575	0.0216107	0.193714	0.348106
Phenylalanine derived	2-phenylethanol	0.751171	1.19941	0.470262	0.47287	0.278235	0.278528	5.98069	5.80284	4.27798	0.548914	0.48063	0.454033	0.719274	1.51043	0.863354	0.344403	0.109767	0.386431	0.218556	0.109097	0.314296	3.13331	5.05004	1.5454	0.490939	0.311737	0.315855	0.373762	0.497194	0.16017	0.204531	0.269814	0.372424	0.401528	0.476598	0.410803	0.327276	0.184512	0.421977	0.337301	0.714042	0.429616
Phenylalanine derived	benzylnitrile	3.89822	0.53078	0.581007	0.281412	4.99466	5.47157	0.912889	1.64551	0.983302	1.1263	0.828741	1.41881	0.431596	0.712883	0.644114	0.41584	1.51037	0.590513	0.301061	0.393861	0.531402	0.280662	2.03925	0.775392	0.320652	0.401376	1.08359	0.487391	1.52961	0.63526	0.174307	0.546026	1.25186	0.450377	0.983345	0.727052	0.10166	0.437477	0.32506	0.16432	0.526162	0.554337
Phenylalanine derived	1-nitro-2-phenylethane	0.762977	1.47106	0.505284	0.493455	0.458368	0.101598	5.73271	5.96552	2.92611	0.595928	0.355382	0.436828	1.52435	2.42169	2.51829	0.0520706	0	0	0.0107741	0	0	3.74227	3.01393	4.13841	0.421861	0.374188	0.343667	0.494909	0.324174	0.112988	0.0882055	0.0890388	0.108582	0.747783	0.600979	0.535052	0.0541126	0.0547287	0.0805153	0.0991985	0.15703	0.0859943
Sulfur compound	methanethiol	0.755248	0.804166	0.683445	1.37607	1.39919	1.21606	0.888851	1.01109	0.840141	0.724939	0.977903	0.873703	0.962643	0.950601	0.879178	0.895768	0.708559	0.965201	1.38113	1.65613	1.13952	1.21293	0.780821	1.38628	1.132	0.809198	1.02056	1.10822	0.906186	1.02117	0.808821	0.597654	0.696055	0.976704	0.751512	0.870856	0.622487	0.835054	0.704866	1.80051	1.38258	1.48599
Sulfur compound	dimethyldisulfide	0.446818	0.610046	0.452954	2.27303	1.39708	2.6556	0.690358	0.639701	0.558787	0.666656	0.738609	0.64055	0.866952	0.624531	0.534516	0.783508	0.572955	1.98578	2.5251	2.0444	1.21646	1.43004	1.2022	1.67963	0.497643	0.516703	0.546081	0.836303	0.719942	0.811329	0.939471	0.440606	0.47758	0.721724	0.527799	0.736211	0.436726	0.445841	0.405883	2.33093	1.22717	2.14581
Sulfur compound	methional	0.627671	1.30725	1.71684	0.194191	0.250547	0.552336	1.32548	0.694865	1.10767	0.599228	0.827058	1.23606	0.41775	1.64807	2.83518	0.224098	0.29162	0.586813	0.358848	0.365848	0.994668	1.42489	7.73724	4.387	1.10908	0.712491	0.301102	0.329189	0.983269	0.789198	0.277683	0.763428	1.12028	0.255374	0.182324	0.349769	0.157951	0.203786	0.78067	0.23974	0.804602	0.928844
Terpenoids	(Z)-linalool oxide	0.792318	0.970901	0.781365	1.20416	0.711459	0.537922	0.736144	0.916698	0.843763	0.911485	0.702538	0.954421	1.40465	1.12541	1.00139	1.02487	1.17047	0.609371	0.998981	0.924507	1.11249	0.870329	0.882726	0.616393	0.782655	1.12701	1.10712	1.85011	1.65447	1.3439	0.928246	1.02874	1.16627	0.700242	0.747806	0.952184	1.07632	1.00091	0.825235	1.43278	1.6345	0.836742
Terpenoids	(E)-linalool oxide	0.905758	0.982915	0.780846	1.17795	0.753811	0.613739	0.856426	1.01135	0.859849	0.879275	0.72582	0.926207	1.44792	1.27117	1.06737	1.00011	1.09204	0.606538	0.981281	0.888384	1.07232	0.925426	0.8966	0.677997	0.811236	1.11015	1.13752	1.67625	1.60857	1.20855	0.895733	1.0141	1.16802	0.692755	0.745535	0.913758	1.05122	0.966612	0.871559	1.35295	1.57548	0.798873
Terpenoids	linalool	0.608795	0.371609	0.370353	0.842343	0.430451	0.725381	0.671118	0.729301	0.539387	0.724925	1.25666	0.372187	1.05832	1.16789	1.46346	0.763899	0.911124	1.67023	0.879427	2.69821	0.940497	0.517179	0.47237	1.16057	1.16873	0.972697	1.10773	2.03963	1.36585	2.99225	0.546333	0.708405	0.505838	0.6152	0.355141	0.53704	0.395253	0.587159	0.534552	1.49866	1.60472	3.11914
Terpenoids	ocimenol	0.633911	0.528452	0.552337	0.986589	0.531516	0.389877	0.609763	0.607247	0.541899	1.01212	0.55188	0.889739	2.06917	1.48207	0.979325	1.17612	1.35544	0.50776	1.36292	0.84158	1.38113	0.676787	0.783392	0.312473	0.974838	1.16123	1.1433	2.00697	2.3268	1.46125	1.2117	1.08767	1.28035	0.509788	0.449925	0.54078	0.760672	0.850596	0.557432	2.03495	2.07137	0.806879
Terpenoids	alpha-terpineol	0.667877	0.492176	0.496629	0.707909	0.507914	0.623746	0.677269	0.762101	0.582441	0.865024	1.12871	0.661271	1.22237	1.35147	1.28472	0.841996	1.09284	1.15911	1.08644	1.88237	1.19741	0.4434	0.609524	0.853236	1.13395	1.08121	1.13977	1.76882	1.85216	2.34149	0.72112	1.01413	0.881674	0.532232	0.405386	0.537184	0.423509	0.723747	0.597881	1.60724	1.94813	2.09242
Terpenoids	2-caren-10-al	0.822267	0.775886	0.940686	1.10988	0.647075	0.569533	0.798291	0.668356	0.76378	0.762057	0.703592	0.91457	1.17686	1.47863	1.15794	1.32243	0.940984	0.612267	1.1216	0.690274	0.902531	0.579633	0.543533	0.449157	0.914282	1.03711	0.985947	1.67571	1.5638	1.19651	0.943182	1.35251	1.11146	1.01177	0.980553	1.18995	1.36366	1.35004	1.45677	1.21016	1.41843	0.786348
Ester	2-methylpropyl acetate	0.973632	0.597229	0.453462	1.72809	1.06801	0.875878	0.590578	0.518906	0.159962	0.438839	0.883553	0.522613	1.42348	0.415559	0.387801	2.94577	0.92118	0.854173	1.00445	1.02639	1.38699	1.66024	0.538478	0.938803	0.832545	1.02915	0.699749	1.72835	0.777007	0.919252	1.94254	0.840469	0.56896	0.533618	0.462297	0.516571	1.97933	0.676485	0.966579	2.83063	1.2933	1.08911
Ester	3-methylbutyl acetate	2.59453	1.87202	0.931391	0.640088	1.03724	0.402792	0.659108	0.729364	0.29649	1.13464	0.501595	0.592979	0.717841	0.660994	0.779517	0.736924	0.853093	0.518811	0.93828	0.407347	2.11566	1.20763	2.21101	0.507784	1.35254	1.92665	0.705299	0.494909	0.17981	0.42577	0.611762	0.836336	0.850459	1.76389	0.368475	0.29649	1.35147	0.967027	1.88977	1.42363	2.81595	0.692635
Ester	2-methylbutyl acetate	1.63294	0.725255	0.692779	1.2853	1.18948	0.552442	0.987776	0.291718	0.0902926	0.470706	0.0820842	0.145384	0.724535	0.653826	0.556182	2.24674	0.509838	0.739298	0.939487	1.98987	0.650418	0.372433	1.38255	0.515269	3.3537	2.96051	2.40125	0.284008	0.767097	0.301559	0.936662	0.847017	0.983353	0.341322	0.0820842	0.398214	1.21236	0.379283	1.43964	2.2188	2.2397	1.42685
Lipid derived	2-methylfuran	1.27768	1.49832	0.938548	1.17887	1.75606	0.882891	1.29657	1.45198	1.12292	0.630101	0.690852	0.49066	1.2149	1.07898	0.813865	0.565629	0.685393	0.394286	0.803683	0.739124	0.813351	1.22206	1.10319	1.29538	0.999822	1.34077	1.53914	0.911019	1.25094	1.04335	0.345598	0.288679	0.344627	1.98557	1.74382	1.96123	0.88264	0.990406	0.732682	0.562267	0.655001	0.477155
Lipid derived	3-methylfuran	1.02739	1.79625	1.55279	1.05271	1.05177	0.717434	0.831921	1.17886	0.563495	0.0953684	0.0643625	0.111964	1.87964	0.866506	0.541069	0.678381	1.07558	0.24341	1.59935	0.533052	2.57375	2.21319	1.68952	0.927467	0.997704	1.54111	1.94328	1.68461	1.92607	0.806167	0.107989	0.0823451	0.0796778	0.92764	1.08509	1.2858	1.28081	1.19823	0.664625	0.785776	0.514222	0.223646
Lipid derived	1-penten-3-ol	1.65016	1.35452	0.447539	1.471	1.38148	0.841786	1.37985	1.36196	0.791936	1.10499	2.01767	0.43227	1.76149	1.43072	0.882718	1.09092	0.495101	0.574429	0.689125	0.551365	0.259818	0.852793	0.505384	0.363689	1.67184	1.44917	0.865923	1.13575	1.44918	0.634806	1.06886	0.413616	0.390527	1.46993	0.853676	0.335205	2.38701	1.17772	0.58973	1.03203	0.843773	0.538551
Lipid derived	1-penten-3-one	1.13202	0.918932	0.313924	1.62144	1.10625	0.832163	1.18857	1.11879	1.03738	1.23904	2.94991	0.694656	1.42908	1.36995	1.14665	1.32441	0.615562	0.783162	0.67835	0.877487	0.382556	0.57262	0.451814	0.32153	1.4796	1.24455	1.08053	1.05974	0.973857	0.750375	1.08828	0.585624	0.694813	1.49199	0.983031	0.403457	1.78229	1.03944	0.797605	0.984515	0.834199	0.619845
Lipid derived	3-pentanone	1.61223	1.41548	1.33982	0.963286	1.25447	0.829814	1.47567	1.5004	1.01957	1.10194	1.25146	1.02446	1.03047	1.06651	0.950851	0.892402	0.537308	0.567423	0.774459	0.648655	0.539023	1.09403	1.00207	0.947342	1.09227	1.08459	0.925539	1.0027	1.50782	1.03454	0.701977	0.717317	0.65533	1.20472	1.07813	0.816105	1.18062	0.903615	1.02746	0.620172	0.922028	0.685922
Lipid derived	Pentanal	1.58997	1.39167	0.653734	1.57453	1.44113	0.968485	1.42967	1.51212	1.05295	0.875514	1.04108	0.774811	1.81513	1.1253	1.07163	1.49403	0.697357	0.758791	0.664294	0.686452	0.50436	1.28979	0.709997	0.794976	0.831126	0.752386	0.818874	1.33714	1.17442	1.20405	0.900126	0.418997	0.613062	1.34576	1.23133	0.973701	1.3574	0.556154	0.66218	0.755956	0.690525	0.459062
Lipid derived	2-ethylfuran	1.33798	1.05838	0.298353	1.48902	1.04614	1.63224	1.12362	1.42531	1.29924	1.40033	1.20902	0.628108	1.77649	1.28043	1.07771	1.36222	0.499582	0.596225	0.676491	1.04333	0.324585	0.606471	0.523596	0.334268	1.21225	1.38535	1.20664	1.31733	1.11036	1.05152	0.665719	0.52531	0.522204	0.698165	1.46077	0.423034	2.24647	0.751415	0.606014	0.905012	0.672932	1.19036
Lipid derived	(E)-2-pentenal	1.45685	1.13212	0.419249	1.50763	1.29929	0.787327	1.19349	1.19502	1.27213	1.34481	2.06176	0.880856	1.40837	1.21515	1.04087	1.4328	0.699378	0.874901	0.735456	0.790785	0.483339	0.545088	0.534438	0.268859	1.0329	1.03162	0.860531	1.00526	1.34106	0.80605	1.04837	0.553622	0.74385	1.60584	1.41092	0.509727	1.70242	1.0026	0.767671	0.702993	0.814189	0.480416
Lipid derived	1-pentanol	0.429123	0.109219	1.03132	2.81385	0.558151	0.201916	0.440143	3.33079	0.487974	0.214132	0.488682	0.106453	5.48132	0.626751	1.60191	0.704371	1.18976	0.407376	0.250654	0.160063	0.115987	0.571139	1.89352	3.31016	2.42697	0.248972	0.031435	0.636085	0.253546	0.787626	0.240569	0.0496263	0.0931466	2.69297	2.27087	0.38017	4.19421	0.019021	0.00468782	0.133569	0.048398	0.963359
Lipid derived	(Z)-2-penten-1-ol	1.07645	1.25431	0.621738	0.998456	0.856381	0.760944	0.972015	1.03018	1.32794	1.11143	2.34992	0.708848	1.17035	1.30912	0.918614	0.865385	0.729171	0.683187	0.929802	0.926513	0.54071	0.684864	0.630916	0.515641	1.53117	1.46102	1.46129	0.900778	1.03911	0.926487	0.950927	0.683844	0.668999	1.21359	1.09878	0.524639	1.86638	1.29025	0.814766	1.02784	0.762886	0.804355
Lipid derived	(Z)-3-hexenal	1.27583	0.831941	0.194025	1.66531	0.987249	0.697937	1.49539	1.65094	1.05065	1.60596	1.15016	0.683627	1.5637	1.43197	1.15902	1.61436	0.601956	0.967527	0.830398	1.15056	0.33687	0.48072	0.492282	0.188661	1.34771	1.21766	1.19613	1.46096	1.2249	0.873682	0.583403	0.803588	0.651731	0.885278	1.46231	0.408806	1.85432	0.956995	0.691991	0.930635	0.799572	0.543299
Lipid derived	hexanal	1.49141	1.3369	0.342281	1.6821	1.12142	0.763048	1.75902	1.82755	1.32966	1.17116	0.697161	0.74352	1.64719	1.46385	1.15202	1.22772	0.519384	0.94565	0.515006	0.852951	0.441766	0.667189	0.454993	0.39575	1.06279	0.941791	0.991499	1.54921	1.18642	1.58192	0.6011	0.400304	0.703921	1.33477	1.87329	0.7942	1.67287	0.62073	0.607345	0.661537	0.42857	0.439022
Lipid derived	(E)-2-hexenal	0.805665	1.04206	0.325538	1.57237	0.855703	0.644837	0.636572	0.622025	0.557795	1.41696	1.04113	1.25171	1.08095	1.02451	0.649597	1.26091	0.756079	0.828771	0.687795	0.632947	0.537939	0.403628	0.315157	0.255366	1.75841	1.31732	1.01133	0.818072	0.575016	0.624111	1.71557	1.31789	1.97723	1.05031	1.46917	0.607833	2.7921	1.15956	1.04888	1.65946	0.784562	1.10716
Lipid derived	1-hexanol	0.772689	0.743392	1.44284	1.529	2.30643	1.77208	1.03178	3.32587	0.710112	0.250563	0.582337	0.579567	0.784135	1.10158	0.587056	0.508337	0.369488	0.296104	0.20031	0.3296	0.36498	2.42934	2.37906	2.44793	0.363939	0.408385	0.573778	2.18386	1.9249	0.77751	0.343316	0.165197	0.250067	1.13827	0.680892	2.67835	0.69547	0.418322	0.694602	0.645148	0.807707	0.405725
Lipid derived	heptanal	1.38534	1.45668	0.776185	1.04706	1.00597	0.914173	1.18933	1.46642	1.07573	0.928676	1.062	0.964779	1.39834	1.02972	0.860121	1.08503	0.682669	0.7043	0.671986	0.781738	0.696871	1.44295	0.950121	0.847575	0.789358	0.841583	0.784681	1.56089	1.47784	1.30589	0.811058	0.607793	0.617227	1.36793	1.26698	1.21842	1.18952	0.798633	0.704973	0.854642	0.750747	0.628056
Lipid derived	(E,E)-2,4-hexadienal	1.48365	0.937907	0.273911	1.46428	1.17474	0.54456	1.37357	1.55936	1.21709	1.79198	1.09406	0.810987	1.42301	1.39305	1.16166	1.29593	0.620177	0.819166	0.800826	0.975811	0.375677	0.505813	0.564971	0.285532	1.43466	1.34922	1.25742	1.17123	1.15349	0.824591	0.637145	0.821394	0.776348	0.833288	1.41066	0.453546	1.91717	0.977189	0.759998	0.878356	0.776584	0.619981
Lipid derived	(E)-2-heptenal	1.80786	1.55058	0.374408	1.39507	1.13948	0.721668	1.6084	1.84583	1.14913	0.901666	1.01643	0.542596	1.80918	1.4896	1.07161	1.30671	0.470232	0.81654	0.564061	0.816072	0.39415	0.749574	0.538004	0.495979	0.959241	0.873486	1.03362	1.49292	1.50311	1.25723	0.643241	0.35038	0.460003	1.86476	1.886	0.943893	1.39088	0.661033	0.595291	0.635994	0.514931	0.359157
Lipid derived	1-octen-3-one	1.18629	1.16073	0.551816	1.18653	1.03341	0.738573	1.12378	1.14517	0.681162	1.22004	1.30622	0.941285	1.52937	1.12899	0.960156	1.37396	0.541314	0.738121	0.934884	0.986818	0.503018	1.59324	0.747893	0.82787	0.886902	0.70139	0.76491	2.08796	1.0687	1.16155	0.798074	0.763611	0.719505	1.64578	1.35561	0.876456	1.10425	0.775133	0.765407	0.858187	0.919389	0.606556
Lipid derived	2-pentylfuran	1.85439	1.67737	0.51533	1.4578	1.1082	1.00454	1.52241	1.6075	1.36816	0.781519	0.874837	0.591984	1.80082	1.20636	0.801358	1.34787	0.544257	0.928822	0.473522	0.959306	0.456503	1.08183	0.630643	0.837188	0.753192	0.851212	0.735138	1.80451	1.66887	1.57833	0.791153	0.337627	0.359645	1.29919	1.74246	1.01975	1.29566	0.545154	0.435824	0.569224	0.388461	0.392098
Lipid derived	(E,Z)-2,4-heptadienal	1.50918	0.970802	0.490475	1.00518	0.960949	0.922222	1.58614	1.45473	1.01761	0.81125	2.14431	0.462073	0.969737	1.40996	1.30984	0.750851	0.45487	0.900641	0.746804	1.3183	0.498544	0.841437	0.644455	0.918928	1.67025	1.08885	1.31263	0.944648	1.21662	1.15855	0.574134	0.472758	0.615944	1.89242	0.936804	0.842756	1.00035	0.978901	0.786942	0.773174	0.687899	0.947083
Lipid derived	octanal	1.10488	1.04061	0.630686	1.16896	0.891367	0.831719	0.971401	1.11056	0.865055	0.932232	0.980473	0.893972	1.55639	1.03057	0.868177	1.32039	1.02374	0.842141	0.813279	0.955274	0.931855	1.53972	0.949756	0.756835	0.854419	0.897025	0.70262	1.68664	1.22508	1.23523	1.19023	0.856585	0.677818	0.907984	0.851234	0.911856	1.15493	0.993817	0.691502	1.36056	0.917083	0.875345
Lipid derived	(E)-2-octenal	1.59969	1.4016	0.659718	1.09538	0.957604	0.737336	1.30011	1.53259	1.0864	0.758583	0.952339	0.76194	1.59482	1.12795	0.849173	1.13191	0.548806	0.66481	0.629041	0.708667	0.596155	1.17558	0.798761	0.86672	0.805962	0.901173	0.961224	1.71626	1.57444	1.50294	0.775038	0.496097	0.610223	1.59235	1.33778	1.28554	1.25627	0.713688	0.75212	0.897895	0.744741	0.540567
Lipid derived	nonanal	0.994403	0.907478	0.718235	1.08942	0.809258	0.95565	0.872838	0.893715	0.840083	0.983304	1.14855	0.907441	1.24832	0.95068	0.843057	1.23651	1.08477	1.02952	0.908349	1.25019	1.05894	1.32249	0.89581	1.17185	0.899308	0.861665	0.849187	1.39838	1.08833	1.30181	1.16862	0.985468	0.67907	0.828107	0.76042	0.924089	0.97887	0.999602	0.959157	1.27854	0.887492	1.03104
Lipid derived	(E,E)-2,4-heptadienal	1.74451	1.37905	0.465456	1.26492	1.15856	0.750094	1.34841	1.32962	1.29853	0.988597	1.84105	0.521394	1.4959	1.5178	0.964302	1.07194	0.450502	0.742473	0.652172	0.635711	0.340115	0.707667	0.612315	0.419881	1.40588	1.3381	1.26315	0.912774	1.42033	0.609488	0.686283	0.493833	0.527858	1.7025	1.20996	0.54756	1.88064	1.23871	0.780879	0.916665	0.830491	0.533944
Lipid derived	(E,Z)-2,4-decadienal	1.06021	0.829472	0.657853	0.837656	0.77727	0.978631	1.08086	1.23545	1.01038	0.476619	1.2104	0.584368	1.25642	0.85217	0.94714	0.733763	0.496694	0.65271	0.552505	0.84896	0.708596	1.29461	0.934991	1.71312	0.85811	0.912024	1.01396	2.49073	2.10153	2.69243	0.547658	0.356112	0.415389	1.44748	0.674024	1.87229	0.628387	0.656843	0.794865	0.978053	0.785199	1.04407
Lipid derived	(E)-2-nonenal	1.00847	1.19683	1.17362	0.794209	0.6962	0.666054	0.78776	0.944272	0.826557	1.15249	1.36077	1.5287	1.0774	1.0317	0.812521	0.90513	0.877185	0.662299	0.921029	0.920576	1.08623	0.954185	0.901367	1.20004	0.673964	0.781576	1.00755	1.01488	1.05677	0.971481	1.20065	1.2077	1.19194	1.0454	0.834928	0.869788	0.903355	1.03677	1.44269	1.1722	1.17117	0.931615
Lipid derived	decanal	1.23758	0.90614	0.608737	1.25561	0.814781	0.773774	0.952348	1.05074	0.930832	0.826971	0.885552	0.98781	1.40771	0.96422	0.874514	1.25731	0.896956	0.959353	0.94687	1.19327	0.969477	1.26516	0.744452	0.969874	0.862116	0.909136	0.878389	1.58056	1.14714	1.17374	1.17682	0.78293	0.750027	0.992846	0.752611	1.19769	1.12386	0.90458	1.10272	1.29859	0.846366	0.839824
Lipid derived	(E,E)-2,4-decadienal	2.0076	1.67702	0.800572	0.902268	1.00294	0.937161	1.4288	1.71723	1.44942	0.579132	0.941218	0.756767	1.34675	1.14953	0.790558	0.78194	0.727348	0.745731	0.596598	0.697509	0.761173	0.857524	0.972849	1.14277	0.836331	1.04565	0.958497	1.18471	2.17727	1.46209	0.706877	0.558323	0.538354	0.892489	0.920357	1.00673	0.835257	0.865656	0.824053	0.75772	0.901985	0.757262
Not assigned	ethanol	0.852796	0.610544	0.977687	0.971763	0.8141	0.369106	1.87588	0.913588	0.694884	0.738483	1.18968	0.980641	0.741713	3.35562	0.801121	0.845688	0.519259	0.706613	0.932384	0.535403	0.938252	0.767464	0.914772	1.33745	0.566789	0.608691	0.4526	0.995089	1.70683	1.22566	0.725306	0.635504	0.951976	1.64174	1.19316	2.09774	0.610275	1.2744	1.30358	0.814989	1.29793	0.512842
Not assigned	acetone	1.22454	1.06641	0.967382	0.770559	0.894576	0.456448	1.11433	1.03577	0.917059	0.732495	0.849597	0.668924	1.24766	0.900914	0.960689	1.29829	0.685169	0.505374	1.14704	0.82395	0.97419	1.15958	1.10212	1.42288	0.721643	0.860285	0.833718	1.84398	0.991262	0.99321	0.823392	0.755361	0.597488	1.29441	1.11383	1.08733	1.40199	0.860095	0.899127	0.798635	2.29549	0.902811
Not assigned	butanol	0.496269	0.474076	0.32544	1.26483	0.5547	0.245085	0.444299	0.733586	0.406704	0.920893	1.15133	0.437348	3.96019	1.02813	1.01241	1.68705	0.353723	0.849367	1.15992	0.475101	0.519686	3.1953	0.995804	1.30566	0.515781	0.33093	0.224674	2.66963	1.19529	1.36654	2.41687	0.714999	0.435487	0.635451	0.585723	0.504691	1.7796	0.647421	0.519382	1.5449	0.645829	1.26989
