# Supplementary material for: A metabolome and transcriptome survey to tap the dynamics of fruit prolonged shelf-life and improved quality within Greek tomato germplasm
Source: Front Plant Sci. 2023 Sep 25;14:1267340. doi: 10.3389/fpls.2023.1267340 (PMC10560995; doi:10.3389/fpls.2023.1267340)
Supplement: Supplementary file 5 [file Table_4.xlsx]

## Sheet: Φύλλο1
Supplementary Table 4. Statistical analysis of metabolites determined in the seven SSL and the seven LSL based on Student's t-test.
Group Statistics								Levene's Test for Equality of Variances		t-test for Equality of Means
								F	Sig.	t	df	Sig. (2-tailed)	Mean Difference	Std. Error Difference	95% Confidence Interval of the Difference
	Group	N	Mean	Std. Deviation	Std. Error Mean										Lower	Upper
arginine	SSL	7	4.5494	2.79784	1.05748	arginine	Equal variances assumed	0.445	0.517	-1.785	12	0.099	-2.57381	1.44164	-5.71487	0.56726
	LSL	7	7.1232	2.59238	0.97983		Equal variances not assumed			-1.785	11.931	0.1	-2.57381	1.44164	-5.71689	0.56928
lysine	SSL	7	3.0705	1.38758	0.52446	lysine	Equal variances assumed	0.048	0.83	-0.876	12	0.398	-0.63692	0.72676	-2.22039	0.94655
	LSL	7	3.7074	1.33112	0.50311		Equal variances not assumed			-0.876	11.979	0.398	-0.63692	0.72676	-2.2207	0.94685
serine	SSL	7	0.0357	0.00825	0.00312	serine	Equal variances assumed	2.327	0.153	-1.266	12	0.23	-0.00821	0.00649	-0.02234	0.00592
	LSL	7	0.0439	0.01505	0.00569		Equal variances not assumed			-1.266	9.31	0.236	-0.00821	0.00649	-0.02281	0.00639
tyrosine	SSL	7	10.9312	5.1269	1.93778	tyrosine	Equal variances assumed	2.72	0.125	-0.626	12	0.543	-2.32745	3.72032	-10.4333	5.77843
	LSL	7	13.2587	8.40241	3.17581		Equal variances not assumed			-0.626	9.924	0.546	-2.32745	3.72032	-10.6255	5.97058
valine	SSL	7	7.7028	3.29763	1.24639	valine	Equal variances assumed	0.008	0.928	0.87	12	0.401	1.32447	1.52203	-1.99174	4.64068
	LSL	7	6.3784	2.31118	0.87355		Equal variances not assumed			0.87	10.749	0.403	1.32447	1.52203	-2.03507	4.68401
asparagine	SSL	7	1.8255	0.79711	0.30128	asparagine	Equal variances assumed	1.237	0.288	-1.638	12	0.127	-0.57076	0.34852	-1.33012	0.18859
	LSL	7	2.3963	0.46353	0.1752		Equal variances not assumed			-1.638	9.642	0.134	-0.57076	0.34852	-1.35124	0.20971
aspartic acid	SSL	7	40.3423	17.079	6.45527	aspartic acid	Equal variances assumed	0.392	0.543	-0.877	12	0.398	-9.08447	10.3603	-31.6577	13.4888
	LSL	7	49.4268	21.4398	8.10347		Equal variances not assumed			-0.877	11.429	0.399	-9.08447	10.3603	-31.7835	13.6145
glutamic acid	SSL	7	237.243	117.928	44.5725	glutamic acid	Equal variances assumed	0.174	0.684	-1.794	12	0.098	-108.564	60.5219	-240.43	23.3018
	LSL	7	345.808	108.321	40.9413		Equal variances not assumed			-1.794	11.914	0.098	-108.564	60.5219	-240.535	23.407
proline	SSL	7	0.6813	0.29838	0.11278	proline	Equal variances assumed	2.59	0.134	0.614	12	0.551	0.07599	0.12383	-0.19382	0.3458
	LSL	7	0.6054	0.13534	0.05115		Equal variances not assumed			0.614	8.369	0.556	0.07599	0.12383	-0.2074	0.35938
glutamine	SSL	7	23.5982	14.2043	5.36872	glutamine	Equal variances assumed	2.621	0.131	0.552	12	0.591	3.34471	6.05586	-9.84986	16.5393
	LSL	7	20.2535	7.41296	2.80183		Equal variances not assumed			0.552	9.043	0.594	3.34471	6.05586	-10.3447	17.0342
Phenylalanine	SSL	7	104.158	58.1128	21.9646	Phenylalanine	Equal variances assumed	0.191	0.67	-2.372	12	0.035	-89.6452	37.7935	-171.99	-7.30024
	LSL	7	193.803	81.3716	30.7556		Equal variances not assumed			-2.372	10.857	0.037	-89.6452	37.7935	-172.962	-6.32834
leucine/isoleucine	SSL	7	46.7682	22.8869	8.65045	leucine/isoleucine	Equal variances assumed	1.179	0.299	-2.324	12	0.038	-26.4114	11.3644	-51.1724	-1.65046
	LSL	7	73.1797	19.4998	7.37022		Equal variances not assumed			-2.324	11.705	0.039	-26.4114	11.3644	-51.2418	-1.58102
tryptophan	SSL	7	15.3808	6.5631	2.48062	tryptophan	Equal variances assumed	0.137	0.718	-2.982	12	0.011	-11.4396	3.8365	-19.7987	-3.08062
	LSL	7	26.8204	7.74319	2.92665		Equal variances not assumed			-2.982	11.686	0.012	-11.4396	3.8365	-19.8236	-3.05565
methionine	SSL	7	2.4382	0.84924	0.32098	methionine	Equal variances assumed	5.053	0.044	-2.188	12	0.049	-1.548	0.7075	-3.08951	-0.0065
	LSL	7	3.9862	1.66813	0.63049		Equal variances not assumed			-2.188	8.914	0.057	-1.548	0.7075	-3.15082	0.05482
hydroxyproline	SSL	7	0.1029	0.01824	0.0069	hydroxyproline	Equal variances assumed	0.355	0.562	2.195	12	0.049	0.01894	0.00863	0.00014	0.03775
	LSL	7	0.0839	0.01374	0.00519		Equal variances not assumed			2.195	11.15	0.05	0.01894	0.00863	-2e-05	0.03791
spermidine	SSL	7	1.5212	0.37595	0.14209	spermidine	Equal variances assumed	1.612	0.228	0.787	12	0.446	0.19461	0.24721	-0.34401	0.73324
	LSL	7	1.3266	0.53522	0.20229		Equal variances not assumed			0.787	10.762	0.448	0.19461	0.24721	-0.35097	0.74019
citrulline	SSL	7	1.0404	0.42717	0.16145	citrulline	Equal variances assumed	0.031	0.862	0.331	12	0.746	0.0766	0.23147	-0.42773	0.58093
	LSL	7	0.9638	0.43884	0.16587		Equal variances not assumed			0.331	11.991	0.746	0.0766	0.23147	-0.42777	0.58097
glucose	SSL	7	261.636	34.9062	13.1933	glucose	Equal variances assumed	0.265	0.616	1.81	12	0.095	29.1591	16.1084	-5.93809	64.2563
	LSL	7	232.477	24.4525	9.24216		Equal variances not assumed			1.81	10.746	0.098	29.1591	16.1084	-6.39783	64.7161
sucrose	SSL	7	7.0172	2.28896	0.86515	sucrose	Equal variances assumed	0.319	0.583	0.794	12	0.443	0.98642	1.24312	-1.72211	3.69495
	LSL	7	6.0308	2.3618	0.89268		Equal variances not assumed			0.794	11.988	0.443	0.98642	1.24312	-1.7224	3.69524
arabinose	SSL	7	6.1463	0.60195	0.22752	arabinose	Equal variances assumed	0.058	0.814	-0.145	12	0.887	-0.05358	0.36996	-0.85966	0.7525
	LSL	7	6.1999	0.77185	0.29173		Equal variances not assumed			-0.145	11.328	0.887	-0.05358	0.36996	-0.865	0.75783
malic acid	SSL	7	0.1497	0.03304	0.01249	malic acid	Equal variances assumed	3.521	0.085	0.021	12	0.983	0.00056	0.02625	-0.05663	0.05776
	LSL	7	0.1492	0.06109	0.02309		Equal variances not assumed			0.021	9.233	0.983	0.00056	0.02625	-0.05859	0.05972
lactic acid	SSL	7	224.248	68.4569	25.8743	lactic acid	Equal variances assumed	8.637	0.012	0.299	12	0.77	8.29641	27.7462	-52.1573	68.7501
	LSL	7	215.951	26.5067	10.0186		Equal variances not assumed			0.299	7.76	0.773	8.29641	27.7462	-56.0331	72.6259
pipecolic acid	SSL	7	3.7654	1.08366	0.40959	pipecolic acid	Equal variances assumed	5.339	0.039	-0.689	12	0.504	-0.31985	0.46437	-1.33161	0.69192
	LSL	7	4.0852	0.57891	0.21881		Equal variances not assumed			-0.689	9.167	0.508	-0.31985	0.46437	-1.36741	0.72772
quinic acid	SSL	7	17.782	3.69918	1.39816	quinic acid	Equal variances assumed	2.708	0.126	-0.773	12	0.455	-2.36736	3.06335	-9.04183	4.30712
	LSL	7	20.1494	7.21145	2.72567		Equal variances not assumed			-0.773	8.953	0.46	-2.36736	3.06335	-9.30268	4.56797
oxalyc acid	SSL	7	0.0302	0.0286	0.01081	oxalyc acid	Equal variances assumed	0.548	0.473	1.046	12	0.316	0.01504	0.01438	-0.0163	0.04637
	LSL	7	0.0151	0.0251	0.00949		Equal variances not assumed			1.046	11.801	0.317	0.01504	0.01438	-0.01636	0.04643
pyruvic acid	SSL	7	139.308	63.5083	24.0039	pyruvic acid	Equal variances assumed	2.412	0.146	-0.096	12	0.925	-2.60557	27.2	-61.8693	56.6582
	LSL	7	141.913	33.8464	12.7927		Equal variances not assumed			-0.096	9.154	0.926	-2.60557	27.2	-63.9789	58.7678
succinic acid	SSL	7	0.3797	0.05676	0.02145	succinic acid	Equal variances assumed	0.004	0.953	0.353	12	0.73	0.01074	0.03044	-0.05557	0.07706
	LSL	7	0.3689	0.05713	0.02159		Equal variances not assumed			0.353	11.999	0.73	0.01074	0.03044	-0.05557	0.07706
adipic acid	SSL	7	0.4822	0.21148	0.07993	adipic acid	Equal variances assumed	0.111	0.745	-2.421	12	0.032	-0.25098	0.10367	-0.47687	-0.0251
	LSL	7	0.7332	0.17468	0.06602		Equal variances not assumed			-2.421	11.587	0.033	-0.25098	0.10367	-0.47776	-0.02421
glutaric acid	SSL	7	1.094	0.06191	0.0234	glutaric acid	Equal variances assumed	1.111	0.313	-3.83	12	0.002	-0.2042	0.05331	-0.32036	-0.08805
	LSL	7	1.2982	0.12673	0.0479		Equal variances not assumed			-3.83	8.71	0.004	-0.2042	0.05331	-0.32542	-0.08299
nicotinic acid	SSL	7	5.126	1.18646	0.44844	nicotinic acid	Equal variances assumed	1.136	0.308	0.12	12	0.907	0.06656	0.55682	-1.14665	1.27976
	LSL	7	5.0594	0.87329	0.33007		Equal variances not assumed			0.12	11.026	0.907	0.06656	0.55682	-1.15864	1.29176
shikimic acid	SSL	7	1.3795	0.25259	0.09547	shikimic acid	Equal variances assumed	17.327	0.001	-0.362	12	0.724	-0.15981	0.44175	-1.12231	0.80268
	LSL	7	1.5393	1.14115	0.43131		Equal variances not assumed			-0.362	6.587	0.729	-0.15981	0.44175	-1.21783	0.8982
itaconic acid	SSL	7	0.5635	0.09092	0.03436	itaconic acid	Equal variances assumed	0.121	0.734	-3.599	12	0.004	-0.16337	0.0454	-0.26228	-0.06445
	LSL	7	0.7269	0.07849	0.02967		Equal variances not assumed			-3.599	11.75	0.004	-0.16337	0.0454	-0.26251	-0.06422
glycolic acid	SSL	7	0.9205	0.06634	0.02507	glycolic acid	Equal variances assumed	6.233	0.028	0.958	12	0.357	0.06219	0.06494	-0.0793	0.20367
	LSL	7	0.8583	0.15848	0.0599		Equal variances not assumed			0.958	8.04	0.366	0.06219	0.06494	-0.08743	0.2118
15-cis-phytoene	SSL	7	6.1164	2.97259	1.12353	15-cis-phytoene	Equal variances assumed	4.315	0.06	-0.33	12	0.747	-0.86652	2.62528	-6.58651	4.85348
	LSL	7	6.9829	6.27761	2.37272		Equal variances not assumed			-0.33	8.562	0.749	-0.86652	2.62528	-6.85196	5.11893
hydroxy-phytoene	SSL	7	0.6626	0.22612	0.08547	hydroxy-phytoene	Equal variances assumed	2.743	0.124	0.174	12	0.864	0.04027	0.23086	-0.46274	0.54327
	LSL	7	0.6224	0.56741	0.21446		Equal variances not assumed			0.174	7.859	0.866	0.04027	0.23086	-0.49377	0.5743
hydroxy-phytofluene	SSL	7	0.2933	0.18544	0.07009	hydroxy-phytofluene	Equal variances assumed	3.071	0.105	-0.547	12	0.594	-0.07913	0.14463	-0.39426	0.23599
	LSL	7	0.3725	0.33472	0.12651		Equal variances not assumed			-0.547	9.366	0.597	-0.07913	0.14463	-0.40437	0.24611
9,15-cis-phytofluene	SSL	7	1.1126	0.53237	0.20122	9,15-cis-phytofluene	Equal variances assumed	11.379	0.006	-0.674	12	0.513	-0.44832	0.66473	-1.89664	1
	LSL	7	1.5609	1.6762	0.63354		Equal variances not assumed			-0.674	7.198	0.521	-0.44832	0.66473	-2.01142	1.11478
phytofluene-isomer 2	SSL	7	0.0563	0.04831	0.01826	phytofluene-isomer 2	Equal variances assumed	0.42	0.529	-0.112	12	0.913	-0.00341	0.0305	-0.06986	0.06304
	LSL	7	0.0597	0.06463	0.02443		Equal variances not assumed			-0.112	11.109	0.913	-0.00341	0.0305	-0.07046	0.06364
all-trans-z-carotene	SSL	7	0.0149	0.01889	0.00714	all-trans-z-carotene	Equal variances assumed	2.522	0.138	-0.555	12	0.589	-0.0077	0.01388	-0.03794	0.02255
	LSL	7	0.0226	0.0315	0.0119		Equal variances not assumed			-0.555	9.822	0.592	-0.0077	0.01388	-0.03871	0.02331
9,9-di-cis-z-carotene	SSL	7	0.0438	0.03263	0.01233	9,9-di-cis-z-carotene	Equal variances assumed	1.355	0.267	-0.317	12	0.756	-0.00736	0.02318	-0.05787	0.04316
	LSL	7	0.0512	0.05194	0.01963		Equal variances not assumed			-0.317	10.098	0.757	-0.00736	0.02318	-0.05895	0.04423
9-cis-z-carotene	SSL	7	0.0437	0.0335	0.01266	9-cis-z-carotene	Equal variances assumed	4.058	0.067	-0.765	12	0.459	-0.03758	0.04913	-0.14462	0.06946
	LSL	7	0.0813	0.12559	0.04747		Equal variances not assumed			-0.765	6.85	0.47	-0.03758	0.04913	-0.15427	0.07911
9,15,9-tri-cis-z-carotene	SSL	7	0.009	0.00842	0.00318	9,15,9-tri-cis-z-carotene	Equal variances assumed	0.006	0.938	0.723	12	0.483	0.0031	0.00428	-0.00623	0.01243
	LSL	7	0.0059	0.00758	0.00287		Equal variances not assumed			0.723	11.87	0.484	0.0031	0.00428	-0.00625	0.01244
13-cis-lycopene	SSL	7	0.0334	0.03118	0.01178	13-cis-lycopene	Equal variances assumed	30.593	0	-1.691	12	0.117	-0.10577	0.06254	-0.24205	0.0305
	LSL	7	0.1392	0.16251	0.06142		Equal variances not assumed			-1.691	6.441	0.138	-0.10577	0.06254	-0.25631	0.04477
all-trans-lycopene	SSL	7	0.886	0.57736	0.21822	all-trans-lycopene	Equal variances assumed	28.214	0	-1.264	12	0.23	-1.22071	0.96547	-3.32429	0.88287
	LSL	7	2.1067	2.48829	0.94049		Equal variances not assumed			-1.264	6.644	0.249	-1.22071	0.96547	-3.5287	1.08729
Lutein	SSL	7	0.3159	0.17396	0.06575	Lutein	Equal variances assumed	2.511	0.139	-0.229	12	0.822	-0.02489	0.10851	-0.2613	0.21152
	LSL	7	0.3408	0.22837	0.08632		Equal variances not assumed			-0.229	11.209	0.823	-0.02489	0.10851	-0.26317	0.21339
all-trans-b-carotene	SSL	7	0.036	0.03246	0.01227	all-trans-b-carotene	Equal variances assumed	7.409	0.019	2.151	12	0.053	0.02744	0.01275	-0.00035	0.05523
	LSL	7	0.0086	0.00923	0.00349		Equal variances not assumed			2.151	6.964	0.069	0.02744	0.01275	-0.00275	0.05763
all-trans-neoxanthin	SSL	7	0.0255	0.01125	0.00425	all-trans-neoxanthin	Equal variances assumed	7.472	0.018	0.109	12	0.915	0.00089	0.00813	-0.01681	0.01859
	LSL	7	0.0246	0.01832	0.00692		Equal variances not assumed			0.109	9.965	0.915	0.00089	0.00813	-0.01722	0.019
all-trans-violaxanthin	SSL	7	0.0217	0.01022	0.00386	all-trans-violaxanthin	Equal variances assumed	2.69	0.127	2.228	12	0.046	0.00962	0.00432	0.00021	0.01902
	LSL	7	0.0121	0.0051	0.00193		Equal variances not assumed			2.228	8.812	0.053	0.00962	0.00432	-0.00018	0.01942
9-cis-violaxanthin	SSL	7	0.0142	0.00396	0.0015	9-cis-violaxanthin	Equal variances assumed	0.175	0.683	2.765	12	0.017	0.00655	0.00237	0.00139	0.01172
	LSL	7	0.0077	0.00486	0.00184		Equal variances not assumed			2.765	11.538	0.018	0.00655	0.00237	0.00137	0.01174
luteoxanthin	SSL	7	0.039	0.0169	0.00639	luteoxanthin	Equal variances assumed	2.875	0.116	1.565	12	0.144	0.01178	0.00753	-0.00462	0.02818
	LSL	7	0.0273	0.01053	0.00398		Equal variances not assumed			1.565	10.046	0.148	0.01178	0.00753	-0.00498	0.02854
pheophytin a	SSL	7	0.0039	0.00679	0.00257	pheophytin a	Equal variances assumed	22.413	0	1.523	12	0.154	0.00391	0.00257	-0.00168	0.0095
	LSL	7	0	0	0		Equal variances not assumed			1.523	6	0.179	0.00391	0.00257	-0.00237	0.01018
a-tocopherol-quinone	SSL	7	5.8023	4.20755	1.5903	a-tocopherol-quinone	Equal variances assumed	0.104	0.753	-0.583	12	0.57	-1.32775	2.27581	-6.28632	3.63083
	LSL	7	7.1301	4.30719	1.62796		Equal variances not assumed			-0.583	11.993	0.57	-1.32775	2.27581	-6.28662	3.63113
phylloquinone	SSL	7	0.0506	0.01602	0.00606	phylloquinone	Equal variances assumed	4.095	0.066	-0.161	12	0.875	-0.00184	0.01143	-0.02676	0.02307
	LSL	7	0.0524	0.02566	0.0097		Equal variances not assumed			-0.161	10.06	0.875	-0.00184	0.01143	-0.0273	0.02361
plastoquinol-9	SSL	7	0.4171	0.23583	0.08914	plastoquinol-9	Equal variances assumed	1.279	0.28	0.31	12	0.762	0.03418	0.11036	-0.20628	0.27464
	LSL	7	0.383	0.17217	0.06508		Equal variances not assumed			0.31	10.981	0.763	0.03418	0.11036	-0.20878	0.27714
plastoquinone	SSL	7	0.1224	0.06893	0.02605	plastoquinone	Equal variances assumed	0.259	0.62	-1.11	12	0.289	-0.04475	0.04032	-0.13259	0.04309
	LSL	7	0.1671	0.0814	0.03077		Equal variances not assumed			-1.11	11.683	0.289	-0.04475	0.04032	-0.13286	0.04335
ubiquinone-10	SSL	7	0.2678	0.15193	0.05742	ubiquinone-10	Equal variances assumed	0.011	0.918	0.299	12	0.77	0.02411	0.08069	-0.1517	0.19992
	LSL	7	0.2437	0.14998	0.05669		Equal variances not assumed			0.299	11.998	0.77	0.02411	0.08069	-0.1517	0.19992
a-tocopherol	SSL	7	2.5787	1.80932	0.68386	a-tocopherol	Equal variances assumed	0.045	0.835	0.103	12	0.919	0.09216	0.89146	-1.85017	2.03449
	LSL	7	2.4865	1.51304	0.57188		Equal variances not assumed			0.103	11.636	0.919	0.09216	0.89146	-1.85693	2.04125
b-/g-tocopherol	SSL	7	0.2657	0.20696	0.07822	b-/g-tocopherol	Equal variances assumed	12.488	0.004	-1.154	12	0.271	-0.1781	0.15439	-0.51449	0.1583
	LSL	7	0.4438	0.35217	0.13311		Equal variances not assumed			-1.154	9.703	0.276	-0.1781	0.15439	-0.52354	0.16735
d-tocopherol	SSL	7	0.0926	0.09648	0.03646	d-tocopherol	Equal variances assumed	0.01	0.921	0.049	12	0.961	0.00256	0.05192	-0.11056	0.11568
	LSL	7	0.09	0.09778	0.03696		Equal variances not assumed			0.049	11.998	0.961	0.00256	0.05192	-0.11056	0.11569
a-tocotrienol	SSL	7	0.7094	0.07855	0.02969	a-tocotrienol	Equal variances assumed	0.005	0.942	-0.475	12	0.643	-0.0189	0.03979	-0.1056	0.0678
	LSL	7	0.7283	0.0701	0.0265		Equal variances not assumed			-0.475	11.848	0.643	-0.0189	0.03979	-0.10573	0.06792
b-/g-tocotrienol	SSL	7	0.0138	0.01891	0.00715	b-/g-tocotrienol	Equal variances assumed	2.418	0.146	-0.629	12	0.541	-0.00719	0.01142	-0.03207	0.0177
	LSL	7	0.021	0.02357	0.00891		Equal variances not assumed			-0.629	11.461	0.542	-0.00719	0.01142	-0.0322	0.01783
11c-eicosenoic acid	SSL	7	0.2361	0.29864	0.11287	11c-eicosenoic acid	Equal variances assumed	1.439	0.253	0.074	12	0.942	0.00895	0.12067	-0.25396	0.27186
	LSL	7	0.2271	0.11286	0.04266		Equal variances not assumed			0.074	7.68	0.943	0.00895	0.12067	-0.27134	0.28924
arachidonic acid	SSL	7	0.202	0.15569	0.05885	arachidonic acid	Equal variances assumed	1.123	0.31	-0.798	12	0.44	-0.07128	0.08926	-0.26576	0.12321
	LSL	7	0.2732	0.17758	0.06712		Equal variances not assumed			-0.798	11.798	0.44	-0.07128	0.08926	-0.26613	0.12358
caprylic acid (octanoic acid)	SSL	7	0.0486	0.03983	0.01506	caprylic acid (octanoic acid)	Equal variances assumed	3.146	0.101	-0.231	12	0.821	-0.00574	0.02482	-0.05981	0.04834
	LSL	7	0.0544	0.0522	0.01973		Equal variances not assumed			-0.231	11.219	0.821	-0.00574	0.02482	-0.06023	0.04876
heneicosanoic acid	SSL	7	0.0003	0.00084	0.00032	heneicosanoic acid	Equal variances assumed	3.647	0.08	-1.09	12	0.297	-0.0006	0.00055	-0.0018	0.0006
	LSL	7	0.0009	0.00119	0.00045		Equal variances not assumed			-1.09	10.82	0.299	-0.0006	0.00055	-0.00182	0.00062
linoleic acid	SSL	7	4.1436	3.60281	1.36173	linoleic acid	Equal variances assumed	0.168	0.689	-1.254	12	0.234	-2.69895	2.15249	-7.38882	1.99093
	LSL	7	6.8425	4.41048	1.66701		Equal variances not assumed			-1.254	11.54	0.235	-2.69895	2.15249	-7.40962	2.01173
linolenic acid	SSL	7	0.6729	0.73403	0.27744	linolenic acid	Equal variances assumed	0.005	0.946	-0.475	12	0.643	-0.17578	0.37007	-0.98209	0.63053
	LSL	7	0.8487	0.64796	0.24491		Equal variances not assumed			-0.475	11.818	0.643	-0.17578	0.37007	-0.98347	0.63191
margaric acid (heptadecanoic acid)	SSL	7	0.0886	0.08236	0.03113	margaric acid (heptadecanoic acid)	Equal variances assumed	2.37	0.15	-0.148	12	0.885	-0.0073	0.04941	-0.11496	0.10036
	LSL	7	0.0959	0.10153	0.03837		Equal variances not assumed			-0.148	11.51	0.885	-0.0073	0.04941	-0.11547	0.10087
myristoleic acid	SSL	7	0.6932	0.55955	0.21149	myristoleic acid	Equal variances assumed	0.219	0.648	-0.312	12	0.76	-0.09595	0.30707	-0.76501	0.57311
	LSL	7	0.7892	0.58904	0.22264		Equal variances not assumed			-0.312	11.968	0.76	-0.09595	0.30707	-0.7652	0.5733
nervonic acid	SSL	7	0.179	0.16125	0.06095	nervonic acid	Equal variances assumed	4.695	0.051	-0.154	12	0.88	-0.01492	0.0966	-0.22538	0.19555
	LSL	7	0.1939	0.19828	0.07494		Equal variances not assumed			-0.154	11.521	0.88	-0.01492	0.0966	-0.22635	0.19652
nonadecanoic acid	SSL	7	0.0039	0.00739	0.00279	nonadecanoic acid	Equal variances assumed	0.334	0.574	-0.013	12	0.99	-4e-05	0.00345	-0.00755	0.00747
	LSL	7	0.0039	0.00535	0.00202		Equal variances not assumed			-0.013	10.935	0.99	-4e-05	0.00345	-0.00764	0.00755
palmitic acid	SSL	7	0.1614	0.13786	0.0521	palmitic acid	Equal variances assumed	1.324	0.272	-0.611	12	0.553	-0.0392	0.06416	-0.17898	0.10059
	LSL	7	0.2006	0.09904	0.03743		Equal variances not assumed			-0.611	10.891	0.554	-0.0392	0.06416	-0.18058	0.10219
palmitoleic acid	SSL	7	0.9497	0.77233	0.29191	palmitoleic acid	Equal variances assumed	0.145	0.71	-0.598	12	0.561	-0.26456	0.44253	-1.22875	0.69963
	LSL	7	1.2142	0.87996	0.33259		Equal variances not assumed			-0.598	11.801	0.561	-0.26456	0.44253	-1.23055	0.70143
pentadecanoic acid	SSL	7	0.0693	0.04579	0.01731	pentadecanoic acid	Equal variances assumed	0.406	0.536	-0.515	12	0.616	-0.01439	0.02792	-0.07523	0.04644
	LSL	7	0.0837	0.05797	0.02191		Equal variances not assumed			-0.515	11.389	0.616	-0.01439	0.02792	-0.07559	0.0468
b-sitosterol	SSL	7	1.6382	0.4234	0.16003	b-sitosterol	Equal variances assumed	2.658	0.129	-0.985	12	0.344	-0.28256	0.28672	-0.90726	0.34214
	LSL	7	1.9207	0.62942	0.2379		Equal variances not assumed			-0.985	10.507	0.347	-0.28256	0.28672	-0.91724	0.35213
stigmasterol	SSL	7	1.7264	0.15151	0.05727	stigmasterol	Equal variances assumed	0.024	0.879	-0.314	12	0.759	-0.02497	0.07943	-0.19803	0.1481
	LSL	7	1.7513	0.14562	0.05504		Equal variances not assumed			-0.314	11.981	0.759	-0.02497	0.07943	-0.19806	0.14813
cis-9-monoolein (C18:1)	SSL	7	0.3362	0.22103	0.08354	cis-9-monoolein (C18:1)	Equal variances assumed	4.338	0.059	-1.815	12	0.095	-0.38049	0.20959	-0.83714	0.07615
	LSL	7	0.7167	0.50856	0.19222		Equal variances not assumed			-1.815	8.189	0.106	-0.38049	0.20959	-0.86187	0.10088
tricaproin (C6:0)	SSL	7	0.0101	0.00648	0.00245	tricaproin (C6:0)	Equal variances assumed	0.181	0.678	-0.405	12	0.693	-0.00137	0.00338	-0.00874	0.006
	LSL	7	0.0115	0.00617	0.00233		Equal variances not assumed			-0.405	11.972	0.693	-0.00137	0.00338	-0.00874	0.006
tricaprylin	SSL	7	0.0017	0.00407	0.00154	tricaprylin	Equal variances assumed	5.626	0.035	1.124	12	0.283	0.00173	0.00154	-0.00162	0.00508
	LSL	7	0	0	0		Equal variances not assumed			1.124	6	0.304	0.00173	0.00154	-0.00204	0.00549
Hydroxybenzoic acid hexose	SSL	7	7.8396	4.50158	1.70144	Hydroxybenzoic acid hexose	Equal variances assumed	0.363	0.558	1.77	12	0.102	3.77711	2.13379	-0.87202	8.42624
	LSL	7	4.0625	3.40693	1.2877		Equal variances not assumed			1.77	11.175	0.104	3.77711	2.13379	-0.91035	8.46457
coumaric acid	SSL	7	0.6572	0.22654	0.08562	coumaric acid	Equal variances assumed	0.281	0.606	0.284	12	0.781	0.03522	0.12404	-0.23504	0.30549
	LSL	7	0.622	0.23745	0.08975		Equal variances not assumed			0.284	11.974	0.781	0.03522	0.12404	-0.2351	0.30555
caffeic acid	SSL	7	2.5824	1.48427	0.561	caffeic acid	Equal variances assumed	1.652	0.223	1.905	12	0.081	1.29485	0.67973	-0.18615	2.77585
	LSL	7	1.2876	1.01545	0.3838		Equal variances not assumed			1.905	10.607	0.084	1.29485	0.67973	-0.20801	2.7977
ferulic acid	SSL	7	0.2564	0.21633	0.08177	ferulic acid	Equal variances assumed	0.191	0.67	0.995	12	0.34	0.11432	0.11494	-0.13611	0.36474
	LSL	7	0.1421	0.21371	0.08078		Equal variances not assumed			0.995	11.998	0.34	0.11432	0.11494	-0.13612	0.36475
dicaffeoylquinic acid	SSL	7	5.7171	4.22502	1.59691	dicaffeoylquinic acid	Equal variances assumed	1.291	0.278	0.641	12	0.533	1.30895	2.04154	-3.13919	5.75708
	LSL	7	4.4082	3.36517	1.27192		Equal variances not assumed			0.641	11.428	0.534	1.30895	2.04154	-3.164	5.78189
tricaffeoyl quinic acid	SSL	7	0.0654	0.06615	0.025	tricaffeoyl quinic acid	Equal variances assumed	0.618	0.447	-0.248	12	0.808	-0.01448	0.05835	-0.14162	0.11266
	LSL	7	0.0799	0.13951	0.05273		Equal variances not assumed			-0.248	8.568	0.81	-0.01448	0.05835	-0.14751	0.11855
4-caffeoyl-quinic acid	SSL	7	32.5064	16.477	6.22771	4-caffeoyl-quinic acid	Equal variances assumed	3.657	0.08	1.118	12	0.285	8.12497	7.26689	-7.70821	23.9581
	LSL	7	24.3815	9.90774	3.74477		Equal variances not assumed			1.118	9.837	0.29	8.12497	7.26689	-8.10305	24.353
5-caffeoyl quinic acid	SSL	7	10.4945	5.64847	2.13492	5-caffeoyl quinic acid	Equal variances assumed	5.246	0.041	1.504	12	0.158	3.62935	2.41257	-1.62717	8.88588
	LSL	7	6.8652	2.9729	1.12365		Equal variances not assumed			1.504	9.087	0.166	3.62935	2.41257	-1.82027	9.07898
Caffeic acid hexose	SSL	7	16.1245	5.36554	2.02799	Caffeic acid hexose	Equal variances assumed	0.439	0.52	0.237	12	0.816	0.73934	3.11497	-6.0476	7.52628
	LSL	7	15.3852	6.25558	2.36439		Equal variances not assumed			0.237	11.728	0.816	0.73934	3.11497	-6.0651	7.54377
Daphnetin	SSL	7	0.0362	0.01662	0.00628	Daphnetin	Equal variances assumed	0.124	0.731	0.283	12	0.782	0.00245	0.00864	-0.01638	0.02127
	LSL	7	0.0338	0.0157	0.00593		Equal variances not assumed			0.283	11.961	0.782	0.00245	0.00864	-0.01639	0.02128
Ferulic acid hexose	SSL	7	7.6637	3.13754	1.18588	Ferulic acid hexose	Equal variances assumed	2.461	0.143	2.306	12	0.04	3.3489	1.45232	0.18457	6.51324
	LSL	7	4.3148	2.21821	0.8384		Equal variances not assumed			2.306	10.799	0.042	3.3489	1.45232	0.1451	6.55271
Feruloyl quinic acid	SSL	7	1.3507	0.54722	0.20683	Feruloyl quinic acid	Equal variances assumed	0.184	0.675	0.432	12	0.673	0.13639	0.31548	-0.55099	0.82377
	LSL	7	1.2143	0.63029	0.23823		Equal variances not assumed			0.432	11.768	0.673	0.13639	0.31548	-0.5525	0.82527
p-coumaric acid glucoside	SSL	7	9.4251	4.51114	1.70505	p-coumaric acid glucoside	Equal variances assumed	1.648	0.224	2.133	12	0.054	4.16963	1.95491	-0.08975	8.42902
	LSL	7	5.2555	2.5301	0.95629		Equal variances not assumed			2.133	9.435	0.06	4.16963	1.95491	-0.22181	8.56107
N-Feruloylputrescine	SSL	7	5.513	1.9989	0.75552	N-Feruloylputrescine	Equal variances assumed	3.316	0.094	3.644	12	0.003	3.27517	0.89888	1.31669	5.23366
	LSL	7	2.2378	1.28851	0.48701		Equal variances not assumed			3.644	10.252	0.004	3.27517	0.89888	1.279	5.27134
Naringenin chalcone	SSL	7	42.1015	30.3216	11.4605	Naringenin chalcone	Equal variances assumed	0	0.994	-0.572	12	0.578	-9.4633	16.5344	-45.4887	26.5621
	LSL	7	51.5648	31.5327	11.9182		Equal variances not assumed			-0.572	11.982	0.578	-9.4633	16.5344	-45.4948	26.5682
Naringenin chalcone dihexose	SSL	7	0.1124	0.08319	0.03144	Naringenin chalcone dihexose	Equal variances assumed	2.996	0.109	-1.097	12	0.294	-0.16299	0.14864	-0.48685	0.16087
	LSL	7	0.2754	0.38437	0.14528		Equal variances not assumed			-1.097	6.561	0.311	-0.16299	0.14864	-0.5193	0.19332
Naringenin chalcone hexose I	SSL	7	2.6186	2.02105	0.76389	Naringenin chalcone hexose I	Equal variances assumed	1.965	0.186	-0.959	12	0.356	-2.44723	2.55063	-8.00457	3.11012
	LSL	7	5.0658	6.43858	2.43355		Equal variances not assumed			-0.959	7.171	0.369	-2.44723	2.55063	-8.44947	3.55502
Naringenin chalcone hexose II	SSL	7	1.1345	1.25946	0.47603	Naringenin chalcone hexose II	Equal variances assumed	3.913	0.071	-1.087	12	0.299	-3.26623	3.00593	-9.81558	3.28312
	LSL	7	4.4007	7.85257	2.96799		Equal variances not assumed			-1.087	6.308	0.317	-3.26623	3.00593	-10.5352	4.00269
Naringenin dihexose I	SSL	7	0.6529	0.31123	0.11763	Naringenin dihexose I	Equal variances assumed	4.061	0.067	-2.055	12	0.062	-1.12207	0.54597	-2.31164	0.0675
	LSL	7	1.775	1.41058	0.53315		Equal variances not assumed			-2.055	6.583	0.081	-1.12207	0.54597	-2.42986	0.18572
Naringenin hexose	SSL	7	0.1475	0.03249	0.01228	Naringenin hexose	Equal variances assumed	0.224	0.645	-1.745	12	0.106	-0.03731	0.02138	-0.08389	0.00927
	LSL	7	0.1848	0.0463	0.0175		Equal variances not assumed			-1.745	10.756	0.109	-0.03731	0.02138	-0.0845	0.00987
Quercetin dihexose deoxygenose	SSL	7	0.4866	0.20828	0.07872	Quercetin dihexose deoxygenose	Equal variances assumed	2.69	0.127	-1.214	12	0.248	-0.35712	0.29408	-0.99788	0.28363
	LSL	7	0.8438	0.74968	0.28335		Equal variances not assumed			-1.214	6.921	0.264	-0.35712	0.29408	-1.05414	0.33989
Quercetin dihexose deoxyhexose p-coumaric	SSL	7	2.0618	1.04957	0.3967	Quercetin dihexose deoxyhexose p-coumaric	Equal variances assumed	1.82	0.202	-0.379	12	0.711	-0.25914	0.68327	-1.74785	1.22957
	LSL	7	2.321	1.47186	0.55631		Equal variances not assumed			-0.379	10.848	0.712	-0.25914	0.68327	-1.76557	1.24729
Quercetin dihexose pentose-deoxygenose	SSL	7	0.4124	0.10317	0.03899	Quercetin dihexose pentose-deoxygenose	Equal variances assumed	5.463	0.038	-1.765	12	0.103	-0.28516	0.16158	-0.63722	0.0669
	LSL	7	0.6975	0.41487	0.15681		Equal variances not assumed			-1.765	6.739	0.123	-0.28516	0.16158	-0.67026	0.09994
quercetin glucosyl-glucosidide rhamnoside	SSL	7	0.0114	0.008	0.00302	quercetin glucosyl-glucosidide rhamnoside	Equal variances assumed	9.179	0.01	-0.431	12	0.674	-0.00284	0.00659	-0.0172	0.01152
	LSL	7	0.0142	0.0155	0.00586		Equal variances not assumed			-0.431	8.988	0.676	-0.00284	0.00659	-0.01776	0.01207
Quercetin hexose	SSL	7	0.0733	0.05927	0.0224	Quercetin hexose	Equal variances assumed	0.066	0.801	-0.127	12	0.901	-0.00408	0.03222	-0.07428	0.06612
	LSL	7	0.0774	0.06127	0.02316		Equal variances not assumed			-0.127	11.987	0.901	-0.00408	0.03222	-0.07428	0.06613
Quercetin hexose-deoxyhexose-pentose	SSL	7	6.8724	3.3679	1.27295	Quercetin hexose-deoxyhexose-pentose	Equal variances assumed	1.817	0.203	-1.392	12	0.189	-3.17984	2.28382	-8.15586	1.79618
	LSL	7	10.0523	5.01678	1.89617		Equal variances not assumed			-1.392	10.495	0.193	-3.17984	2.28382	-8.23615	1.87648
Rutin	SSL	7	11.3397	5.05521	1.91069	Rutin	Equal variances assumed	1.262	0.283	-0.815	12	0.431	-2.71509	3.33128	-9.97332	4.54315
	LSL	7	14.0548	7.21989	2.72886		Equal variances not assumed			-0.815	10.743	0.433	-2.71509	3.33128	-10.0686	4.63846
hydroxylated naringenin chalcone	SSL	7	0.4977	0.27707	0.10472	hydroxylated naringenin chalcone	Equal variances assumed	0.092	0.767	-0.939	12	0.366	-0.1446	0.15401	-0.48016	0.19096
	LSL	7	0.6423	0.29877	0.11293		Equal variances not assumed			-0.939	11.932	0.366	-0.1446	0.15401	-0.48037	0.19117
kaempferol diglucoside	SSL	7	6.1457	2.84135	1.07393	kaempferol diglucoside	Equal variances assumed	1.41	0.258	-0.799	12	0.44	-1.59437	1.99648	-5.94433	2.75559
	LSL	7	7.7401	4.4529	1.68304		Equal variances not assumed			-0.799	10.191	0.443	-1.59437	1.99648	-6.03152	2.84279
Kaempferol glucose rhamnose	SSL	7	0.3072	0.22339	0.08443	Kaempferol glucose rhamnose	Equal variances assumed	2.162	0.167	-0.777	12	0.452	-0.15094	0.19434	-0.57437	0.2725
	LSL	7	0.4581	0.46312	0.17504		Equal variances not assumed			-0.777	8.649	0.458	-0.15094	0.19434	-0.59331	0.29143
Kaempferol glucosyl-glucoside-rhamnoside	SSL	7	0.0392	0.02683	0.01014	Kaempferol glucosyl-glucoside-rhamnoside	Equal variances assumed	2.822	0.119	-0.795	12	0.442	-0.02859	0.03597	-0.10697	0.04979
	LSL	7	0.0678	0.09132	0.03452		Equal variances not assumed			-0.795	7.028	0.453	-0.02859	0.03597	-0.11358	0.05641
Kaempferol hexose-deoxygexose pentose	SSL	7	0.328	0.18281	0.0691	Kaempferol hexose-deoxygexose pentose	Equal variances assumed	3.274	0.095	-0.743	12	0.472	-0.09125	0.12283	-0.35886	0.17636
	LSL	7	0.4193	0.26867	0.10155		Equal variances not assumed			-0.743	10.575	0.474	-0.09125	0.12283	-0.36292	0.18042
kaempferol rutinoside	SSL	7	0.1382	0.105	0.03968	kaempferol rutinoside	Equal variances assumed	1.888	0.195	-0.698	12	0.498	-0.06663	0.0954	-0.27448	0.14122
	LSL	7	0.2048	0.22952	0.08675		Equal variances not assumed			-0.698	8.406	0.504	-0.06663	0.0954	-0.28478	0.15152
Phloretin-di-C-hexose	SSL	7	2.0859	1.31601	0.4974	Phloretin-di-C-hexose	Equal variances assumed	0.979	0.342	-1.348	12	0.203	-1.7998	1.33549	-4.70958	1.10997
	LSL	7	3.8857	3.27915	1.2394		Equal variances not assumed			-1.348	7.884	0.215	-1.7998	1.33549	-4.88736	1.28775
Dihydrokaempferol	SSL	7	0.4979	0.27715	0.10475	Dihydrokaempferol	Equal variances assumed	0.092	0.766	-0.938	12	0.367	-0.1445	0.15404	-0.48012	0.19112
	LSL	7	0.6424	0.2988	0.11294		Equal variances not assumed			-0.938	11.933	0.367	-0.1445	0.15404	-0.48033	0.19133
Eriodictyol hexose	SSL	7	0.2337	0.24526	0.0927	Eriodictyol hexose	Equal variances assumed	3.673	0.079	-1.385	12	0.191	-0.80795	0.58324	-2.07872	0.46282
	LSL	7	1.0416	1.52349	0.57583		Equal variances not assumed			-1.385	6.311	0.213	-0.80795	0.58324	-2.21822	0.60232
ascorbic_acid	SSL	7	2.6645	0.55327	0.20912	ascorbic_acid	Equal variances assumed	10.537	0.007	4.61	12	0.001	1.06897	0.23186	0.56379	1.57414
	LSL	7	1.5956	0.26495	0.10014		Equal variances not assumed			4.61	8.614	0.001	1.06897	0.23186	0.54086	1.59707
Pyridoxine	SSL	7	3.3572	0.35429	0.13391	Pyridoxine	Equal variances assumed	0.001	0.976	-0.609	12	0.554	-0.11316	0.18594	-0.5183	0.29197
	LSL	7	3.4704	0.34133	0.12901		Equal variances not assumed			-0.609	11.983	0.554	-0.11316	0.18594	-0.51836	0.29204
a-tomatine	SSL	7	0.9719	0.58078	0.21951	a-tomatine	Equal variances assumed	0.046	0.834	1.378	12	0.193	0.40818	0.29618	-0.23713	1.05349
	LSL	7	0.5637	0.52606	0.19883		Equal variances not assumed			1.378	11.884	0.194	0.40818	0.29618	-0.23783	1.05419
Acetoxy-tomatine	SSL	7	0.0664	0.04865	0.01839	Acetoxy-tomatine	Equal variances assumed	0.017	0.897	0.472	12	0.645	0.01319	0.02794	-0.04769	0.07406
	LSL	7	0.0532	0.05566	0.02104		Equal variances not assumed			0.472	11.789	0.646	0.01319	0.02794	-0.04781	0.07418
Acetoxy-hydroxy-dehydrotomatine	SSL	7	0.1541	0.12781	0.04831	Acetoxy-hydroxy-dehydrotomatine	Equal variances assumed	2.278	0.157	1.874	12	0.086	0.09851	0.05258	-0.01604	0.21307
	LSL	7	0.0556	0.05489	0.02075		Equal variances not assumed			1.874	8.141	0.097	0.09851	0.05258	-0.02236	0.21939
Acetoxy-hydroxytomatine	SSL	7	1.4526	1.05812	0.39993	Acetoxy-hydroxytomatine	Equal variances assumed	0.869	0.37	1.232	12	0.241	0.58816	0.47727	-0.45173	1.62804
	LSL	7	0.8644	0.68914	0.26047		Equal variances not assumed			1.232	10.314	0.245	0.58816	0.47727	-0.4709	1.64721
d-tomatine	SSL	7	0.0282	0.03097	0.0117	d-tomatine	Equal variances assumed	0.005	0.946	0.95	12	0.361	0.01374	0.01447	-0.01779	0.04527
	LSL	7	0.0144	0.02251	0.00851		Equal variances not assumed			0.95	10.957	0.363	0.01374	0.01447	-0.01812	0.0456
Dehydroesculeoside A	SSL	7	1.0216	0.4035	0.15251	Dehydroesculeoside A	Equal variances assumed	2.79	0.121	-1.234	12	0.241	-0.48934	0.39647	-1.35317	0.37449
	LSL	7	1.5109	0.96824	0.36596		Equal variances not assumed			-1.234	8.023	0.252	-0.48934	0.39647	-1.40314	0.42446
dihydroxytomatine	SSL	7	0.8941	0.26856	0.10151	dihydroxytomatine	Equal variances assumed	3.137	0.102	-1.424	12	0.18	-0.41016	0.28809	-1.03786	0.21754
	LSL	7	1.3043	0.71334	0.26962		Equal variances not assumed			-1.424	7.667	0.194	-0.41016	0.28809	-1.07955	0.25923
dihydroxytomatine	SSL	7	0.0551	0.02119	0.00801	dihydroxytomatine	Equal variances assumed	3.458	0.088	-1.261	12	0.231	-0.06504	0.05158	-0.17743	0.04736
	LSL	7	0.1202	0.13482	0.05096		Equal variances not assumed			-1.261	6.296	0.252	-0.06504	0.05158	-0.18983	0.05976
Esculeoside A	SSL	7	18.2974	10.9614	4.14303	Esculeoside A	Equal variances assumed	1.212	0.293	-0.772	12	0.455	-8.6234	11.1705	-32.9619	15.7151
	LSL	7	26.9208	27.4465	10.3738		Equal variances not assumed			-0.772	7.867	0.463	-8.6234	11.1705	-34.459	17.2121
Esculeoside B	SSL	7	0.1834	0.05818	0.02199	Esculeoside B	Equal variances assumed	5.112	0.043	-1.55	12	0.147	-0.79816	0.515	-1.92024	0.32392
	LSL	7	0.9816	1.36131	0.51453		Equal variances not assumed			-1.55	6.022	0.172	-0.79816	0.515	-2.0572	0.46088
Hydroxytomatine I	SSL	7	0.7781	0.36367	0.13745	Hydroxytomatine I	Equal variances assumed	1.861	0.198	-1.222	12	0.245	-0.48986	0.401	-1.36357	0.38385
	LSL	7	1.268	0.99668	0.37671		Equal variances not assumed			-1.222	7.57	0.259	-0.48986	0.401	-1.42381	0.44408
Tomatidenol	SSL	7	0.0462	0.01977	0.00747	Tomatidenol	Equal variances assumed	2.589	0.134	-1.228	12	0.243	-0.04086	0.03328	-0.11338	0.03165
	LSL	7	0.0871	0.08581	0.03243		Equal variances not assumed			-1.228	6.635	0.261	-0.04086	0.03328	-0.12045	0.03872
beta-damascenone	SSL	7	0.7619	0.37256	0.14081	beta-damascenone	Equal variances assumed	1.921	0.191	-1.85	12	0.089	-0.47611	0.25729	-1.03669	0.08447
	LSL	7	1.2381	0.56972	0.21533		Equal variances not assumed			-1.85	10.338	0.093	-0.47611	0.25729	-1.04684	0.09463
Geranylacetone	SSL	7	0.9742	0.25054	0.09469	Geranylacetone	Equal variances assumed	7.143	0.02	-0.187	12	0.855	-0.05164	0.2761	-0.65322	0.54993
	LSL	7	1.0258	0.68619	0.25936		Equal variances not assumed			-0.187	7.572	0.857	-0.05164	0.2761	-0.69466	0.59137
beta-ionone	SSL	7	1.0037	0.3844	0.14529	beta-ionone	Equal variances assumed	3.959	0.07	0.027	12	0.979	0.0073	0.27518	-0.59225	0.60686
	LSL	7	0.9963	0.6183	0.2337		Equal variances not assumed			0.027	10.035	0.979	0.0073	0.27518	-0.60553	0.62014
Pseudoionone	SSL	7	0.8682	0.40117	0.15163	Pseudoionone	Equal variances assumed	3.659	0.08	-0.806	12	0.436	-0.26352	0.32711	-0.97623	0.44918
	LSL	7	1.1318	0.76685	0.28984		Equal variances not assumed			-0.806	9.055	0.441	-0.26352	0.32711	-1.0028	0.47576
beta-cyclocitral	SSL	7	1.0177	0.30934	0.11692	beta-cyclocitral	Equal variances assumed	2.738	0.124	0.147	12	0.885	0.03532	0.24009	-0.48778	0.55843
	LSL	7	0.9823	0.5548	0.20969		Equal variances not assumed			0.147	9.402	0.886	0.03532	0.24009	-0.50427	0.57492
Neral	SSL	7	0.8731	0.31885	0.12052	Neral	Equal variances assumed	5.019	0.045	-0.78	12	0.451	-0.25371	0.32538	-0.96266	0.45525
	LSL	7	1.1269	0.79966	0.30224		Equal variances not assumed			-0.78	7.861	0.458	-0.25371	0.32538	-1.00636	0.49895
Geranial	SSL	7	0.8698	0.34348	0.12982	Geranial	Equal variances assumed	4.633	0.052	-0.794	12	0.443	-0.26043	0.32816	-0.97543	0.45458
	LSL	7	1.1302	0.79741	0.30139		Equal variances not assumed			-0.794	8.152	0.45	-0.26043	0.32816	-1.01471	0.49386
6-methyl-5-hepten-2-one	SSL	7	0.8817	0.35871	0.13558	6-methyl-5-hepten-2-one	Equal variances assumed	3.928	0.071	-0.711	12	0.491	-0.2367	0.33311	-0.96247	0.48908
	LSL	7	1.1183	0.80501	0.30426		Equal variances not assumed			-0.711	8.292	0.497	-0.2367	0.33311	-1.00015	0.52676
6-methyl-5-hepten-2-ol	SSL	7	0.9166	0.43403	0.16405	6-methyl-5-hepten-2-ol	Equal variances assumed	0.668	0.43	-0.608	12	0.555	-0.16682	0.27437	-0.76462	0.43098
	LSL	7	1.0834	0.58187	0.21993		Equal variances not assumed			-0.608	11.098	0.555	-0.16682	0.27437	-0.77005	0.43641
Benzaldehyde	SSL	7	0.852	0.27028	0.10216	Benzaldehyde	Equal variances assumed	0.725	0.411	-1.862	12	0.087	-0.29607	0.15904	-0.64259	0.05046
	LSL	7	1.148	0.32251	0.1219		Equal variances not assumed			-1.862	11.644	0.088	-0.29607	0.15904	-0.64377	0.05164
Pseudocumene	SSL	7	0.8021	0.34554	0.1306	Pseudocumene	Equal variances assumed	6.055	0.03	-1.568	12	0.143	-0.3958	0.25243	-0.94579	0.15419
	LSL	7	1.1979	0.57152	0.21601		Equal variances not assumed			-1.568	9.869	0.148	-0.3958	0.25243	-0.95925	0.16765
p-cymene	SSL	7	0.9797	0.21458	0.0811	p-cymene	Equal variances assumed	0.643	0.438	-0.283	12	0.782	-0.04064	0.14362	-0.35356	0.27228
	LSL	7	1.0203	0.3136	0.11853		Equal variances not assumed			-0.283	10.608	0.783	-0.04064	0.14362	-0.35817	0.2769
Benzylalcohol	SSL	7	0.8108	0.27553	0.10414	Benzylalcohol	Equal variances assumed	13.013	0.004	-0.895	12	0.388	-0.37847	0.42296	-1.30001	0.54307
	LSL	7	1.1892	1.08458	0.40993		Equal variances not assumed			-0.895	6.771	0.402	-0.37847	0.42296	-1.3855	0.62855
Salicylaldehyde	SSL	7	1.0249	0.51783	0.19572	Salicylaldehyde	Equal variances assumed	0.938	0.352	0.126	12	0.902	0.0498	0.39426	-0.8092	0.90881
	LSL	7	0.9751	0.90549	0.34224		Equal variances not assumed			0.126	9.545	0.902	0.0498	0.39426	-0.83436	0.93397
Acetophenone	SSL	7	0.9694	0.07131	0.02695	Acetophenone	Equal variances assumed	0.04	0.845	-1.558	12	0.145	-0.06123	0.0393	-0.14686	0.02439
	LSL	7	1.0306	0.07567	0.0286		Equal variances not assumed			-1.558	11.958	0.145	-0.06123	0.0393	-0.14689	0.02443
Guaiacol	SSL	7	1.134	0.44282	0.16737	Guaiacol	Equal variances assumed	1.261	0.283	1.275	12	0.226	0.26806	0.21022	-0.18997	0.7261
	LSL	7	0.866	0.33654	0.1272		Equal variances not assumed			1.275	11.197	0.228	0.26806	0.21022	-0.19364	0.72976
Methyl salicylate	SSL	7	1.2295	1.35094	0.51061	Methyl salicylate	Equal variances assumed	2.757	0.123	0.815	12	0.431	0.459	0.56339	-0.76852	1.68653
	LSL	7	0.7705	0.62995	0.2381		Equal variances not assumed			0.815	8.492	0.437	0.459	0.56339	-0.82721	1.74522
Ethyl salicylate	SSL	7	0.8707	0.78801	0.29784	Ethyl salicylate	Equal variances assumed	0.379	0.549	-0.523	12	0.61	-0.25865	0.49444	-1.33595	0.81865
	LSL	7	1.1293	1.04421	0.39467		Equal variances not assumed			-0.523	11.16	0.611	-0.25865	0.49444	-1.34501	0.82771
Eugenol	SSL	7	1.1947	0.82466	0.31169	Eugenol	Equal variances assumed	2.097	0.173	1.009	12	0.333	0.38945	0.38607	-0.45172	1.23061
	LSL	7	0.8053	0.60271	0.2278		Equal variances not assumed			1.009	10.987	0.335	0.38945	0.38607	-0.4604	1.23929
2-methylpropanal	SSL	7	0.9918	0.47119	0.17809	2-methylpropanal	Equal variances assumed	4.198	0.063	-0.083	12	0.935	-0.0164	0.19733	-0.44634	0.41354
	LSL	7	1.0082	0.22483	0.08498		Equal variances not assumed			-0.083	8.597	0.936	-0.0164	0.19733	-0.46599	0.43319
2-methyl-2-butanol	SSL	7	1.1101	0.37947	0.14343	2-methyl-2-butanol	Equal variances assumed	0.084	0.777	1.104	12	0.291	0.22011	0.19938	-0.2143	0.65451
	LSL	7	0.8899	0.36641	0.13849		Equal variances not assumed			1.104	11.985	0.291	0.22011	0.19938	-0.21436	0.65457
3-methylbutanal	SSL	7	1.2568	1.68681	0.63756	3-methylbutanal	Equal variances assumed	2.381	0.149	0.757	12	0.464	0.51364	0.67854	-0.96479	1.99206
	LSL	7	0.7432	0.6145	0.23226		Equal variances not assumed			0.757	7.565	0.472	0.51364	0.67854	-1.06689	2.09416
2-methylbutanal	SSL	7	0.996	0.56537	0.21369	2-methylbutanal	Equal variances assumed	7.939	0.016	-0.035	12	0.973	-0.00803	0.23274	-0.51514	0.49907
	LSL	7	1.004	0.24402	0.09223		Equal variances not assumed			-0.035	8.16	0.973	-0.00803	0.23274	-0.54291	0.52684
3-methylbutanenitrile	SSL	7	0.975	0.92486	0.34956	3-methylbutanenitrile	Equal variances assumed	0.72	0.413	-0.115	12	0.91	-0.04996	0.43498	-0.99769	0.89778
	LSL	7	1.025	0.68489	0.25886		Equal variances not assumed			-0.115	11.059	0.911	-0.04996	0.43498	-1.00671	0.9068
3-methylbutanol	SSL	7	1.1988	1.20461	0.4553	3-methylbutanol	Equal variances assumed	0.214	0.652	0.641	12	0.533	0.39751	0.61998	-0.95331	1.74833
	LSL	7	0.8012	1.11335	0.42081		Equal variances not assumed			0.641	11.926	0.534	0.39751	0.61998	-0.95424	1.74926
2-methylbutanol	SSL	7	1.2689	1.13585	0.42931	2-methylbutanol	Equal variances assumed	1.905	0.193	1.093	12	0.296	0.53784	0.49186	-0.53384	1.60952
	LSL	7	0.7311	0.6351	0.24004		Equal variances not assumed			1.093	9.418	0.301	0.53784	0.49186	-0.56736	1.64303
(E)-2-methyl-2-butenal	SSL	7	1.0914	0.43206	0.1633	(E)-2-methyl-2-butenal	Equal variances assumed	0.16	0.696	0.692	12	0.502	0.18276	0.26422	-0.39293	0.75844
	LSL	7	0.9086	0.54955	0.20771		Equal variances not assumed			0.692	11.367	0.503	0.18276	0.26422	-0.3965	0.76201
3-methylbutanoic acid	SSL	7	1.2773	1.17238	0.44312	3-methylbutanoic acid	Equal variances assumed	6.913	0.022	1.156	12	0.27	0.5546	0.47961	-0.49039	1.59959
	LSL	7	0.7227	0.48551	0.18351		Equal variances not assumed			1.156	7.999	0.281	0.5546	0.47961	-0.55141	1.66061
1-nitro-3-methylbutane	SSL	7	1.0412	0.94305	0.35644	1-nitro-3-methylbutane	Equal variances assumed	0.036	0.852	0.163	12	0.873	0.08247	0.50637	-1.02081	1.18575
	LSL	7	0.9588	0.95159	0.35967		Equal variances not assumed			0.163	11.999	0.873	0.08247	0.50637	-1.02082	1.18576
2-isobutylthiazole	SSL	7	0.5967	0.5867	0.22175	2-isobutylthiazole	Equal variances assumed	0.661	0.432	-1.98	12	0.071	-0.80654	0.40743	-1.69425	0.08116
	LSL	7	1.4033	0.9043	0.34179		Equal variances not assumed			-1.98	10.291	0.075	-0.80654	0.40743	-1.71088	0.09779
Phenylacetaldehyde	SSL	7	0.7128	1.07775	0.40735	Phenylacetaldehyde	Equal variances assumed	0.379	0.55	-0.958	12	0.357	-0.57434	0.59957	-1.88069	0.73202
	LSL	7	1.2872	1.16398	0.43994		Equal variances not assumed			-0.958	11.93	0.357	-0.57434	0.59957	-1.88155	0.73287
2-phenylethanol	SSL	7	0.4032	0.19795	0.07482	2-phenylethanol	Equal variances assumed	12.84	0.004	-1.604	12	0.135	-1.19369	0.74412	-2.81498	0.4276
	LSL	7	1.5968	1.95877	0.74035		Equal variances not assumed			-1.604	6.123	0.159	-1.19369	0.74412	-3.00568	0.6183
Benzylnitrile	SSL	7	1.115	1.18385	0.44745	Benzylnitrile	Equal variances assumed	5.776	0.033	0.504	12	0.623	0.23003	0.45611	-0.76375	1.22382
	LSL	7	0.885	0.23405	0.08846		Equal variances not assumed			0.504	6.468	0.631	0.23003	0.45611	-0.86674	1.3268
1-nitro-2-phenylethane	SSL	7	0.2632	0.32502	0.12285	1-nitro-2-phenylethane	Equal variances assumed	16.339	0.002	-2.044	12	0.064	-1.47363	0.72089	-3.04432	0.09706
	LSL	7	1.7368	1.8794	0.71035		Equal variances not assumed			-2.044	6.359	0.084	-1.47363	0.72089	-3.21375	0.26649
Methanethiol	SSL	7	1.0845	0.3379	0.12771	Methanethiol	Equal variances assumed	13.01	0.004	1.231	12	0.242	0.16893	0.13722	-0.13006	0.46791
	LSL	7	0.9155	0.1328	0.0502		Equal variances not assumed			1.231	7.81	0.254	0.16893	0.13722	-0.14885	0.48671
Dimethyldisulfide	SSL	7	1.2151	0.75226	0.28433	Dimethyldisulfide	Equal variances assumed	13.944	0.003	1.41	12	0.184	0.43014	0.30513	-0.23467	1.09496
	LSL	7	0.7849	0.29295	0.11073		Equal variances not assumed			1.41	7.779	0.197	0.43014	0.30513	-0.27698	1.13726
Methional	SSL	7	0.6052	0.30827	0.11651	Methional	Equal variances assumed	3.73	0.077	-1.421	12	0.181	-0.78962	0.55574	-2.00048	0.42124
	LSL	7	1.3948	1.43768	0.54339		Equal variances not assumed			-1.421	6.551	0.201	-0.78962	0.55574	-2.12224	0.543
(Z)-linalool oxide	SSL	7	0.9839	0.15848	0.0599	(Z)-linalool oxide	Equal variances assumed	2.276	0.157	-0.25	12	0.807	-0.03218	0.1286	-0.31238	0.24801
	LSL	7	1.0161	0.30108	0.1138		Equal variances not assumed			-0.25	9.088	0.808	-0.03218	0.1286	-0.32267	0.25831
(E)-linalool oxide	SSL	7	0.9777	0.13075	0.04942	(E)-linalool oxide	Equal variances assumed	3.315	0.094	-0.4	12	0.696	-0.04464	0.11163	-0.28786	0.19858
	LSL	7	1.0223	0.26482	0.10009		Equal variances not assumed			-0.4	8.761	0.699	-0.04464	0.11163	-0.29821	0.20894
Linalool	SSL	7	1.0572	0.5867	0.22175	Linalool	Equal variances assumed	0.013	0.912	0.368	12	0.719	0.11438	0.31044	-0.56202	0.79077
	LSL	7	0.9428	0.57481	0.21726		Equal variances not assumed			0.368	11.995	0.719	0.11438	0.31044	-0.56205	0.79081
Ocimenol	SSL	7	0.9814	0.37507	0.14176	Ocimenol	Equal variances assumed	1.779	0.207	-0.149	12	0.884	-0.03725	0.25018	-0.58235	0.50785
	LSL	7	1.0186	0.5454	0.20614		Equal variances not assumed			-0.149	10.638	0.884	-0.03725	0.25018	-0.59019	0.51569
alpha-terpineol	SSL	7	1.024	0.49432	0.18684	alpha-terpineol	Equal variances assumed	0	0.995	0.178	12	0.861	0.04803	0.26932	-0.53877	0.63482
	LSL	7	0.976	0.5132	0.19397		Equal variances not assumed			0.178	11.983	0.861	0.04803	0.26932	-0.53886	0.63491
2-caren-10-al	SSL	7	0.999	0.2068	0.07816	2-caren-10-al	Equal variances assumed	2.34	0.152	-0.014	12	0.989	-0.00208	0.1477	-0.3239	0.31974
	LSL	7	1.001	0.33159	0.12533		Equal variances not assumed			-0.014	10.054	0.989	-0.00208	0.1477	-0.33095	0.32679
2-methylpropyl acetate	SSL	7	1.2015	0.37166	0.14047	2-methylpropyl acetate	Equal variances assumed	0.006	0.937	2.229	12	0.046	0.40306	0.18085	0.00903	0.79709
	LSL	7	0.7985	0.30135	0.1139		Equal variances not assumed			2.229	11.508	0.047	0.40306	0.18085	0.00715	0.79896
3-methylbutyl acetate	SSL	7	1.2463	0.4291	0.16218	3-methylbutyl acetate	Equal variances assumed	1.909	0.192	2.521	12	0.027	0.49268	0.19542	0.06689	0.91848
	LSL	7	0.7537	0.28846	0.10903		Equal variances not assumed			2.521	10.503	0.029	0.49268	0.19542	0.06006	0.9253
2-methylbutyl acetate	SSL	7	1.466	0.71876	0.27167	2-methylbutyl acetate	Equal variances assumed	4.821	0.049	3.236	12	0.007	0.93199	0.288	0.30448	1.5595
	LSL	7	0.534	0.253	0.09562		Equal variances not assumed			3.236	7.464	0.013	0.93199	0.288	0.25946	1.60452
2-methylfuran	SSL	7	0.9387	0.32848	0.12416	2-methylfuran	Equal variances assumed	0.237	0.635	-0.539	12	0.6	-0.1225	0.22728	-0.61769	0.37269
	LSL	7	1.0613	0.50366	0.19037		Equal variances not assumed			-0.539	10.322	0.601	-0.1225	0.22728	-0.62677	0.38176
3-methylfuran	SSL	7	1.0977	0.42248	0.15968	3-methylfuran	Equal variances assumed	0.789	0.392	0.698	12	0.499	0.19536	0.28004	-0.4148	0.80551
	LSL	7	0.9023	0.60866	0.23005		Equal variances not assumed			0.698	10.692	0.5	0.19536	0.28004	-0.42318	0.81389
1-penten-3-ol	SSL	7	1.0173	0.34079	0.12881	1-penten-3-ol	Equal variances assumed	0.454	0.513	0.202	12	0.843	0.03457	0.17113	-0.33828	0.40742
	LSL	7	0.9827	0.29808	0.11266		Equal variances not assumed			0.202	11.791	0.843	0.03457	0.17113	-0.33901	0.40815
1-penten-3-one	SSL	7	0.9738	0.24432	0.09234	1-penten-3-one	Equal variances assumed	0.554	0.471	-0.309	12	0.763	-0.05249	0.1701	-0.4231	0.31812
	LSL	7	1.0262	0.37794	0.14285		Equal variances not assumed			-0.309	10.269	0.764	-0.05249	0.1701	-0.43015	0.32517
3-pentanone	SSL	7	0.9436	0.28461	0.10757	3-pentanone	Equal variances assumed	1.192	0.296	-0.861	12	0.406	-0.11271	0.13088	-0.39788	0.17247
	LSL	7	1.0564	0.19727	0.07456		Equal variances not assumed			-0.861	10.684	0.408	-0.11271	0.13088	-0.40182	0.17641
Pentanal	SSL	7	0.9195	0.27256	0.10302	Pentanal	Equal variances assumed	0	0.987	-1.128	12	0.281	-0.1611	0.14282	-0.47227	0.15007
	LSL	7	1.0805	0.26169	0.09891		Equal variances not assumed			-1.128	11.98	0.281	-0.1611	0.14282	-0.47232	0.15013
2-ethylfuran	SSL	7	1.0258	0.26128	0.09875	2-ethylfuran	Equal variances assumed	0.835	0.379	0.315	12	0.758	0.05152	0.16367	-0.30509	0.40813
	LSL	7	0.9742	0.34533	0.13052		Equal variances not assumed			0.315	11.174	0.759	0.05152	0.16367	-0.30803	0.41108
(E)-2-pentenal	SSL	7	0.9531	0.2121	0.08017	(E)-2-pentenal	Equal variances assumed	0.946	0.35	-0.634	12	0.538	-0.09386	0.14802	-0.41637	0.22865
	LSL	7	1.0469	0.32922	0.12443		Equal variances not assumed			-0.634	10.249	0.54	-0.09386	0.14802	-0.42259	0.23487
1-pentanol	SSL	7	0.7639	0.4405	0.16649	1-pentanol	Equal variances assumed	6.753	0.023	-1.212	12	0.249	-0.47215	0.38943	-1.32064	0.37634
	LSL	7	1.2361	0.93142	0.35204		Equal variances not assumed			-1.212	8.556	0.258	-0.47215	0.38943	-1.36012	0.41581
(Z)-2-penten-1-ol	SSL	7	1.0125	0.28039	0.10598	(Z)-2-penten-1-ol	Equal variances assumed	0.171	0.687	0.175	12	0.864	0.02505	0.14335	-0.28728	0.33737
	LSL	7	0.9875	0.25538	0.09652		Equal variances not assumed			0.175	11.897	0.864	0.02505	0.14335	-0.28758	0.33767
(Z)-3-hexenal	SSL	7	0.9853	0.21331	0.08062	(Z)-3-hexenal	Equal variances assumed	2.364	0.15	-0.179	12	0.861	-0.02931	0.16329	-0.38509	0.32647
	LSL	7	1.0147	0.37569	0.142		Equal variances not assumed			-0.179	9.504	0.861	-0.02931	0.16329	-0.39573	0.33711
Hexanal	SSL	7	0.8888	0.24556	0.09281	Hexanal	Equal variances assumed	6.959	0.022	-1.135	12	0.279	-0.22231	0.19592	-0.64917	0.20456
	LSL	7	1.1112	0.45649	0.17254		Equal variances not assumed			-1.135	9.204	0.285	-0.22231	0.19592	-0.66401	0.2194
(E)-2-hexenal	SSL	7	1.0757	0.36367	0.13746	(E)-2-hexenal	Equal variances assumed	0.194	0.667	0.696	12	0.5	0.15137	0.21746	-0.32243	0.62517
	LSL	7	0.9243	0.44582	0.16851		Equal variances not assumed			0.696	11.534	0.5	0.15137	0.21746	-0.32456	0.6273
1-hexanol	SSL	7	0.7452	0.5432	0.20531	1-hexanol	Equal variances assumed	1.72	0.214	-1.432	12	0.178	-0.50968	0.35582	-1.28494	0.26557
	LSL	7	1.2548	0.76888	0.29061		Equal variances not assumed			-1.432	10.795	0.18	-0.50968	0.35582	-1.29465	0.27528
Heptanal	SSL	7	0.8833	0.16939	0.06402	Heptanal	Equal variances assumed	0.576	0.463	-2.063	12	0.061	-0.23331	0.1131	-0.47974	0.01311
	LSL	7	1.1167	0.24668	0.09324		Equal variances not assumed			-2.063	10.629	0.064	-0.23331	0.1131	-0.48331	0.01669
(E,E)-2,4-hexadienal	SSL	7	0.9875	0.23347	0.08824	(E,E)-2,4-hexadienal	Equal variances assumed	1.043	0.327	-0.161	12	0.875	-0.02503	0.15515	-0.36307	0.31301
	LSL	7	1.0125	0.33762	0.12761		Equal variances not assumed			-0.161	10.67	0.875	-0.02503	0.15515	-0.3678	0.31774
(E)-2-heptenal	SSL	7	0.8753	0.26007	0.0983	(E)-2-heptenal	Equal variances assumed	8.952	0.011	-1.223	12	0.245	-0.24948	0.20396	-0.69388	0.19492
	LSL	7	1.1247	0.47283	0.17871		Equal variances not assumed			-1.223	9.326	0.251	-0.24948	0.20396	-0.70843	0.20947
1-octen-3-one	SSL	7	0.8723	0.08153	0.03082	1-octen-3-one	Equal variances assumed	3.983	0.069	-2.873	12	0.014	-0.25547	0.08891	-0.44919	-0.06175
	LSL	7	1.1277	0.22066	0.0834		Equal variances not assumed			-2.873	7.608	0.022	-0.25547	0.08891	-0.46235	-0.04858
2-pentylfuran	SSL	7	0.8711	0.314	0.11868	2-pentylfuran	Equal variances assumed	1.779	0.207	-1.27	12	0.228	-0.25773	0.20292	-0.69985	0.1844
	LSL	7	1.1289	0.43548	0.16459		Equal variances not assumed			-1.27	10.911	0.23	-0.25773	0.20292	-0.70479	0.18934
(E,Z)-2,4-heptadienal	SSL	7	0.9417	0.20823	0.0787	(E,Z)-2,4-heptadienal	Equal variances assumed	0.974	0.343	-0.883	12	0.394	-0.11668	0.13207	-0.40444	0.17108
	LSL	7	1.0583	0.28061	0.10606		Equal variances not assumed			-0.883	11.071	0.396	-0.11668	0.13207	-0.40714	0.17378
Octanal	SSL	7	0.9525	0.08509	0.03216	Octanal	Equal variances assumed	3.04	0.107	-1.288	12	0.222	-0.09503	0.07375	-0.25573	0.06567
	LSL	7	1.0475	0.17561	0.06637		Equal variances not assumed			-1.288	8.67	0.231	-0.09503	0.07375	-0.26285	0.07279
(E)-2-octenal	SSL	7	0.8716	0.1857	0.07019	(E)-2-octenal	Equal variances assumed	3.975	0.069	-1.738	12	0.108	-0.25673	0.14769	-0.57853	0.06507
	LSL	7	1.1284	0.34382	0.12995		Equal variances not assumed			-1.738	9.226	0.115	-0.25673	0.14769	-0.58959	0.07613
Nonanal	SSL	7	0.9899	0.09852	0.03724	Nonanal	Equal variances assumed	0.492	0.496	-0.3	12	0.769	-0.02023	0.06736	-0.167	0.12653
	LSL	7	1.0101	0.14851	0.05613		Equal variances not assumed			-0.3	10.424	0.77	-0.02023	0.06736	-0.16949	0.12903
(E,E)-2,4-heptadienal	SSL	7	0.9926	0.30846	0.11659	(E,E)-2,4-heptadienal	Equal variances assumed	0.011	0.919	-0.089	12	0.931	-0.01486	0.16777	-0.38041	0.35069
	LSL	7	1.0074	0.3192	0.12065		Equal variances not assumed			-0.089	11.986	0.931	-0.01486	0.16777	-0.38046	0.35073
(E,Z)-2,4-decadienal	SSL	7	0.8003	0.12369	0.04675	(E,Z)-2,4-decadienal	Equal variances assumed	3.683	0.079	-1.655	12	0.124	-0.39945	0.24133	-0.92525	0.12636
	LSL	7	1.1997	0.62639	0.23675		Equal variances not assumed			-1.655	6.467	0.145	-0.39945	0.24133	-0.97976	0.18087
(E)-2-nonenal	SSL	7	0.9537	0.16912	0.06392	(E)-2-nonenal	Equal variances assumed	0.111	0.745	-1.018	12	0.329	-0.0925	0.09091	-0.29058	0.10558
	LSL	7	1.0463	0.17103	0.06464		Equal variances not assumed			-1.018	11.998	0.329	-0.0925	0.09091	-0.29058	0.10558
Decanal	SSL	7	0.9803	0.06471	0.02446	Decanal	Equal variances assumed	1.526	0.24	-0.685	12	0.507	-0.03948	0.05767	-0.16512	0.08616
	LSL	7	1.0197	0.13816	0.05222		Equal variances not assumed			-0.685	8.511	0.512	-0.03948	0.05767	-0.17108	0.09212
(E,E)-2,4-decadienal	SSL	7	0.9248	0.26918	0.10174	(E,E)-2,4-decadienal	Equal variances assumed	1.116	0.312	-0.863	12	0.405	-0.15045	0.17441	-0.53046	0.22956
	LSL	7	1.0752	0.3748	0.14166		Equal variances not assumed			-0.863	10.889	0.407	-0.15045	0.17441	-0.5348	0.2339
Ethanol	SSL	7	0.7865	0.16252	0.06143	Ethanol	Equal variances assumed	4.429	0.057	-3.038	12	0.01	-0.42708	0.14057	-0.73334	-0.12081
	LSL	7	1.2135	0.33451	0.12643		Equal variances not assumed			-3.038	8.683	0.015	-0.42708	0.14057	-0.74684	-0.10732
Acetone	SSL	7	0.9708	0.21128	0.07985	Acetone	Equal variances assumed	0.007	0.935	-0.506	12	0.622	-0.05831	0.11517	-0.30924	0.19261
	LSL	7	1.0292	0.21955	0.08298		Equal variances not assumed			-0.506	11.982	0.622	-0.05831	0.11517	-0.30928	0.19265
Butanol	SSL	7	0.7564	0.29505	0.11152	Butanol	Equal variances assumed	7.38	0.019	-1.881	12	0.084	-0.48727	0.25906	-1.05171	0.07717
	LSL	7	1.2436	0.61865	0.23383		Equal variances not assumed			-1.881	8.595	0.094	-0.48727	0.25906	-1.07754	0.103
