# Supplementary material for: A metabolome and transcriptome survey to tap the dynamics of fruit prolonged shelf-life and improved quality within Greek tomato germplasm
Source: Front Plant Sci. 2023 Sep 25;14:1267340. doi: 10.3389/fpls.2023.1267340 (PMC10560995; doi:10.3389/fpls.2023.1267340)
Supplement: Supplementary file 6 [file Table_5.xlsx]

## Sheet: Φύλλο1
Supplementary Table 5. Pearson correlation coefficient for the 36 phytonutrients compounds and the 60 VOCs within out sample set of 14 tomato accessions.
	arginine	lysine	tyrosine	valine	asparagine	aspartic.acid	glutamic.acid	glutamine	phenylalanine	leucine	tryptophan	methionine	glucose	sucrose	arabinose	lactic.acid	quinic.acid	pyruvic.acid	shikimic.acid	cis.phytoene	all.trans.lycopene	a.tocopherol	linoleic.acid	hydroxybenzoic.acid.hexose	caffeic.acid	caffeoyl.quinic.acid	caffeic.acid.hexose	ferulic.acid.hexose	p.coumaric.acid.glucoside	N.feruloylputrescine	naringenin.chalcone	quercetin.hexose.deoxyhexose.pentose	rutin	kaempferol.diglucoside	ascorbic.acid	pyridoxine
arginine	1	0.877234	0.515753	0.457581	0.659942	0.656085	0.760252	0.410955	0.785125	0.683205	0.768888	0.567929	-0.19367	0.0195137	0.191986	-0.613604	-0.20737	0.590347	0.0751561	0.0895787	0.182723	-0.446609	-0.161479	-0.446731	-0.683783	-0.678348	-0.581046	-0.651873	-0.719629	-0.729383	-0.201819	-0.188881	-0.364047	-0.348391	-0.413488	0.433707
lysine	0.877234	1	0.746042	0.656658	0.54835	0.760637	0.770748	0.504626	0.680334	0.435325	0.782659	0.46594	-0.217279	0.023213	0.380144	-0.718024	-0.310245	0.649048	0.284135	0.35251	0.402743	-0.511543	-0.310169	-0.361012	-0.506513	-0.63121	-0.696165	-0.613056	-0.647517	-0.603957	-0.271095	-0.412124	-0.502078	-0.474249	-0.26449	0.512215
tyrosine	0.515753	0.746042	1	0.414648	0.481006	0.61874	0.645752	0.214396	0.377637	0.135161	0.713272	0.127125	-0.458789	-0.060142	0.378708	-0.615819	0.0284429	0.332293	0.681927	0.526996	0.719624	-0.399554	0.0291077	-0.0983818	-0.30541	-0.373011	-0.476468	-0.544365	-0.457511	-0.472554	-0.0025597	-0.135432	-0.186919	-0.12278	-0.311112	0.461258
valine	0.457581	0.656658	0.414648	1	0.0535977	0.35325	0.280796	0.841575	0.277131	0.314624	0.407384	0.482019	-0.19132	-0.262288	-0.0795111	-0.672389	-0.64379	0.804173	-0.0265313	-0.00838696	0.0212938	-0.0554717	-0.338939	-0.0455465	-0.253192	-0.67597	-0.662097	-0.13433	-0.185351	-0.0181282	-0.343204	-0.770376	-0.714123	-0.689378	0.00190136	0.157991
asparagine	0.659942	0.54835	0.481006	0.0535977	1	0.809504	0.899347	0.0895114	0.776565	0.614465	0.670533	0.355832	-0.111878	-0.206219	0.48694	-0.442051	-0.00885378	0.317828	0.0121537	0.106031	0.239319	-0.351564	-0.158635	-0.288513	-0.593459	-0.578683	-0.525966	-0.693022	-0.627578	-0.71566	-0.0257401	-0.0413928	-0.282384	-0.270985	-0.29408	0.616226
aspartic.acid	0.656085	0.760637	0.61874	0.35325	0.809504	1	0.947291	0.331555	0.792377	0.428394	0.706044	0.41363	-0.238472	-0.254091	0.545453	-0.656037	-0.39631	0.518324	0.103385	0.407834	0.368588	-0.516733	-0.429722	-0.223393	-0.589958	-0.60799	-0.787834	-0.769967	-0.72114	-0.606028	-0.222714	-0.430105	-0.605242	-0.597109	-0.272112	0.54722
glutamic.acid	0.760252	0.770748	0.645752	0.280796	0.899347	0.947291	1	0.275575	0.857011	0.610275	0.82174	0.493342	-0.318399	-0.25039	0.459068	-0.665279	-0.219651	0.495636	0.117337	0.335945	0.425453	-0.484476	-0.268097	-0.346183	-0.697563	-0.665089	-0.693763	-0.823376	-0.789047	-0.743229	-0.180819	-0.2369	-0.474072	-0.456686	-0.435557	0.576387
glutamine	0.410955	0.504626	0.214396	0.841575	0.0895114	0.331555	0.275575	1	0.381387	0.470937	0.300492	0.515065	-0.344811	-0.338107	-0.25331	-0.805579	-0.710307	0.965501	-0.280294	-0.147033	-0.192423	0.00545891	-0.449283	0.188719	-0.32331	-0.702975	-0.602475	-0.231233	-0.184241	0.0297675	-0.310086	-0.659825	-0.725343	-0.719416	-0.116669	0.0822173
phenylalanine	0.785125	0.680334	0.377637	0.277131	0.776565	0.792377	0.857011	0.381387	1	0.787699	0.76173	0.70475	-0.332806	-0.262493	0.271734	-0.592988	-0.356844	0.588521	-0.253653	0.013106	0.0492899	-0.254068	-0.238083	-0.473134	-0.805484	-0.724332	-0.724194	-0.764415	-0.780479	-0.667478	-0.210842	-0.2524	-0.544418	-0.543023	-0.489236	0.250445
leucine	0.683205	0.435325	0.135161	0.314624	0.614465	0.428394	0.610275	0.470937	0.787699	1	0.599964	0.712084	-0.347238	-0.332808	-0.173795	-0.559202	-0.212478	0.609082	-0.425887	-0.329267	-0.14561	0.0349454	0.00725308	-0.453556	-0.826098	-0.810172	-0.489602	-0.57887	-0.644368	-0.567273	-0.151709	-0.132444	-0.406504	-0.402159	-0.525825	0.109471
tryptophan	0.768888	0.782659	0.713272	0.407384	0.670533	0.706044	0.82174	0.300492	0.76173	0.599964	1	0.726242	-0.519894	-0.358557	0.293534	-0.580949	-0.18752	0.496968	0.276343	0.319985	0.562374	-0.270905	-0.0462562	-0.361608	-0.59012	-0.708954	-0.580369	-0.644113	-0.623272	-0.683123	-0.183802	-0.194522	-0.333045	-0.302836	-0.628525	0.488331
methionine	0.567929	0.46594	0.127125	0.482019	0.355832	0.41363	0.493342	0.515065	0.70475	0.712084	0.726242	1	-0.426118	-0.583767	-0.078938	-0.430655	-0.577254	0.625982	-0.336263	-0.127623	0.0143087	0.107279	-0.184742	-0.285705	-0.561349	-0.775231	-0.553915	-0.333412	-0.374213	-0.304108	-0.366778	-0.386598	-0.54033	-0.548303	-0.551501	0.113707
glucose	-0.19367	-0.217279	-0.458789	-0.19132	-0.111878	-0.238472	-0.318399	-0.344811	-0.332806	-0.347238	-0.519894	-0.426118	1	0.580468	0.39457	0.576672	0.227036	-0.38632	-0.221229	-0.15833	-0.363864	-0.0404048	-0.27168	-0.148849	0.469363	0.370485	0.307583	0.513158	0.355799	0.227813	-0.131502	-0.0266892	0.129496	0.0896112	0.827035	0.159807
sucrose	0.0195137	0.023213	-0.060142	-0.262288	-0.206219	-0.254091	-0.25039	-0.338107	-0.262493	-0.332808	-0.358557	-0.583767	0.580468	1	0.284641	0.2773	0.544382	-0.354529	0.187576	0.212503	-0.0167097	-0.330461	-0.0924818	-0.22141	0.266715	0.499466	0.456411	0.238392	0.033385	0.0496539	-0.168621	0.250178	0.321757	0.318704	0.533885	-0.015909
arabinose	0.191986	0.380144	0.378708	-0.0795111	0.48694	0.545453	0.459068	-0.25331	0.271734	-0.173795	0.293534	-0.078938	0.39457	0.284641	1	0.0667246	0.116873	-0.106056	0.299935	0.494341	0.392298	-0.290564	-0.355586	-0.187621	0.10631	-0.0384742	-0.222141	-0.205398	-0.19244	-0.31233	-0.195053	-0.126133	-0.0756982	-0.0955457	0.30145	0.645649
lactic.acid	-0.613604	-0.718024	-0.615819	-0.672389	-0.442051	-0.656037	-0.665279	-0.805579	-0.592988	-0.559202	-0.580949	-0.430655	0.576672	0.2773	0.0667246	1	0.467603	-0.872689	-0.0444287	-0.19167	-0.222763	0.333602	0.340196	-0.0450663	0.59554	0.705927	0.666601	0.623574	0.560054	0.32046	0.257647	0.448173	0.6476	0.612461	0.372602	-0.255768
quinic.acid	-0.20737	-0.310245	0.0284429	-0.64379	-0.00885378	-0.39631	-0.219651	-0.710307	-0.356844	-0.212478	-0.18752	-0.577254	0.227036	0.544382	0.116873	0.467603	1	-0.682186	0.410137	0.122754	0.284514	-0.0754084	0.489802	-0.189607	0.288313	0.5372	0.70844	0.168385	0.132496	-0.166842	0.348622	0.731387	0.7862	0.812478	0.104137	0.0745749
pyruvic.acid	0.590347	0.649048	0.332293	0.804173	0.317828	0.518324	0.495636	0.965501	0.588521	0.609082	0.496968	0.625982	-0.38632	-0.354529	-0.106056	-0.872689	-0.682186	1	-0.245419	-0.0846236	-0.093086	-0.0824671	-0.458548	0.0738729	-0.471076	-0.814154	-0.701227	-0.415065	-0.35925	-0.179279	-0.323225	-0.612507	-0.740918	-0.735351	-0.239333	0.226959
shikimic.acid	0.0751561	0.284135	0.681927	-0.0265313	0.0121537	0.103385	0.117337	-0.280294	-0.253653	-0.425887	0.276343	-0.336263	-0.221229	0.187576	0.299935	-0.0444287	0.410137	-0.245419	1	0.663792	0.819348	-0.33518	0.285323	0.149808	0.238492	0.21097	0.132505	-0.157344	-0.0433045	-0.274516	0.258634	0.24077	0.43035	0.471065	-0.166855	0.41713
cis.phytoene	0.0895787	0.35251	0.526996	-0.00838696	0.106031	0.407834	0.335945	-0.147033	0.013106	-0.329267	0.319985	-0.127623	-0.15833	0.212503	0.494341	-0.19167	0.122754	-0.0846236	0.663792	1	0.83833	-0.656515	-0.340779	0.0461606	0.0997103	0.142453	0.0307219	-0.195144	-0.239525	-0.167197	-0.331168	-0.180231	-0.0673144	-0.0497333	-0.0206845	0.391495
all.trans.lycopene	0.182723	0.402743	0.719624	0.0212938	0.239319	0.368588	0.425453	-0.192423	0.0492899	-0.14561	0.562374	0.0143087	-0.363864	-0.0167097	0.392298	-0.222763	0.284514	-0.093086	0.819348	0.83833	1	-0.459471	0.0298275	-0.0471473	0.0138227	-0.00830817	0.0160892	-0.284619	-0.243564	-0.359876	-0.0847687	0.0694016	0.13283	0.174534	-0.317877	0.512896
a.tocopherol	-0.446609	-0.511543	-0.399554	-0.0554717	-0.351564	-0.516733	-0.484476	0.00545891	-0.254068	0.0349454	-0.270905	0.107279	-0.0404048	-0.330461	-0.290564	0.333602	-0.0754084	-0.0824671	-0.33518	-0.656515	-0.459471	1	0.479495	0.153022	0.129818	-0.0965706	0.0796465	0.283311	0.377678	0.318071	0.242051	0.168233	0.22792	0.19349	-0.0468381	-0.355937
linoleic.acid	-0.161479	-0.310169	0.0291077	-0.338939	-0.158635	-0.429722	-0.268097	-0.449283	-0.238083	0.00725308	-0.0462562	-0.184742	-0.27168	-0.0924818	-0.355586	0.340196	0.489802	-0.458548	0.285323	-0.340779	0.0298275	0.479495	1	-0.17909	-0.0901544	0.163615	0.23025	-0.090851	-0.0168457	-0.235287	0.694348	0.653876	0.686119	0.707691	-0.439582	-0.319252
hydroxybenzoic.acid.hexose	-0.446731	-0.361012	-0.0983818	-0.0455465	-0.288513	-0.223393	-0.346183	0.188719	-0.473134	-0.453556	-0.361608	-0.285705	-0.148849	-0.22141	-0.187621	-0.0450663	-0.189607	0.0738729	0.149808	0.0461606	-0.0471473	0.153022	-0.17909	1	0.496277	0.199358	0.219414	0.307049	0.579457	0.549004	0.0923246	0.00598825	0.105216	0.092903	0.155703	0.0787466
caffeic.acid	-0.683783	-0.506513	-0.30541	-0.253192	-0.593459	-0.589958	-0.697563	-0.32331	-0.805484	-0.826098	-0.59012	-0.561349	0.469363	0.266715	0.10631	0.59554	0.288313	-0.471076	0.238492	0.0997103	0.0138227	0.129818	-0.0901544	0.496277	1	0.696286	0.639661	0.787967	0.888189	0.616047	0.149615	0.142688	0.445416	0.434297	0.606689	0.0591447
caffeoyl.quinic.acid	-0.678348	-0.63121	-0.373011	-0.67597	-0.578683	-0.60799	-0.665089	-0.702975	-0.724332	-0.810172	-0.708954	-0.775231	0.370485	0.499466	-0.0384742	0.705927	0.5372	-0.814154	0.21097	0.142453	-0.00830817	-0.0965706	0.163615	0.199358	0.696286	1	0.770588	0.567912	0.563898	0.46562	0.261892	0.499641	0.624278	0.626661	0.413543	-0.332125
caffeic.acid.hexose	-0.581046	-0.696165	-0.476468	-0.662097	-0.525966	-0.787834	-0.693763	-0.602475	-0.724194	-0.489602	-0.580369	-0.553915	0.307583	0.456411	-0.222141	0.666601	0.70844	-0.701227	0.132505	0.0307219	0.0160892	0.0796465	0.23025	0.219414	0.639661	0.770588	1	0.666015	0.610418	0.421326	0.0973608	0.603757	0.73065	0.726766	0.287586	-0.197929
ferulic.acid.hexose	-0.651873	-0.613056	-0.544365	-0.13433	-0.693022	-0.769967	-0.823376	-0.231233	-0.764415	-0.57887	-0.644113	-0.333412	0.513158	0.238392	-0.205398	0.623574	0.168385	-0.415065	-0.157344	-0.195144	-0.284619	0.283311	-0.090851	0.307049	0.787967	0.567912	0.666015	1	0.897607	0.833137	-0.174815	0.0200624	0.233149	0.228406	0.661486	-0.289859
p.coumaric.acid.glucoside	-0.719629	-0.647517	-0.457511	-0.185351	-0.627578	-0.72114	-0.789047	-0.184241	-0.780479	-0.644368	-0.623272	-0.374213	0.355799	0.033385	-0.19244	0.560054	0.132496	-0.35925	-0.0433045	-0.239525	-0.243564	0.377678	-0.0168457	0.579457	0.888189	0.563898	0.610418	0.897607	1	0.798507	0.107024	0.147037	0.34837	0.342208	0.527698	-0.147334
N.feruloylputrescine	-0.729383	-0.603957	-0.472554	-0.0181282	-0.71566	-0.606028	-0.743229	0.0297675	-0.667478	-0.567273	-0.683123	-0.304108	0.227813	0.0496539	-0.31233	0.32046	-0.166842	-0.179279	-0.274516	-0.167197	-0.359876	0.318071	-0.235287	0.549004	0.616047	0.46562	0.421326	0.833137	0.798507	1	-0.276747	-0.150526	-0.0523471	-0.0563488	0.578762	-0.472936
naringenin.chalcone	-0.201819	-0.271095	-0.0025597	-0.343204	-0.0257401	-0.222714	-0.180819	-0.310086	-0.210842	-0.151709	-0.183802	-0.366778	-0.131502	-0.168621	-0.195053	0.257647	0.348622	-0.323225	0.258634	-0.331168	-0.0847687	0.242051	0.694348	0.0923246	0.149615	0.261892	0.0973608	-0.174815	0.107024	-0.276747	1	0.537634	0.608201	0.619048	-0.269763	-0.0615395
quercetin.hexose.deoxyhexose.pentose	-0.188881	-0.412124	-0.135432	-0.770376	-0.0413928	-0.430105	-0.2369	-0.659825	-0.2524	-0.132444	-0.194522	-0.386598	-0.0266892	0.250178	-0.126133	0.448173	0.731387	-0.612507	0.24077	-0.180231	0.0694016	0.168233	0.653876	0.00598825	0.142688	0.499641	0.603757	0.0200624	0.147037	-0.150526	0.537634	1	0.879385	0.883785	-0.271623	-0.0659137
rutin	-0.364047	-0.502078	-0.186919	-0.714123	-0.282384	-0.605242	-0.474072	-0.725343	-0.544418	-0.406504	-0.333045	-0.54033	0.129496	0.321757	-0.0756982	0.6476	0.7862	-0.740918	0.43035	-0.0673144	0.13283	0.22792	0.686119	0.105216	0.445416	0.624278	0.73065	0.233149	0.34837	-0.0523471	0.608201	0.879385	1	0.994704	-0.0824443	-0.0229839
kaempferol.diglucoside	-0.348391	-0.474249	-0.12278	-0.689378	-0.270985	-0.597109	-0.456686	-0.719416	-0.543023	-0.402159	-0.302836	-0.548303	0.0896112	0.318704	-0.0955457	0.612461	0.812478	-0.735351	0.471065	-0.0497333	0.174534	0.19349	0.707691	0.092903	0.434297	0.626661	0.726766	0.228406	0.342208	-0.0563488	0.619048	0.883785	0.994704	1	-0.0963624	-0.0310498
ascorbic.acid	-0.413488	-0.26449	-0.311112	0.00190136	-0.29408	-0.272112	-0.435557	-0.116669	-0.489236	-0.525825	-0.628525	-0.551501	0.827035	0.533885	0.30145	0.372602	0.104137	-0.239333	-0.166855	-0.0206845	-0.317877	-0.0468381	-0.439582	0.155703	0.606689	0.413543	0.287586	0.661486	0.527698	0.578762	-0.269763	-0.271623	-0.0824443	-0.0963624	1	0.00406355
pyridoxine	0.433707	0.512215	0.461258	0.157991	0.616226	0.54722	0.576387	0.0822173	0.250445	0.109471	0.488331	0.113707	0.159807	-0.015909	0.645649	-0.255768	0.0745749	0.226959	0.41713	0.391495	0.512896	-0.355937	-0.319252	0.0787466	0.0591447	-0.332125	-0.197929	-0.289859	-0.147334	-0.472936	-0.0615395	-0.0659137	-0.0229839	-0.0310498	0.00406355	1
	beta.damascenone	beta.ionone	beta.cyclocitral	neral	geranial	methylheptenone	methylheptenol	benzaldehyde	p.cymene	benzylalcohol	salicylaldehyde	acetophenone	guaiacol	methyl.salicylate	ethyl.salicylate	eugenol	methylpropanal	methylbutanol	methylbutanal	methylbutanenitrile	methylbutanol3	methylbutenal	nitromethylbutane	isobutylthiazole	phenylacetaldehyde	phenylethanol	benzylnitrile	nitrophenylethane	methanethiol	dimethyldisulfide	methional	linalool	ocimenol	a.terpineol	carenal	methylpropyl.acetate	methylbutyl2.acetate	methylfuran	pentenol	pentenone	pentanone	pentanal	ethylfuran	pentenal	pentanol	hexenal	hexanal	hexanol	heptanal
beta.damascenone	1	0.0673814	0.0114325	0.179383	0.164732	0.150112	0.234812	0.417827	-0.531067	0.658995	-0.381206	0.0302303	0.0379486	0.0589277	-0.0394564	-0.682888	0.0345026	0.0699214	0.151937	0.364318	0.18234	0.214252	0.352923	0.0991255	0.69108	0.748797	0.458331	0.754703	-0.129388	-0.000670714	0.640054	-0.479798	-0.506482	-0.503765	-0.630786	-0.348991	-0.190515	0.140785	0.0395654	-0.0185038	0.435848	0.360208	-0.023894	0.0378172	0.303612	-0.108204	0.104862	0.659323	0.319025
beta.ionone	0.0673814	1	0.901543	0.622704	0.582837	0.570882	0.354332	0.384968	0.04845	0.15367	-0.0201613	-0.133063	0.25814	0.595777	0.61808	-0.506126	0.340317	0.0360401	0.364629	0.293048	0.0428881	0.222841	0.374088	0.224267	0.487643	0.364871	0.202596	0.420979	-0.173813	-0.282992	-0.0288436	-0.030628	-0.0849554	-0.0765539	0.122378	-0.369863	-0.0404258	0.56189	0.519006	0.0950842	0.689798	0.80718	0.522617	0.37466	0.462908	0.466723	0.784114	0.379182	0.704291
beta.cyclocitral	0.0114325	0.901543	1	0.790465	0.769541	0.775814	0.165267	0.172638	0.00666176	0.13638	-0.18013	-0.266607	0.375915	0.663999	0.799788	-0.563649	0.402293	0.0927215	0.341393	0.369023	0.163847	0.239699	0.414905	0.456847	0.362561	0.27093	0.188173	0.348332	-0.0897355	-0.187272	0.0233018	-0.139021	-0.250548	-0.224969	0.0974867	-0.337926	0.106095	0.760539	0.443181	-7.02637e-05	0.604213	0.742937	0.410514	0.284693	0.623901	0.284588	0.67554	0.493685	0.68706
neral	0.179383	0.622704	0.790465	1	0.995501	0.991913	0.140991	0.0663634	-0.11127	0.25207	-0.212607	-0.447773	0.266393	0.398205	0.643602	-0.45348	0.358687	-0.0635109	-0.00770958	0.233447	-0.0378963	0.200979	0.230002	0.538736	0.268366	0.412392	0.232675	0.493025	0.0926401	-0.0130221	0.192689	-0.107097	-0.26395	-0.216988	-0.0867942	-0.399507	-0.183565	0.917225	0.23505	-0.0774165	0.430931	0.679598	0.312372	0.136847	0.722348	0.214513	0.640753	0.747892	0.680383
geranial	0.164732	0.582837	0.769541	0.995501	1	0.997796	0.100198	0.0344162	-0.0900499	0.21752	-0.203769	-0.434504	0.292528	0.387738	0.636359	-0.430315	0.375301	-0.0280127	0.000285068	0.253657	-0.00109913	0.212468	0.259677	0.560242	0.23785	0.375471	0.216473	0.467511	0.116486	-0.00147989	0.22181	-0.0901551	-0.237695	-0.197121	-0.0649951	-0.385895	-0.150337	0.918883	0.235375	-0.0851027	0.414818	0.644805	0.30265	0.102706	0.731639	0.183032	0.602131	0.748399	0.661387
methylheptenone	0.150112	0.570882	0.775814	0.991913	0.997796	1	0.0925981	0.00379672	-0.0947406	0.199057	-0.218845	-0.45167	0.305755	0.407784	0.653675	-0.433236	0.373394	-0.00504716	0.00850972	0.259934	0.00997357	0.200787	0.265807	0.577012	0.213791	0.338344	0.227236	0.431302	0.101144	-0.00621304	0.210411	-0.113372	-0.258906	-0.222123	-0.0553496	-0.366495	-0.129851	0.924664	0.24299	-0.0812954	0.408577	0.638985	0.297286	0.108595	0.734486	0.169205	0.587412	0.744505	0.652528
methylheptenol	0.234812	0.354332	0.165267	0.140991	0.100198	0.0925981	1	0.536278	0.0485112	-0.0969534	0.387117	0.0560218	-0.207476	0.234287	0.116497	-0.179067	0.124031	0.0655624	-0.0255836	-0.0584621	-0.429458	-0.176756	-0.21441	-0.0695028	0.274067	0.0524169	0.495554	0.0223396	-0.124664	-0.0588666	-0.144135	0.0900874	-0.0102192	0.0588493	-0.0650029	-0.215227	-0.505957	0.176438	0.217459	0.214694	0.505468	0.576247	0.284338	0.469172	-0.197425	0.311169	0.506498	0.356582	0.63659
benzaldehyde	0.417827	0.384968	0.172638	0.0663634	0.0344162	0.00379672	0.536278	1	-0.25908	0.216336	0.0253958	0.63577	0.0424501	0.325714	0.292713	-0.31739	0.494333	0.0698381	0.350285	0.353753	-0.112603	0.0717703	0.181683	0.254974	0.727925	0.455621	0.136147	0.454794	-0.323818	-0.455444	0.0831135	-0.176555	-0.18546	-0.130797	-0.247069	-0.754097	-0.188915	0.216097	0.361122	0.369699	0.766497	0.436642	0.260536	0.491979	-0.0654106	0.311134	0.476919	0.182314	0.578721
p.cymene	-0.531067	0.04845	0.00666176	-0.11127	-0.0900499	-0.0947406	0.0485112	-0.25908	1	-0.434542	0.762504	0.107739	-0.470395	-0.356534	-0.130144	0.391663	-0.318331	-0.158211	-0.281876	-0.385621	0.0189335	-0.226085	-0.33216	-0.196237	-0.495207	-0.405197	-0.423219	-0.382077	0.177873	0.0714097	-0.203024	0.757102	0.837549	0.781257	0.802976	0.468735	-0.130274	-0.294178	-0.167173	-0.229252	-0.279194	-0.104864	-0.0564831	-0.187834	-0.154638	-0.0248652	-0.00440025	-0.161891	0.10869
benzylalcohol	0.658995	0.15367	0.13638	0.25207	0.21752	0.199057	-0.0969534	0.216336	-0.434542	1	-0.465226	-0.191735	-0.0558606	0.0859256	0.0392978	-0.485884	0.161925	0.0254179	0.221005	0.339516	0.210894	0.463162	0.208121	0.0711669	0.672221	0.819973	0.0780958	0.726342	-0.162578	-0.0829007	0.44092	-0.453866	-0.521181	-0.484238	-0.527837	-0.262019	0.0713663	0.203409	-0.284354	-0.467337	0.251614	0.0932157	-0.344664	-0.310918	0.142892	-0.310082	0.009438	0.463943	0.166075
salicylaldehyde	-0.381206	-0.0201613	-0.18013	-0.212607	-0.203769	-0.218845	0.387117	0.0253958	0.762504	-0.465226	1	0.180082	-0.429002	-0.364027	-0.371031	0.592271	-0.223628	-0.0435634	-0.271045	-0.360639	-0.052028	-0.179603	-0.403104	-0.460603	-0.314672	-0.302564	-0.174647	-0.354904	0.390958	0.213042	-0.245657	0.900246	0.834123	0.90619	0.510428	0.455176	-0.181635	-0.336431	-0.0488627	-0.0115039	-0.121276	-0.11596	0.132857	-0.0816331	-0.458005	0.128895	0.00410176	-0.113934	0.10244
acetophenone	0.0302303	-0.133063	-0.266607	-0.447773	-0.434504	-0.45167	0.0560218	0.63577	0.107739	-0.191735	0.180082	1	-0.171257	-0.140122	-0.0424094	0.0610243	0.23301	0.136599	0.224802	0.178219	0.087508	-0.0310443	0.11218	0.145664	0.23633	-0.00121935	-0.443572	0.033171	-0.331591	-0.498323	0.0824561	0.0485707	0.176541	0.157648	0.142174	-0.407403	0.0611407	-0.294925	0.183499	0.374397	0.276275	-0.175768	-0.00979437	0.259171	-0.213432	0.0953038	-0.0509694	-0.352374	0.0924072
guaiacol	0.0379486	0.25814	0.375915	0.266393	0.292528	0.305755	-0.207476	0.0424501	-0.470395	-0.0558606	-0.429002	-0.171257	1	0.743505	0.488253	-0.187379	0.561067	0.394234	0.65807	0.67712	0.428408	0.352731	0.698366	0.390035	0.289414	-0.0539363	0.431309	0.0640032	0.184946	0.136077	0.20312	-0.292043	-0.344696	-0.320505	-0.402711	-0.234998	0.533733	0.441839	0.27363	0.031486	0.29846	0.207676	0.16838	-0.0347465	0.251815	-0.120079	-0.0106788	0.139579	-0.0113795
methyl.salicylate	0.0589277	0.595777	0.663999	0.398205	0.387738	0.407784	0.234287	0.325714	-0.356534	0.0859256	-0.364027	-0.140122	0.743505	1	0.797822	-0.430823	0.68212	0.394951	0.705716	0.629665	0.169795	0.217111	0.521515	0.513734	0.455179	-0.0137212	0.52168	0.045885	-0.202478	-0.193452	-0.0587199	-0.4523	-0.491571	-0.479384	-0.217459	-0.437933	0.334371	0.623941	0.399082	0.0471574	0.658874	0.54055	0.230017	0.280712	0.162122	0.0204002	0.372127	0.272855	0.437439
ethyl.salicylate	-0.0394564	0.61808	0.799788	0.643602	0.636359	0.653675	0.116497	0.292713	-0.130144	0.0392978	-0.371031	-0.0424094	0.488253	0.797822	1	-0.497498	0.574874	0.0661672	0.385728	0.438738	0.0309792	0.0110595	0.3277	0.820571	0.284877	0.0349912	0.213818	0.142597	-0.271154	-0.318792	-0.0711735	-0.391982	-0.411855	-0.428418	0.0166013	-0.584292	0.0810213	0.787183	0.335626	0.0834427	0.564127	0.624927	0.203912	0.387264	0.474724	0.102634	0.550988	0.351379	0.632816
eugenol	-0.682888	-0.506126	-0.563649	-0.45348	-0.430315	-0.433236	-0.179067	-0.31739	0.391663	-0.485884	0.592271	0.0610243	-0.187379	-0.430823	-0.497498	1	-0.166538	-0.0653905	-0.284435	-0.387274	-0.134417	-0.168599	-0.464727	-0.379399	-0.59549	-0.553726	-0.385858	-0.622079	0.347094	0.196018	-0.386315	0.656311	0.659838	0.704868	0.312747	0.483841	0.0560535	-0.447526	-0.291555	-0.0398633	-0.588856	-0.647576	-0.155511	-0.304766	-0.624922	-0.0643194	-0.416038	-0.596337	-0.536047
methylpropanal	0.0345026	0.340317	0.402293	0.358687	0.375301	0.373394	0.124031	0.494333	-0.318331	0.161925	-0.223628	0.23301	0.561067	0.68212	0.574874	-0.166538	1	0.632278	0.718442	0.765464	0.211298	0.579049	0.543512	0.569858	0.575859	0.130346	0.0286387	0.18123	-0.170999	-0.34518	0.220287	-0.256356	-0.347518	-0.265334	-0.266231	-0.636996	0.426932	0.638122	0.19715	-0.083685	0.649051	0.183171	-0.0255223	0.000651907	0.0479822	-0.128395	0.17671	0.220715	0.427603
methylbutanol	0.0699214	0.0360401	0.0927215	-0.0635109	-0.0280127	-0.00504716	0.0655624	0.0698381	-0.158211	0.0254179	-0.0435634	0.136599	0.394234	0.394951	0.0661672	-0.0653905	0.632278	1	0.752348	0.729552	0.539724	0.702197	0.649917	0.110464	0.364442	-0.108348	0.0051091	-0.0839663	-0.130178	-0.169089	0.418626	-0.13752	-0.206485	-0.15404	-0.17552	-0.0130446	0.670455	0.14744	0.0902708	-0.233313	0.381438	-0.143965	-0.202976	-0.297565	-0.1175	-0.377058	-0.300293	0.106668	0.0839069
methylbutanal	0.151937	0.364629	0.341393	-0.00770958	0.000285068	0.00850972	-0.0255836	0.350285	-0.281876	0.221005	-0.271045	0.224802	0.65807	0.705716	0.385728	-0.284435	0.718442	0.752348	1	0.902811	0.621418	0.668338	0.815539	0.287361	0.65031	0.113857	0.102987	0.169714	-0.222774	-0.270026	0.374912	-0.303257	-0.307157	-0.289105	-0.294061	-0.278461	0.698864	0.206213	0.166252	-0.199758	0.557071	0.10691	-0.127936	-0.158284	-0.00740312	-0.30058	-0.0946522	0.0648809	0.172733
methylbutanenitrile	0.364318	0.293048	0.369023	0.233447	0.253657	0.259934	-0.0584621	0.353753	-0.385621	0.339516	-0.360639	0.178219	0.67712	0.629665	0.438738	-0.387274	0.765464	0.729552	0.902811	1	0.684463	0.737786	0.873741	0.494094	0.725582	0.304868	0.126445	0.395317	-0.117604	-0.186923	0.646066	-0.339889	-0.410946	-0.363126	-0.473757	-0.386241	0.60594	0.413429	0.078416	-0.255143	0.572306	0.16996	-0.196285	-0.235565	0.22974	-0.394829	-0.0904424	0.36536	0.302468
methylbutanol3	0.18234	0.0428881	0.163847	-0.0378963	-0.00109913	0.00997357	-0.429458	-0.112603	0.0189335	0.210894	-0.052028	0.087508	0.428408	0.169795	0.0309792	-0.134417	0.211298	0.539724	0.621418	0.684463	1	0.62246	0.704037	0.0592223	0.327651	0.172415	-0.112568	0.215938	0.266834	0.176674	0.607998	0.0659605	-0.020435	0.0302992	-0.185376	0.257317	0.773695	-0.0465893	-0.107376	-0.405011	0.097991	-0.207456	-0.274644	-0.551614	0.147668	-0.536453	-0.46197	0.183444	-0.098326
methylbutenal	0.214252	0.222841	0.239699	0.200979	0.212468	0.200787	-0.176756	0.0717703	-0.226085	0.463162	-0.179603	-0.0310443	0.352731	0.217111	0.0110595	-0.168599	0.579049	0.702197	0.668338	0.737786	0.62246	1	0.670946	0.0280773	0.603184	0.427242	-0.184997	0.434902	0.109734	0.0115699	0.654811	-0.0331032	-0.211577	-0.0937239	-0.414452	-0.0805211	0.637475	0.239146	-0.182423	-0.540934	0.269295	-0.118108	-0.328434	-0.582945	0.122147	-0.414136	-0.244617	0.258487	0.0738636
nitromethylbutane	0.352923	0.374088	0.414905	0.230002	0.259677	0.265807	-0.21441	0.181683	-0.33216	0.208121	-0.403104	0.11218	0.698366	0.521515	0.3277	-0.464727	0.543512	0.649917	0.815539	0.873741	0.704037	0.670946	1	0.35797	0.594848	0.287976	0.106082	0.426976	-0.14571	-0.22182	0.651282	-0.321627	-0.291216	-0.326637	-0.284069	-0.285418	0.571805	0.317089	0.332197	-0.0663779	0.521082	0.239236	0.078112	-0.140576	0.469353	-0.148306	-0.00150515	0.288683	0.194759
isobutylthiazole	0.0991255	0.224267	0.456847	0.538736	0.560242	0.577012	-0.0695028	0.254974	-0.196237	0.0711669	-0.460603	0.145664	0.390035	0.513734	0.820571	-0.379399	0.569858	0.110464	0.287361	0.494094	0.0592223	0.0280773	0.35797	1	0.232635	0.0555607	0.00822521	0.209088	-0.372271	-0.425444	0.230888	-0.452931	-0.385122	-0.451952	-0.0725066	-0.665035	-0.00531226	0.698139	0.145124	0.0557348	0.400773	0.389276	-0.0522023	0.220169	0.527802	-0.0915112	0.312225	0.353494	0.517787
phenylacetaldehyde	0.69108	0.487643	0.362561	0.268366	0.23785	0.213791	0.274067	0.727925	-0.495207	0.672221	-0.314672	0.23633	0.289414	0.455179	0.284877	-0.59549	0.575859	0.364442	0.65031	0.725582	0.327651	0.603184	0.594848	0.232635	1	0.770622	0.220645	0.769434	-0.230304	-0.276439	0.534098	-0.384456	-0.481252	-0.403379	-0.582423	-0.594975	0.173413	0.352152	0.156538	-0.0969919	0.759883	0.414558	0.000581752	0.0385759	0.183739	-0.0504208	0.261433	0.481362	0.501368
phenylethanol	0.748797	0.364871	0.27093	0.412392	0.375471	0.338344	0.0524169	0.455621	-0.405197	0.819973	-0.302564	-0.00121935	-0.0539363	-0.0137212	0.0349912	-0.553726	0.130346	-0.108348	0.113857	0.304868	0.172415	0.427242	0.287976	0.0555607	0.770622	1	0.0657216	0.965137	-0.0420928	-0.0950353	0.527946	-0.24464	-0.359487	-0.289185	-0.506542	-0.423379	-0.129076	0.28552	0.0118359	-0.129582	0.42802	0.348564	0.0365085	-0.0488939	0.399213	0.072985	0.29874	0.566889	0.370234
benzylnitrile	0.458331	0.202596	0.188173	0.232675	0.216473	0.227236	0.495554	0.136147	-0.423219	0.0780958	-0.174647	-0.443572	0.431309	0.52168	0.213818	-0.385858	0.0286387	0.0051091	0.102987	0.126445	-0.112568	-0.184997	0.106082	0.00822521	0.220645	0.0657216	1	0.0720122	0.171693	0.36282	-0.0256391	-0.315015	-0.391063	-0.369727	-0.442344	-0.0694146	-0.190786	0.281293	0.237193	0.142345	0.32541	0.53778	0.317891	0.279618	0.0378142	0.0719922	0.253356	0.494312	0.231585
nitrophenylethane	0.754703	0.420979	0.348332	0.493025	0.467511	0.431302	0.0223396	0.454794	-0.382077	0.726342	-0.354904	0.033171	0.0640032	0.045885	0.142597	-0.622079	0.18123	-0.0839663	0.169714	0.395317	0.215938	0.434902	0.426976	0.209088	0.769434	0.965137	0.0720122	1	-0.0723441	-0.133516	0.636761	-0.258555	-0.330688	-0.297908	-0.480602	-0.500561	-0.146492	0.362516	0.0721301	-0.0928383	0.4649	0.449291	0.0752443	-0.0194856	0.568743	0.0876316	0.350297	0.614349	0.442648
methanethiol	-0.129388	-0.173813	-0.0897355	0.0926401	0.116486	0.101144	-0.124664	-0.323818	0.177873	-0.162578	0.390958	-0.331591	0.184946	-0.202478	-0.271154	0.347094	-0.170999	-0.130178	-0.222774	-0.117604	0.266834	0.109734	-0.14571	-0.372271	-0.230304	-0.0420928	0.171693	-0.0723441	1	0.902301	0.0631114	0.607119	0.317748	0.504089	-0.187193	0.492955	0.181591	-0.0434958	-0.318255	-0.288314	-0.380792	-0.229736	-0.0297133	-0.455811	-0.132421	-0.240669	-0.319232	0.163114	-0.257021
dimethyldisulfide	-0.000670714	-0.282992	-0.187272	-0.0130221	-0.00147989	-0.00621304	-0.0588666	-0.455444	0.0714097	-0.0829007	0.213042	-0.498323	0.136077	-0.193452	-0.318792	0.196018	-0.34518	-0.169089	-0.270026	-0.186923	0.176674	0.0115699	-0.22182	-0.425444	-0.276439	-0.0950353	0.36282	-0.133516	0.902301	1	0.0771296	0.391037	0.129818	0.280193	-0.322175	0.592156	0.0957146	-0.153637	-0.478366	-0.390154	-0.504841	-0.216611	-0.198274	-0.472725	-0.166875	-0.387339	-0.426413	0.185135	-0.34383
methional	0.640054	-0.0288436	0.0233018	0.192689	0.22181	0.210411	-0.144135	0.0831135	-0.203024	0.44092	-0.245657	0.0824561	0.20312	-0.0587199	-0.0711735	-0.386315	0.220287	0.418626	0.374912	0.646066	0.607998	0.654811	0.651282	0.230888	0.534098	0.527946	-0.0256391	0.636761	0.0631114	0.0771296	1	-0.12239	-0.173079	-0.161955	-0.489323	-0.12096	0.206381	0.121783	-0.259354	-0.415477	0.165995	0.0420194	-0.380626	-0.494566	0.422411	-0.480114	-0.262558	0.539625	0.176717
linalool	-0.479798	-0.030628	-0.139021	-0.107097	-0.0901551	-0.113372	0.0900874	-0.176555	0.757102	-0.453866	0.900246	0.0485707	-0.292043	-0.4523	-0.391982	0.656311	-0.256356	-0.13752	-0.303257	-0.339889	0.0659605	-0.0331032	-0.321627	-0.452931	-0.384456	-0.24464	-0.315015	-0.258555	0.607119	0.391037	-0.12239	1	0.89291	0.981796	0.439672	0.526075	-0.0755402	-0.302546	-0.19272	-0.155026	-0.33483	-0.213279	0.0566155	-0.297679	-0.281623	0.0543791	-0.100417	-0.147813	-0.0604702
ocimenol	-0.506482	-0.0849554	-0.250548	-0.26395	-0.237695	-0.258906	-0.0102192	-0.18546	0.837549	-0.521181	0.834123	0.176541	-0.344696	-0.491571	-0.411855	0.659838	-0.347518	-0.206485	-0.307157	-0.410946	-0.020435	-0.211577	-0.291216	-0.385122	-0.481252	-0.359487	-0.391063	-0.330688	0.317748	0.129818	-0.173079	0.89291	1	0.951658	0.657566	0.465161	-0.180472	-0.452927	-0.08503	-0.03415	-0.357123	-0.21651	0.0961708	-0.198519	-0.259338	0.137066	-0.0641701	-0.320714	-0.120354
a.terpineol	-0.503765	-0.0765539	-0.224969	-0.216988	-0.197121	-0.222123	0.0588493	-0.130797	0.781257	-0.484238	0.90619	0.157648	-0.320505	-0.479384	-0.428418	0.704868	-0.265334	-0.15404	-0.289105	-0.363126	0.0302992	-0.0937239	-0.326637	-0.451952	-0.403379	-0.289185	-0.369727	-0.297908	0.504089	0.280193	-0.161955	0.981796	0.951658	1	0.511838	0.487684	-0.0974166	-0.392929	-0.156235	-0.0922298	-0.336828	-0.257293	0.0644696	-0.259703	-0.340122	0.0872856	-0.108471	-0.258996	-0.105284
carenal	-0.630786	0.122378	0.0974867	-0.0867942	-0.0649951	-0.0553496	-0.0650029	-0.247069	0.802976	-0.527837	0.510428	0.142174	-0.402711	-0.217459	0.0166013	0.312747	-0.266231	-0.17552	-0.294061	-0.473757	-0.185376	-0.414452	-0.284069	-0.0725066	-0.582423	-0.506542	-0.442344	-0.480602	-0.187193	-0.322175	-0.489323	0.439672	0.657566	0.511838	1	0.254337	-0.143714	-0.178865	0.28223	0.189624	-0.127293	-0.0283982	0.293524	0.198544	-0.0228447	0.35102	0.232351	-0.35696	0.0655189
methylpropyl.acetate	-0.348991	-0.369863	-0.337926	-0.399507	-0.385895	-0.366495	-0.215227	-0.754097	0.468735	-0.262019	0.455176	-0.407403	-0.234998	-0.437933	-0.584292	0.483841	-0.636996	-0.0130446	-0.278461	-0.386241	0.257317	-0.0805211	-0.285418	-0.665035	-0.594975	-0.423379	-0.0694146	-0.500561	0.492955	0.592156	-0.12096	0.526075	0.465161	0.487684	0.254337	1	0.204341	-0.586054	-0.391587	-0.363687	-0.688928	-0.489965	-0.240777	-0.512574	-0.342425	-0.316156	-0.570728	-0.242605	-0.560855
methylbutyl2.acetate	-0.190515	-0.0404258	0.106095	-0.183565	-0.150337	-0.129851	-0.505957	-0.188915	-0.130274	0.0713663	-0.181635	0.0611407	0.533733	0.334371	0.0810213	0.0560535	0.426932	0.670455	0.698864	0.60594	0.773695	0.637475	0.571805	-0.00531226	0.173413	-0.129076	-0.190786	-0.146492	0.181591	0.0957146	0.206381	-0.0755402	-0.180472	-0.0974166	-0.143714	0.204341	1	-0.0219876	-0.0608303	-0.334537	0.0296915	-0.446631	-0.278076	-0.478871	-0.142399	-0.489763	-0.540171	-0.202971	-0.345085
methylfuran	0.140785	0.56189	0.760539	0.917225	0.918883	0.924664	0.176438	0.216097	-0.294178	0.203409	-0.336431	-0.294925	0.441839	0.623941	0.787183	-0.447526	0.638122	0.14744	0.206213	0.413429	-0.0465893	0.239146	0.317089	0.698139	0.352152	0.28552	0.281293	0.362516	-0.0434958	-0.153637	0.121783	-0.302546	-0.452927	-0.392929	-0.178865	-0.586054	-0.0219876	1	0.316495	0.0168184	0.576197	0.61984	0.281009	0.232454	0.581723	0.159689	0.591633	0.649018	0.673893
pentenol	0.0395654	0.519006	0.443181	0.23505	0.235375	0.24299	0.217459	0.361122	-0.167173	-0.284354	-0.0488627	0.183499	0.27363	0.399082	0.335626	-0.291555	0.19715	0.0902708	0.166252	0.078416	-0.107376	-0.182423	0.332197	0.145124	0.156538	0.0118359	0.237193	0.0721301	-0.318255	-0.478366	-0.259354	-0.19272	-0.08503	-0.156235	0.28223	-0.391587	-0.0608303	0.316495	1	0.797567	0.641957	0.536267	0.907357	0.761015	0.342686	0.79021	0.657044	0.0300892	0.344371
pentenone	-0.0185038	0.0950842	-7.02637e-05	-0.0774165	-0.0851027	-0.0812954	0.214694	0.369699	-0.229252	-0.467337	-0.0115039	0.374397	0.031486	0.0471574	0.0834427	-0.0398633	-0.083685	-0.233313	-0.199758	-0.255143	-0.405011	-0.540934	-0.0663779	0.0557348	-0.0969919	-0.129582	0.142345	-0.0928383	-0.288314	-0.390154	-0.415477	-0.155026	-0.03415	-0.0922298	0.189624	-0.363687	-0.334537	0.0168184	0.797567	1	0.299484	0.290925	0.781787	0.874086	0.131235	0.814208	0.475771	-0.247948	0.0754855
pentanone	0.435848	0.689798	0.604213	0.430931	0.414818	0.408577	0.505468	0.766497	-0.279194	0.251614	-0.121276	0.276275	0.29846	0.658874	0.564127	-0.588856	0.649051	0.381438	0.557071	0.572306	0.097991	0.269295	0.521082	0.400773	0.759883	0.42802	0.32541	0.4649	-0.380792	-0.504841	0.165995	-0.33483	-0.357123	-0.336828	-0.127293	-0.688928	0.0296915	0.576197	0.641957	0.299484	1	0.686701	0.45943	0.486644	0.26689	0.339011	0.642129	0.479035	0.774115
pentanal	0.360208	0.80718	0.742937	0.679598	0.644805	0.638985	0.576247	0.436642	-0.104864	0.0932157	-0.11596	-0.175768	0.207676	0.54055	0.624927	-0.647576	0.183171	-0.143965	0.10691	0.16996	-0.207456	-0.118108	0.239236	0.389276	0.414558	0.348564	0.53778	0.449291	-0.229736	-0.216611	0.0420194	-0.213279	-0.21651	-0.257293	-0.0283982	-0.489965	-0.446631	0.61984	0.536267	0.290925	0.686701	1	0.575991	0.592191	0.575544	0.506586	0.871312	0.615332	0.820245
ethylfuran	-0.023894	0.522617	0.410514	0.312372	0.30265	0.297286	0.284338	0.260536	-0.0564831	-0.344664	0.132857	-0.00979437	0.16838	0.230017	0.203912	-0.155511	-0.0255223	-0.202976	-0.127936	-0.196285	-0.274644	-0.328434	0.078112	-0.0522023	0.000581752	0.0365085	0.317891	0.0752443	-0.0297133	-0.198274	-0.380626	0.0566155	0.0961708	0.0644696	0.293524	-0.240777	-0.278076	0.281009	0.907357	0.781787	0.45943	0.575991	1	0.740155	0.31976	0.899085	0.727543	0.0708035	0.303623
pentenal	0.0378172	0.37466	0.284693	0.136847	0.102706	0.108595	0.469172	0.491979	-0.187834	-0.310918	-0.0816331	0.259171	-0.0347465	0.280712	0.387264	-0.304766	0.000651907	-0.297565	-0.158284	-0.235565	-0.551614	-0.582945	-0.140576	0.220169	0.0385759	-0.0488939	0.279618	-0.0194856	-0.455811	-0.472725	-0.494566	-0.297679	-0.198519	-0.259703	0.198544	-0.512574	-0.478871	0.232454	0.761015	0.874086	0.486644	0.592191	0.740155	1	0.196713	0.809012	0.730612	-0.0504956	0.401457
pentanol	0.303612	0.462908	0.623901	0.722348	0.731639	0.734486	-0.197425	-0.0654106	-0.154638	0.142892	-0.458005	-0.213432	0.251815	0.162122	0.474724	-0.624922	0.0479822	-0.1175	-0.00740312	0.22974	0.147668	0.122147	0.469353	0.527802	0.183739	0.399213	0.0378142	0.568743	-0.132421	-0.166875	0.422411	-0.281623	-0.259338	-0.340122	-0.0228447	-0.342425	-0.142399	0.581723	0.342686	0.131235	0.26689	0.575544	0.31976	0.196713	1	0.25845	0.466049	0.52266	0.420556
hexenal	-0.108204	0.466723	0.284588	0.214513	0.183032	0.169205	0.311169	0.311134	-0.0248652	-0.310082	0.128895	0.0953038	-0.120079	0.0204002	0.102634	-0.0643194	-0.128395	-0.377058	-0.30058	-0.394829	-0.536453	-0.414136	-0.148306	-0.0915112	-0.0504208	0.072985	0.0719922	0.0876316	-0.240669	-0.387339	-0.480114	0.0543791	0.137066	0.0872856	0.35102	-0.316156	-0.489763	0.159689	0.79021	0.814208	0.339011	0.506586	0.899085	0.809012	0.25845	1	0.774454	-0.117762	0.267968
hexanal	0.104862	0.784114	0.67554	0.640753	0.602131	0.587412	0.506498	0.476919	-0.00440025	0.009438	0.00410176	-0.0509694	-0.0106788	0.372127	0.550988	-0.416038	0.17671	-0.300293	-0.0946522	-0.0904424	-0.46197	-0.244617	-0.00150515	0.312225	0.261433	0.29874	0.253356	0.350297	-0.319232	-0.426413	-0.262558	-0.100417	-0.0641701	-0.108471	0.232351	-0.570728	-0.540171	0.591633	0.657044	0.475771	0.642129	0.871312	0.727543	0.730612	0.466049	0.774454	1	0.362041	0.755431
hexanol	0.659323	0.379182	0.493685	0.747892	0.748399	0.744505	0.356582	0.182314	-0.161891	0.463943	-0.113934	-0.352374	0.139579	0.272855	0.351379	-0.596337	0.220715	0.106668	0.0648809	0.36536	0.183444	0.258487	0.288683	0.353494	0.481362	0.566889	0.494312	0.614349	0.163114	0.185135	0.539625	-0.147813	-0.320714	-0.258996	-0.35696	-0.242605	-0.202971	0.649018	0.0300892	-0.247948	0.479035	0.615332	0.0708035	-0.0504956	0.52266	-0.117762	0.362041	1	0.692382
heptanal	0.319025	0.704291	0.68706	0.680383	0.661387	0.652528	0.63659	0.578721	0.10869	0.166075	0.10244	0.0924072	-0.0113795	0.437439	0.632816	-0.536047	0.427603	0.0839069	0.172733	0.302468	-0.098326	0.0738636	0.194759	0.517787	0.501368	0.370234	0.231585	0.442648	-0.257021	-0.34383	0.176717	-0.0604702	-0.120354	-0.105284	0.0655189	-0.560855	-0.345085	0.673893	0.344371	0.0754855	0.774115	0.820245	0.303623	0.401457	0.420556	0.267968	0.755431	0.692382	1
hexadienal	-0.041402	0.423274	0.252055	0.14549	0.122984	0.112109	0.220935	0.415723	-0.176107	-0.249832	0.00109222	0.234341	0.0095713	0.123614	0.143244	-0.1058	0.0358724	-0.222657	-0.117343	-0.219033	-0.424559	-0.32022	0.015494	-0.00580255	0.0744006	0.0999941	0.0570704	0.11526	-0.341172	-0.516041	-0.423039	-0.0999827	0.0142731	-0.043562	0.277904	-0.442227	-0.323875	0.176465	0.87943	0.874745	0.457195	0.437033	0.891992	0.820482	0.230508	0.957885	0.710603	-0.165035	0.22624
heptenal	0.0658056	0.829186	0.783444	0.721741	0.687909	0.678067	0.474425	0.487181	0.005251	0.0193131	-0.0570306	-0.0312552	0.10298	0.503335	0.725017	-0.459753	0.333359	-0.197561	0.0463576	0.0795279	-0.352952	-0.139347	0.10124	0.499327	0.31732	0.270423	0.215246	0.351604	-0.330245	-0.440945	-0.174841	-0.135441	-0.125434	-0.157035	0.189785	-0.631954	-0.428232	0.710323	0.575699	0.355609	0.680413	0.888984	0.598636	0.657562	0.520466	0.628549	0.964596	0.41516	0.835328
octen3one	0.153788	0.392564	0.420393	0.505714	0.508146	0.504607	0.596769	0.42252	0.307106	-0.215773	0.261961	0.230895	-0.149293	0.153468	0.488612	-0.318195	0.192586	-0.0677934	-0.112783	0.065917	-0.21694	-0.216323	-0.00928296	0.531524	0.133219	0.063804	0.114842	0.190647	-0.16762	-0.236777	0.13738	0.124154	0.113924	0.0962329	0.217753	-0.423054	-0.52137	0.475389	0.245159	0.209406	0.473658	0.665593	0.251381	0.43665	0.398639	0.255454	0.602757	0.53009	0.856179
pentylfuran	0.215798	0.827204	0.73707	0.702384	0.666347	0.653834	0.674568	0.490742	0.0749451	0.123075	0.0745402	-0.121639	0.0354957	0.490663	0.609443	-0.49415	0.321417	-0.0636407	0.101389	0.144257	-0.289767	-0.0177517	0.112639	0.375398	0.417713	0.325424	0.353716	0.390632	-0.255086	-0.301211	-0.015523	-0.0543556	-0.0854439	-0.0956876	0.096052	-0.507069	-0.456242	0.656821	0.415503	0.133611	0.708168	0.921789	0.456108	0.487612	0.412956	0.452893	0.888978	0.59449	0.92297
octanal	0.0654536	0.312036	0.178304	0.175753	0.17637	0.160692	0.439591	0.0392951	0.711046	-0.170473	0.678157	0.0237008	-0.41543	-0.277602	-0.127171	-0.0112298	-0.293858	-0.0855007	-0.206129	-0.155124	0.0567097	-0.0596342	-0.0672235	-0.157396	-0.0376067	0.0762486	-0.0490388	0.140456	0.128633	0.0724659	0.22903	0.622046	0.631814	0.600139	0.416843	0.264703	-0.4098	-0.0894305	-0.00661966	-0.136807	0.0902048	0.368798	0.128136	-0.0439472	0.170281	0.125864	0.280117	0.366146	0.49507
octenal	0.126404	0.763749	0.746092	0.72821	0.711749	0.702587	0.534914	0.488434	0.215016	0.0966818	0.155626	0.0369278	-0.0171214	0.427592	0.660706	-0.410087	0.421528	0.0212411	0.123709	0.215051	-0.147711	0.0377771	0.150401	0.514982	0.380562	0.294797	0.116739	0.366943	-0.264246	-0.411393	0.0387399	0.0293343	0.00437391	-0.00296782	0.245497	-0.527383	-0.337464	0.702246	0.40696	0.0982563	0.722327	0.797611	0.388633	0.407311	0.437732	0.372686	0.825692	0.589015	0.963465
nonanal	-0.0539669	-0.197341	-0.287448	-0.212963	-0.199651	-0.208604	0.282819	-0.251056	0.651148	-0.273787	0.704586	0.0156633	-0.52486	-0.590463	-0.550789	0.281439	-0.441469	0.0528363	-0.315231	-0.27615	0.0868441	0.0280005	-0.240912	-0.466457	-0.276673	-0.149816	-0.184722	-0.142329	0.333529	0.366646	0.257155	0.696762	0.62735	0.660982	0.248291	0.59262	-0.218255	-0.43919	-0.376415	-0.307652	-0.340144	-0.158257	-0.23171	-0.361704	-0.165437	-0.193659	-0.260707	0.0906756	0.0188938
heptadienal	0.0181596	0.632609	0.595498	0.404532	0.391841	0.395838	0.178697	0.458053	-0.253345	-0.136909	-0.18681	0.189787	0.296146	0.493328	0.535364	-0.357941	0.359006	0.0416908	0.212443	0.16364	-0.145887	-0.0963706	0.332	0.34112	0.277594	0.145821	0.130479	0.202723	-0.398069	-0.588439	-0.256906	-0.288705	-0.224819	-0.266901	0.20252	-0.586454	-0.0552139	0.510179	0.939199	0.733846	0.710528	0.595252	0.830933	0.776289	0.433947	0.780104	0.757782	0.0732012	0.457819
nonenal	0.0490552	-0.393361	-0.430414	-0.653358	-0.626653	-0.622971	-0.0780974	0.323967	0.193478	-0.111228	0.130704	0.837954	-0.225948	-0.172213	-0.149847	0.0463453	0.0689242	0.256299	0.249497	0.169582	0.271987	-0.0485736	0.0682665	0.0524851	0.0768053	-0.186299	-0.372122	-0.188751	-0.296159	-0.311506	0.119336	-0.0479224	0.105132	0.0560954	0.155918	-0.0778559	0.253669	-0.493533	-0.0890032	0.068413	0.0544434	-0.415567	-0.338709	-0.0195844	-0.384689	-0.311993	-0.413367	-0.356954	-0.115047
decanal	-0.212103	0.333477	0.253355	0.250496	0.249871	0.235626	0.399349	-0.0966341	0.801594	-0.261145	0.674458	-0.0613511	-0.528285	-0.304837	-0.0721051	0.0463776	-0.248718	-0.123307	-0.347291	-0.350561	-0.159025	-0.0783488	-0.262085	-0.195121	-0.227222	-0.0665386	-0.207366	-0.0344187	0.133307	0.0629308	-0.0252307	0.645508	0.614715	0.606561	0.595341	0.260173	-0.38622	0.00880018	-0.0140993	-0.160281	0.00239656	0.282575	0.147166	-0.0109827	0.132924	0.204117	0.337203	0.231253	0.459149
decadienal	0.280637	0.835932	0.666563	0.538508	0.511872	0.488461	0.577958	0.610905	0.107932	0.278536	0.221902	0.0518561	0.0853396	0.472966	0.424682	-0.398769	0.468105	0.203708	0.381033	0.372694	0.0492359	0.309179	0.331444	0.178252	0.648393	0.472943	0.224955	0.493972	-0.160768	-0.316717	0.145744	0.0862881	0.0318024	0.0635874	0.0631221	-0.429692	-0.133643	0.507946	0.416062	-0.00072892	0.824909	0.727722	0.398133	0.246519	0.224709	0.327175	0.710281	0.547441	0.841222
[truncated: 11 more columns]
