# Supplementary material for: A metabolome and transcriptome survey to tap the dynamics of fruit prolonged shelf-life and improved quality within Greek tomato germplasm
Source: Front Plant Sci. 2023 Sep 25;14:1267340. doi: 10.3389/fpls.2023.1267340 (PMC10560995; doi:10.3389/fpls.2023.1267340)
Supplement: Supplementary file 7 [file Table_6.xlsx]

## Sheet: LSL vs SSL 
Supplementary Table 6. Differentially accumulated metabolites over-accumulated in LSL (TRTH1620; red) or in SSL (TRTH2510; green), with p< 0.05.
	Metabolite	TRTH 1620_1	TRTH 1620_2	TRTH 1620_3	TRTH 2510_1	TRTH 2510_2	TRTH 2510_3		TRTH 1620	TRTH 2510	Fold change	p value	log2FC
soluble sugars	glucose	234.531	228.211	201.614	259.112	268.875	246.683		221.452	258.223	0.8576	0.0370944	-0.221624
aminoacids and derivatives	tryptophan	32.6691	27.6479	26.5085	5.65133	10.6395	8.59847		28.9418	8.29643	3.48847	0.000976261	1.80259
aminoacids and derivatives	leucine/isoleucine	53.0534	55.8985	48.2151	30.6697	33.8892	33.031		52.389	32.53	1.61048	0.00124118	0.687494
aminoacids and derivatives	arginine	7.99888	7.6038	6.52415	4.20659	3.19329	3.58613		7.37561	3.662	2.01409	0.00218967	1.01013
aminoacids and derivatives	tyrosine	28.6874	23.1134	22.7901	4.89098	10.819	5.40503		24.8636	7.03832	3.5326	0.00270641	1.82073
aminoacids and derivatives	lysine	4.64643	3.89357	3.53443	2.06259	2.37922	2.25201		4.02481	2.23127	1.80382	0.00620677	0.851055
aminoacids and derivatives	asparagine	2.23013	2.55269	2.1723	1.60219	1.4087	1.87625		2.31837	1.62905	1.42315	0.0186276	0.509083
aminoacids and derivatives	phenylalanine	109.265	110.222	98.1871	48.5712	75.8994	77.2785		105.891	67.2497	1.5746	0.0187682	0.654987
aminoacids and derivatives	glutamic acid	319.407	310.122	269.804	244.83	167.594	228.079		299.777	213.501	1.4041	0.0367461	0.489648
aminoacids and derivatives	glutamine	6.72894	9.04322	6.59609	11.6895	10.3577	9.49069		7.45608	10.5126	0.70925	0.0400403	-0.495635
organic acids and derivatives	quinic acid	34.8952	32.998	30.5661	15.7694	14.8248	18.4355		32.8198	16.3432	2.00816	0.00057134	1.00587
organic acids and derivatives	shikimic acid	3.71967	3.49119	3.01977	1.46075	1.99865	1.26882		3.41021	1.57607	2.16374	0.00363916	1.11353
organic acids and derivatives	glycolic acid	0.680242	0.736032	0.565245	0.90338	1.03924	0.93727		0.660506	0.959965	0.688053	0.00990307	-0.539409
organic acids and derivatives	nicotinic acid	5.21836	5.17094	4.43195	3.14145	3.85241	2.88827		4.94042	3.29404	1.4998	0.0128523	0.584773
organic acids and derivatives	malic acid	0.0805232	0.0617714	0.0855579	0.203421	0.22315	0.117442		0.0759509	0.181338	0.418837	0.0348319	-1.25554
organic acids and derivatives	itaconic acid	0.621787	0.708043	0.587597	0.516912	0.557997	0.456036		0.639143	0.510315	1.25245	0.0498183	0.32475
carotenoids	hydroxy-phytofluene	0.500724	0.497234	0.492056	0.01072	0.0145564	0.0176918		0.496671	0.0143227	34.6771	1.31763e-08	5.11591
carotenoids	all-trans-z-carotene	0.0532851	0.0520695	0.0500099	0.0145177	0.0158827	0.0174212		0.0517882	0.0159405	3.24883	4.55084e-06	1.69992
carotenoids	all-trans-lycopene	4.64213	5.00322	4.47986	0.131897	0.18161	0.169556		4.7084	0.161021	29.2409	8.10363e-06	4.86992
carotenoids	13-cis-lycopene	0.252778	0.236018	0.266608	0.00380732	0.00277197	0.00452483		0.251801	0.00370137	68.0291	1.02316e-05	6.08808
carotenoids	9,15-cis-phytofluene	2.46446	2.51844	2.74633	0.636233	0.519555	0.406274		2.57641	0.520687	4.94809	4.65478e-05	2.30687
carotenoids	9-cis-z-carotene	0.0832644	0.0900046	0.0834244	0.0144716	0.0125908	0.0217074		0.0855645	0.0162566	5.26336	4.77299e-05	2.39599
carotenoids	Lutein	0.520323	0.611206	0.546353	0.126335	0.0823528	0.129547		0.559294	0.112745	4.96071	0.000137408	2.31055
carotenoids	phytofluene-isomer 2	0.0833615	0.0901364	0.0780353	0.035505	0.0255915	0.0272736		0.0838444	0.0294567	2.84636	0.000331438	1.50912
carotenoids	15-cis-phytoene	8.66769	9.97823	9.02126	4.30776	3.44901	3.17273		9.22239	3.64317	2.53142	0.000426329	1.33995
carotenoids	9,9-di-cis-z-carotene	0.0681301	0.0514531	0.0712028	0.00707609	0.00507279	0.00926268		0.0635953	0.00713719	8.91042	0.000882839	3.15549
carotenoids	all-trans-neoxanthin	0.0104691	0.0113979	0.00917314	0.0415348	0.0407528	0.0320674		0.0103467	0.0381183	0.271437	0.000933192	-1.88131
carotenoids	luteoxanthin	0.038206	0.0338432	0.0510467	0.0281913	0.0210669	0.0273024		0.041032	0.0255202	1.60782	0.0483766	0.68511
fatty acids	nervonic acid	0.0382692	0.0471282	0.0343178	0.360082	0.390609	0.383144		0.0399051	0.377945	0.105584	4.6539e-06	-3.24353
fatty acids	octanoic acid	0.0100537	0.0120779	0.00912658	0.086728	0.0962336	0.109036		0.0104194	0.0973327	0.107049	0.000174422	-3.22365
fatty acids	myristoleic acid	0.462356	0.309257	0.373196	1.29338	1.40797	1.5609		0.381603	1.42075	0.268593	0.000312957	-1.89651
fatty acids	palmitic acid	0.183498	0.255988	0.263988	0.0662811	0.0523846	0.0480357		0.234491	0.0555672	4.21996	0.00244952	2.07723
fatty acids	heptadecanoic acid	0.0146693	0.013121	0.0101479	0.143378	0.195907	0.247351		0.0126461	0.195545	0.0646709	0.0037053	-3.95074
fatty acids	pentadecanoic acid	0.123748	0.150793	0.132425	0.0742777	0.0955993	0.0607936		0.135655	0.0768902	1.76427	0.0106562	0.819075
fatty acids	11c-eicosenoic acid	0.468553	0.38568	0.325738	0.791748	1.12088	0.804936		0.393324	0.905855	0.434201	0.0112962	-1.20356
fatty acids	palmitoleic acid	1.47629	0.842126	0.99773	1.8539	1.70064	2.10589		1.10538	1.88681	0.585847	0.0252446	-0.771404
fatty acids	linoleic acid	13.6163	13.4193	16.4203	10.6137	11.6604	8.53632		14.4853	10.2701	1.41043	0.0342706	0.496135
Flavonoids and glycosides	naringenin chalcone dihexose	1.14173	1.09779	1.18057	0.180749	0.0942939	0.100371		1.14003	0.125138	9.1102	1.0378e-05	3.18748
Flavonoids and glycosides	naringenin dihexose I	4.18869	4.78839	4.98179	1.18086	0.659672	0.730072		4.65296	0.856868	5.43019	0.000194435	2.441
Flavonoids and glycosides	quercetin dihexose deoxygenose	2.13628	2.5589	2.48372	0.765287	0.583386	0.783575		2.39297	0.710749	3.36682	0.000317113	1.75139
Flavonoids and glycosides	naringenin chalcone hexose II	18.5057	24.4411	23.3538	2.10737	0.95727	0.535996		22.1002	1.20021	18.4136	0.000375418	4.2027
Flavonoids and glycosides	quercetin dihexose pentose-deoxygenose	1.37406	1.45015	1.62055	0.671006	0.515656	0.524222		1.48159	0.570295	2.59793	0.000506784	1.37736
Flavonoids and glycosides	naringenin chalcone hexose I	17.5688	19.6055	21.1205	6.67607	3.10272	3.09356		19.4316	4.29078	4.52868	0.000654545	2.17909
Flavonoids and glycosides	eriodictyol hexose	3.4788	4.96073	4.75116	0.38332	0.322286	0.121698		4.39689	0.275768	15.9442	0.000929819	3.99496
Flavonoids and glycosides	kaempferol rutinoside	0.574333	0.721327	0.720716	0.178708	0.0922473	0.247603		0.672126	0.172853	3.88843	0.00169905	1.95919
Flavonoids and glycosides	kaempferol glucose rhamnose	1.11674	1.45349	1.54287	0.382967	0.202298	0.499658		1.37103	0.361641	3.79114	0.00293588	1.92263
Flavonoids and glycosides	phloretin-di-C-hexose	8.73816	11.8531	12.3072	4.40801	2.96535	2.42438		10.9662	3.26592	3.35776	0.00371857	1.7475
Flavonoids and glycosides	quercetin dihexose deoxyhexose p-coumaric	1.33332	1.32377	1.24486	2.83734	2.46905	2.00023		1.30065	2.43554	0.534028	0.00963399	-0.905013
Flavonoids and glycosides	hydroxylated naringenin chalcone	1.13183	1.13143	1.33726	0.876242	0.734272	0.524819		1.20017	0.711778	1.68616	0.0164541	0.753743
Flavonoids and glycosides	dihydrokaempferol	1.13183	1.13143	1.33726	0.876242	0.734272	0.524819		1.20017	0.711778	1.68616	0.0164541	0.753743
Flavonoids and glycosides	quercetin hexose-deoxyhexose-pentose	15.7206	17.2195	18.0954	12.4413	8.37663	13.0447		17.0119	11.2876	1.50713	0.0242189	0.591807
Flavonoids and glycosides	kaempferol hexose-deoxygexose pentose	0.713564	0.8471	0.913546	0.466288	0.272058	0.592129		0.824737	0.443492	1.85964	0.0256445	0.895026
Flavonoids and glycosides	kaempferol diglucoside	15.0248	16.1171	14.9183	8.95439	6.05387	12.499		15.3534	9.16907	1.67448	0.0313609	0.743711
Hydroxybenzoic acids and derivatives	Hydroxybenzoic acid hexose	3.09766	3.9691	3.61371	7.5436	6.26038	7.0377		3.56016	6.94723	0.512457	0.00168212	-0.964497
Hydroxycinnamic acids and derivatives	N-Feruloylputrescine	0.896635	1.63372	1.17198	3.91063	3.49101	4.91849		1.23411	4.10671	0.300511	0.00376916	-1.73451
Hydroxycinnamic acids and derivatives	tricaffeoyl quinic acid	0.415121	0.38839	0.364539	0.123393	0.0535746	0.219435		0.38935	0.132134	2.94663	0.00674933	1.55906
Hydroxycinnamic acids and derivatives	coumaric acid	0.797933	0.847648	0.854818	0.652622	0.617258	0.745826		0.833466	0.671902	1.24046	0.0189164	0.310874
Hydroxycinnamic acids and derivatives	Caffeic acid hexose	19.0835	23.4866	21.4064	12.2406	17.5658	13.2535		21.3255	14.3533	1.48576	0.0280675	0.571199
Steroidal alkaloids and glycoalkaloids	dihydroxytomatine	0.402876	0.411286	0.443562	0.0456259	0.0714153	0.0653247		0.419241	0.0607886	6.8967	1.64555e-05	2.78591
Steroidal alkaloids and glycoalkaloids	Hydroxytomatine I	3.44145	3.35757	3.55377	0.587458	0.841554	0.938829		3.45093	0.789281	4.37225	2.3937e-05	2.12838
Steroidal alkaloids and glycoalkaloids	Esculeoside B	3.80568	3.92564	4.45945	0.130192	0.338101	0.172946		4.06359	0.213746	19.0113	5.25212e-05	4.24878
Steroidal alkaloids and glycoalkaloids	Esculeoside A	84.5693	87.0405	88.8093	14.0022	26.962	18.2354		86.8064	19.7332	4.399	7.47653e-05	2.13718
Steroidal alkaloids and glycoalkaloids	Dehydroesculeoside A	3.24664	3.44821	3.58169	1.04781	1.41483	1.06723		3.42551	1.17662	2.91132	0.000127796	1.54167
Steroidal alkaloids and glycoalkaloids	dihydroxytomatine	2.9365	2.53365	2.67306	0.600617	1.0652	0.917183		2.7144	0.860998	3.15262	0.000508491	1.65655
Steroidal alkaloids and glycoalkaloids	Tomatidenol	0.240873	0.271292	0.318383	0.038418	0.052449	0.0560929		0.276849	0.0489866	5.65153	0.000587483	2.49864
Steroidal alkaloids and glycoalkaloids	Acetoxy-hydroxytomatine	2.52562	2.1705	2.29758	0.858738	0.968902	1.25456		2.33123	1.0274	2.26906	0.00115929	1.1821
Steroidal alkaloids and glycoalkaloids	Acetoxy-tomatine	0.190689	0.165898	0.158962	0.0210509	0.0896846	0.0741065		0.171849	0.061614	2.78913	0.00866967	1.47982
quinones	ubiquinone-10	0.405466	0.405723	0.386681	0.12712	0.0840801	0.0895966		0.39929	0.100266	3.98233	3.53882e-05	1.99361
quinones	plastoquinone	0.203339	0.258014	0.187151	0.059592	0.0415986	0.0369601		0.216168	0.0460502	4.69417	0.00168679	2.23087
quinones	plastoquinol-9	0.51018	0.539482	0.403745	0.192246	0.151965	0.131373		0.484469	0.158528	3.05604	0.00188878	1.61167
sterols	stigmasterol	1.71894	1.45368	1.3965	1.95606	1.84934	1.84921		1.52304	1.88487	0.808035	0.0265983	-0.30751
tocochromanols	d-tocopherol	0.0135489	0.00958848	0.0160615	0.193011	0.185931	0.224822		0.0130663	0.201254	0.0649243	0.000101275	-3.9451
tocochromanols	b-/g-tocopherol	0.0225706	0.0295022	0.0197649	0.521338	0.410808	0.529268		0.0239459	0.487138	0.0491563	0.000266189	-4.34648
tocochromanols	a-tocotrienol	0.67465	0.67276	0.564159	0.814173	0.866092	0.841117		0.63719	0.840461	0.758144	0.0068723	-0.399457
tocochromanols	b-/g-tocotrienol	0.0127815	0.00978267	0.00836196	0.0174401	0.015318	0.0165023		0.0103087	0.0164201	0.627809	0.0198908	-0.671603
tocochromanols	a-tocopherol	1.93119	1.65027	1.30629	2.83023	2.16575	2.97773		1.62925	2.6579	0.612985	0.0288773	-0.706077
tocochromanols	a-tocopherol-quinone	4.87183	4.30407	4.03035	7.74114	10.1752	11.7843		4.40208	9.90023	0.444645	0.0102017	-1.16928
triglycerides	cis-9-monoolein (C18:1)	1.44478	1.37433	1.68267	0.622931	0.508031	0.494025		1.50059	0.541663	2.77035	0.000712881	1.47007
triglycerides	tricaproin (C6:0)	0.01135	0.00814495	0.00702272	0.0165178	0.014723	0.0232261		0.00883921	0.0181556	0.486857	0.0228189	-1.03843
vitamin B6	Pyridoxine	3.7565	3.47351	3.40235	3.0747	3.03395	3.17132		3.54412	3.09332	1.14573	0.0175719	0.19627
apocarotenoids	beta-damascenone	0.662637	0.540174	0.554397	0.948429	0.747085	0.831617		0.585736	0.842377	0.695337	0.0202749	-0.524216
Benzenoids	methyl salicylate	2.12554	1.98321	1.94745	0.43644	0.476521	0.889806		2.01873	0.600922	3.35939	0.000779607	1.7482
Benzenoids	ethyl salicylate	3.3236	2.14392	4.21337	0.401036	0.780496	1.23954		3.22696	0.807026	3.99859	0.0201882	1.99949
Benzenoids	salicylaldehyde	0.233151	0.292497	0.410926	0.480323	0.675841	0.704824		0.312191	0.620329	0.503267	0.0243366	-0.990604
Benzenoids	eugenol	0.752174	0.49033	0.860467	0.203169	0.383919	0.384204		0.70099	0.323764	2.16513	0.0384327	1.11445
Branched-chain amino acid related	2-isobutylthiazole	3.25806	3.08149	3.37881	0.63575	0.362437	0.63012		3.23945	0.542769	5.96838	2.8664e-05	2.57734
Branched-chain amino acid related	3-methylbutanenitrile	1.03809	0.96359	1.15232	0.397097	0.533083	0.717987		1.05133	0.549389	1.91364	0.00981383	0.936319
Branched-chain amino acid related	(E)-2-methyl-2-butenal	0.489047	0.650121	0.711084	0.755191	1.12265	1.04333		0.616751	0.973722	0.633395	0.0487957	-0.658823
Lipid derived	2-methylfuran	1.98557	1.74382	1.96123	0.88264	0.990406	0.732682		1.89688	0.868576	2.18389	0.000700352	1.1269
Lipid derived	Nonanal	0.828107	0.76042	0.924089	0.97887	0.999602	0.959157		0.837539	0.97921	0.855321	0.0398142	-0.225462
Terpenoids	2-caren-10-al	1.01177	0.980553	1.18995	1.36366	1.35004	1.45677		1.06076	1.39016	0.76305	0.0113665	-0.390151
Sulfur compound	dimethyldisulfide	0.721724	0.527799	0.736211	0.436726	0.445841	0.405883		0.661911	0.429483	1.54118	0.0277084	0.624035
Phenylalanine derived	1-nitro-2-phenylethane	0.747783	0.600979	0.535052	0.0541126	0.0547287	0.0805153		0.627938	0.0631189	9.9485	0.000839347	3.31448
