# Supplementary material for: A metabolome and transcriptome survey to tap the dynamics of fruit prolonged shelf-life and improved quality within Greek tomato germplasm
Source: Front Plant Sci. 2023 Sep 25;14:1267340. doi: 10.3389/fpls.2023.1267340 (PMC10560995; doi:10.3389/fpls.2023.1267340)
Supplement: Supplementary file 8 [file Table_7.xlsx]

## Sheet: Φύλλο1
Supplementary Table 7. Mapping statistics of RNASeq.
	Mapped reads	Total reads	Mapped ratio (%)
TRTH2510.1	92621740	96200698	96.2797
TRTH2510.2	88175244	91654442	96.204
TRTH2510.3	81128421	84500032	96.0099
TRTH1620.1	88500715	92681716	95.4889
TRTH1620.2	86108489	90912346	94.7159
TRTH1620.3	88169061	93020480	94.7846
Total	524703670	548969714	-
Average	8.74506e+07	9.1495e+07	95.5805
