# Supplementary material for: A metabolome and transcriptome survey to tap the dynamics of fruit prolonged shelf-life and improved quality within Greek tomato germplasm
Source: Front Plant Sci. 2023 Sep 25;14:1267340. doi: 10.3389/fpls.2023.1267340 (PMC10560995; doi:10.3389/fpls.2023.1267340)
Supplement: Supplementary file 9 [file Table_8.xlsx]

## Sheet: FPKM
Supplementary Table 8. FPKM values above 1 in either of the two genotypes.
gene_id	TRTH2510.1	TRTH2510.2	TRTH2510.3	TRTH2510	TRTH1602.1	TRTH1602.2	TRTH1602.3	TRTH1620	name
group	SSL	SSL	SSL	SSL	LSL	LSL	LSL	LSL
543574	91736.9	92031.3	93929.3	92565.8	74808.4	85062.4	72797.4	77556.1	abscisic stress-ripening protein 1
101253585	9773.16	10977.6	11001.1	10584	21960.4	28091.7	30452	26834.7	dehydrin
101265598	257.62	352.33	344.52	318.157	6427.93	9356.19	8255.37	8013.16	ABC transporter F family member 4
543941	3704.72	4086.7	3528.49	3773.3	7320.26	7816.01	7823.6	7653.29	translationally-controlled tumor protein homolog
543980	75456	41928	52791.6	56725.2	9059.83	8366.96	5168.4	7531.73	metallocarboxypeptidase inhibitor TCMP-2
101247023	3168.65	3079.04	3427.89	3225.19	5027.71	7103.75	6213.4	6114.95	dehydrin HIRD11
544131	2095	1909.09	2058.49	2020.86	3561.16	4901.12	4455.83	4306.04	calmodulin 2
544157	672.65	576.77	674.19	641.203	4003.06	4013.06	4370.26	4128.79	late embryogenesis (Lea)-like protein
101249727	846.8	850.89	911.04	869.577	2968.78	3552.25	4206.43	3575.82	nodulin-related protein 1
544074	2879.25	2566.36	2608.76	2684.79	3598.28	2994.16	4096.46	3562.97	alcohol dehydrogenase 2
101258870	1299.39	1465.23	1486.02	1416.88	3397.97	4270.01	2973.22	3547.07	tetraspanin-8-like protein
544031	294.67	320.76	358.91	324.78	3103.1	3384	4153.56	3546.89	ethylene-responsive late embryogenesis-like protein
101263309	763.38	651.58	647.49	687.483	3646.66	3559.05	2944.15	3383.29	histone H3.3
101249249	1110.99	1186.23	1183.94	1160.39	2766.37	3472.14	2888.11	3042.21	21 kDa protein
101248480	1224.16	1164.24	1219.12	1202.51	2950.05	2993.86	2837.69	2927.2	thioredoxin H-type 1
101246809	389.18	389.82	522.28	433.76	3697.63	2968.61	1974.9	2880.38	classical arabinogalactan protein 5
101263470	139.83	187.79	194.7	174.107	2554.42	2636.59	3261.41	2817.47	uncharacterized protein LOC101263470
101251569	302.93	347.06	397.1	349.03	2792.09	3026.85	2624.23	2814.39	nodulin-related protein 1
101266063	601.55	547.06	611.69	586.767	2918.55	2819.16	2657.14	2798.28	fructose-1,6-bisphosphate aldolase
778298	3621.95	2619.19	3385.69	3208.94	2931.06	2476.55	2872.46	2760.02	metallothionein-like protein type 2 B
101258282	3502.88	3497.85	3358.66	3453.13	2974.39	2454.66	2682.32	2703.79	polyubiquitin
101250809	1786.2	1866.43	1886.83	1846.49	2850.55	2569.35	2568.87	2662.92	ubiquitin-conjugating enzyme E2 2
101266327	995.35	912.97	1030.25	979.523	2509.98	2730.89	2361.77	2534.21	pollen-specific protein C13
101246665	1406.1	1364.23	1322.42	1364.25	2074.77	2748.64	2128.06	2317.16	BAG family molecular chaperone regulator 6
101245588	621.04	694.96	776.71	697.57	2256.64	2026.46	2605.32	2296.14	universal stress protein A-like protein isoform 1
101248717	476.76	540.61	599.75	539.04	2310.65	2336.01	2127.46	2258.04	protein SRC2 homolog
101256324	1091.59	1033.46	1146.88	1090.64	2416.96	1797.03	2472.15	2228.71	uncharacterized protein LOC101256324
543810	1507.77	1465.59	1476.08	1483.15	2338.24	1889.06	2289.99	2172.43	NEDD8-conjugating enzyme Ubc12
101245224	1216.45	1233.11	1317.84	1255.8	2136.24	1742	2386.26	2088.17	uncharacterized protein At2g23090
101262710	773.31	816.73	775.01	788.35	1914.91	1941.06	2303.75	2053.24	ubiquitin-conjugating enzyme E2 7
101245159	1054.42	1531.46	1326.93	1304.27	2271.93	1759.81	2017.74	2016.49	uncharacterized protein LOC101245159
544070	1330.42	1237.29	1345.34	1304.35	1880.48	1682.8	2267.46	1943.58	uncharacterized protein LOC544070
101255927	266.99	261.8	664.25	397.68	1858.74	1799.95	2162.06	1940.25	translationally-controlled tumor protein homolog
101266231	891.71	909.58	826.19	875.827	1669.05	2001.62	1954.07	1874.91	17.8 kDa class I heat shock protein
101262262	1009.3	1207.5	1135.57	1117.46	1804.66	1754.85	1897.27	1818.93	glycine-rich RNA-binding protein
101263533	208.37	243.77	252.21	234.783	1668.79	1893.19	1846.55	1802.84	sodium/calcium exchanger NCL
543540	714.81	701.04	743.61	719.82	1766.52	1917.59	1702.27	1795.46	IAA3 protein
544051	20725.9	11426.8	14119.1	15423.9	2040.62	1831.63	1311.52	1727.92	polygalacturonase-2 precursor
101267758	473.04	465.95	490.17	476.387	1910.49	1549.76	1595.21	1685.15	ubiquitin
101254505	430.24	303.7	406.83	380.257	1730.46	1334.59	1932.51	1665.85	uncharacterized protein LOC101254505
101246324	124.76	198.18	235.32	186.087	1873.27	1699.68	1368.21	1647.05	classical arabinogalactan protein 5
101259340	1061.95	1031.25	1185.54	1092.91	1584.5	1879.07	1412.93	1625.5	protein SENESCENCE-ASSOCIATED GENE 21, mitochondrial
101247173	495.27	429.25	507.76	477.427	1658.87	1406.43	1668.26	1577.85	pyruvate decarboxylase 1-like
101248276	1164.1	1158.4	1314.29	1212.26	2291.76	1188.31	1202.82	1560.96	uncharacterized protein LOC101248276
100301908	677.95	640.48	698.05	672.16	1919.77	1399.89	1338.94	1552.87	stress-associated protein 1
101250420	565.95	587.29	604.18	585.807	1846.42	1493.1	1306.33	1548.62	uncharacterized protein LOC101250420
544160	113.84	145.26	202.19	153.763	1562.66	1647.65	1410.81	1540.37	Arabinogalactan 1 precursor
778297	1312.16	1345.61	1362.12	1339.96	1629.71	1315.41	1649.13	1531.42	photosystem II 10 kDa polypeptide, chloroplastic
101253428	466.88	579.28	562.26	536.14	1362.22	1604.31	1609.35	1525.29	REF/SRPP-like protein At3g05500 isoform X1
543654	286.55	301.83	328.44	305.607	1425.84	1392.94	1682.36	1500.38	dehydration-induced protein ERD15
101250742	267.46	237.36	301.98	268.933	1553.38	1433.18	1509.94	1498.83	rapid alkalinization factor
101247711	533.9	603.19	625.97	587.687	1499.59	1323.43	1651.73	1491.58	embryo-specific protein ATS3B
101253603	205.62	163.6	224.76	197.993	1477.71	1287.52	1690.7	1485.31	uncharacterized protein LOC101253603
104644303	214.5	262.31	335.58	270.797	1923.59	1470.24	1049.09	1480.97	protein EXORDIUM
101244981	2395.36	2116.92	2532.59	2348.29	1201.95	1718.74	1497.97	1472.89	14 kDa proline-rich protein DC2.15
101267065	883.45	1105.15	1086.62	1025.07	1325.37	1329.58	1496.87	1383.94	protein RARE-COLD-INDUCIBLE 2B-like
101257090	1079.44	1043.88	1122.35	1081.89	1433.85	1258.74	1442.51	1378.37	ubiquitin-conjugating enzyme E2 10
101246594	755.33	799.34	880.18	811.617	1115.68	1648.93	1368.79	1377.8	probable 2-oxoglutarate-dependent dioxygenase AOP1
104644281	1383.47	1826.07	1741.47	1650.34	1136.03	1488.52	1486.32	1370.29	probable 2-oxoglutarate-dependent dioxygenase AOP1
101261386	599.29	693.95	768.02	687.087	1829.53	859.18	1408.4	1365.7	NADH-ubiquinone reductase complex 1 MLRQ subunit-like protein
101265917	229.04	244.34	279.74	251.04	1403.5	1410.12	1240.32	1351.31	classical arabinogalactan protein 5
101257132	2276.46	1563.28	2144.75	1994.83	1220.85	1532.49	1218.06	1323.8	induced stolen tip protein TUB8-like isoform 1
101246495	221.43	272.4	250.45	248.093	1315.34	1213.13	1441.87	1323.45	pyruvate decarboxylase 1
101267755	309.33	384.96	414.83	369.707	1314.93	1549.89	1101.76	1322.19	uncharacterized protein LOC101267755
543992	7672.61	6868.16	6836.57	7125.78	1268.39	1569.53	1121.83	1319.92	acid beta-fructofuranosidase precursor
101265425	745.89	779.88	794.4	773.39	1167.15	1418.52	1336.51	1307.39	universal stress protein PHOS32
101243659	90.85	136.82	146.66	124.777	1333.19	1269.57	1284.58	1295.78	stress-associated protein 11
101256083	151.47	185.67	222.65	186.597	1147.59	1389.26	1339.19	1292.01	uncharacterized protein LOC101256083
101251823	794.32	891.17	884.22	856.57	1618.22	1386.46	868.08	1290.92	calcium-binding protein KRP1
101267739	279.73	249.6	304.98	278.103	1479.21	1374.08	984.99	1279.43	COBRA-like protein 7
101265069	1133.97	1196.29	1309.14	1213.13	1329.95	1095.19	1391.98	1272.37	small EDRK-rich factor 2
101254813	932.58	802.91	977.87	904.453	1053.92	1178.86	1492.19	1241.66	uncharacterized protein LOC101254813
101259275	597.8	644.15	669.97	637.307	1098.89	1282.63	1240.98	1207.5	GEM-like protein 5
101247965	463.65	509.31	496.58	489.847	1149.39	1154.21	1280.84	1194.81	polyadenylate-binding protein RBP47
101256434	621.53	582.03	676.12	626.56	1142.54	1176.1	1264.4	1194.35	calmodulin 3
543960	175.69	196.8	205.34	192.61	1213.95	1256.36	1060.09	1176.8	arginine decarboxylase
101245584	130.86	135.9	143.76	136.84	917.59	1158.74	1449.51	1175.28	ras-related protein RABH1b
101261288	480.47	571.91	463.77	505.383	856.07	1834.11	799.1	1163.09	homeobox protein 2
544187	292.53	252	338.65	294.393	1239.96	880.91	1338.07	1152.98	indole-3-acetic acid-induced protein ARG2
543866	399.02	358.59	424.13	393.913	1371.58	1000.72	1077.47	1149.92	ethylene response factor 2
101258610	532.78	578.59	566.4	559.257	1217.35	1067.78	1127.91	1137.68	DnaJ-like protein
101268031	7426.64	7241.67	7169.84	7279.38	1176.22	1262.15	941.69	1126.69	1-aminocyclopropane-1-carboxylate oxidase homolog isoform 1
101255117	1651.69	1620.02	1615.01	1628.91	1126.35	1161.35	1064.25	1117.32	uncharacterized protein LOC101255117
100736439	1435.67	1353.55	1373.1	1387.44	1138.89	1094.64	1022.57	1085.37	temperature-induced lipocalin
101258987	994.15	1034.8	1025.97	1018.31	1121.03	1049.79	1070.27	1080.36	L-ascorbate peroxidase 2, cytosolic
101257488	505.69	532.94	527.72	522.117	1219.75	891.8	1123.83	1078.46	protein translation factor SUI1 homolog
100301928	560.59	517.32	551.87	543.26	1414.79	972.7	843.79	1077.09	salt responsive protein 2
544197	915.32	854.48	947.68	905.827	1028.45	956.65	1161.75	1048.95	probable phospholipid hydroperoxide glutathione peroxidase
101264888	119.46	146.93	137.61	134.667	844.45	1087.41	1143.3	1025.05	choline-phosphate cytidylyltransferase 1
101250243	619.38	615.21	667.54	634.043	1100.92	898.64	1063.64	1021.07	ADP-ribosylation factor 2
101253762	2562.62	2187.42	2378.43	2376.16	1065.16	1157	839.9	1020.69	15-cis-zeta-carotene isomerase
101262809	683.41	709.08	710.18	700.89	922.15	1062.78	1060.77	1015.23	uncharacterized protein At2g23090
104644735	630.44	791.66	792.96	738.353	997.18	962.64	1049.36	1003.06	60S ribosomal protein L18-2
101251086	572.53	696.72	682.72	650.657	897.05	967.61	1131.34	998.667	60S ribosomal protein L31
101255333	941.91	1068.85	1092.31	1034.36	912.32	1011.61	1056.02	993.317	ubiquitin-like protein 5
100736503	67.8	260.82	168.93	165.85	1043.22	771.92	1160.45	991.863	temperature-induced lipocalin'
101257056	178.59	174.5	198.22	183.77	961.38	794.5	1197.02	984.3	LOB domain-containing protein 40
544050	629.2	646.05	643.25	639.5	952.5	977.05	963.64	964.397	ADP/ATP translocator
101249087	542.07	480.95	548.96	523.993	1190.63	758.98	921.25	956.953	ubiquitin-conjugating enzyme E2-17 kDa
101243954	858.55	1016.73	989.92	955.067	970.41	823.23	1059.99	951.21	SKP1-like protein 1A
101247200	246.24	219.41	255.27	240.307	1031.91	901.04	917.75	950.233	ESCRT-related protein CHMP1A
543848	440.49	487.89	418.86	449.08	896.51	1010.97	905.14	937.54	type I small heat shock protein 17.6 kDa isoform
101245711	93.61	125.15	146.31	121.69	1101.53	878.62	807.36	929.17	putative calcium-binding protein CML19
544304	3131.15	2577.56	2642.75	2783.82	1013.91	1044.79	715.21	924.637	adenosylhomocysteinase
101248512	77.01	84.18	96.11	85.7667	826.65	807.48	1139.22	924.45	chromatin-remodeling ATPase INO80
544054	1136.01	1039.21	1114.17	1096.46	979.42	848.09	913.76	913.757	superoxide dismutase [Cu-Zn] 2
778320	242.11	339.06	328.7	303.29	777.86	903.16	1056.74	912.587	uncharacterized protein LOC778320
543903	472.93	543.37	495.82	504.04	978.08	896.1	851.63	908.603	heat shock cognate protein 80
104644843	132.24	186	180.96	166.4	875.29	961.44	883.08	906.603	uncharacterized protein LOC104644843
101250199	230.36	299.64	282.24	270.747	910.54	721.84	1085.34	905.907	stress-associated protein 10
101264756	507.2	510.86	557.09	525.05	870.77	965.09	870.58	902.147	acyl carrier protein 1, chloroplastic
101248484	547.8	592.77	583.57	574.713	829.55	853.95	1015.63	899.71	dnaJ protein homolog
101257927	26.12	52.94	52.57	43.8767	881.37	789.7	1006.65	892.573	putative calcium-binding protein CML19
101265051	561.21	585.78	614.65	587.213	893	844.24	936.92	891.387	ubiquitin-conjugating enzyme E2 10
101254471	2340.26	1863.22	1996.43	2066.64	626.01	1069.36	978.64	891.337	probable pectate lyase 18 precursor
101254745	836.64	759.33	873.28	823.083	944.24	825.08	894.11	887.81	leucine-rich repeat protein precursor
543922	1481.28	1345.23	1409.11	1411.87	806.66	976.44	857.49	880.197	alcohol acyl transferase
543836	1738.35	1509.69	1596.07	1614.7	1063.37	885.08	689.38	879.277	glutathione S-transferase-like protein
101264601	510.11	576.1	547.86	544.69	930.1	860.63	826.88	872.537	actin-7
543830	557.52	657.89	591.74	602.383	907.8	751.8	944.99	868.197	profilin
101262646	155.2	186.96	192.33	178.163	813.3	815.38	971.3	866.66	uncharacterized protein LOC101262646
543979	1599.17	1426.63	1543.97	1523.26	1199.93	697.78	676.8	858.17	protein NP24 precursor
101254763	547.77	677.32	656.66	627.25	830.13	820.78	913.32	854.743	60S ribosomal protein L36-2
101268505	111.76	131.88	143.46	129.033	881.97	812.25	843.83	846.017	uncharacterized protein LOC101268505
101264018	31.98	38.84	47.54	39.4533	962.61	586.1	987.71	845.473	uncharacterized protein LOC101264018
101248072	1305.8	1287.55	1372.17	1321.84	824.25	771.32	939.99	845.187	desiccation-related protein clone PCC27-04
544182	1319.74	1213.88	1263.82	1265.81	869.93	899.97	763.71	844.537	transcription factor JERF1
543564	302.11	362.42	374.42	346.317	897.68	701.23	919.34	839.417	annexin p34
101257131	196.37	296.1	232.69	241.72	782.99	819.73	899.2	833.973	HMG1/2-like protein
101262289	195.54	209.71	206.29	203.847	783.46	1095.86	589.9	823.073	leucine-rich repeat extensin-like protein 4
543913	870.83	1087.86	999.4	986.03	744.41	868.26	837.15	816.607	xyloglucan endotransglucosylase-hydrolase XTH5 precursor
101256975	1153.1	1184.3	1183.29	1173.56	723.84	871.49	851.25	815.527	universal stress protein PHOS34
101253225	1270.07	1164.01	1332.56	1255.55	950.61	664.19	831.38	815.393	stem-specific protein TSJT1
101252287	913.98	891.39	945.07	916.813	910.42	753.97	771.98	812.123	ubiquitin-conjugating enzyme E2 10
543826	131.59	132.48	155.69	139.92	1014.47	853.92	564.72	811.037	CBF1 protein
101248770	304.34	352.51	327.34	328.063	675.86	689.48	1062.69	809.343	DEAR1-like TCP binding protein
101264811	418.87	533.89	483.73	478.83	765.98	742.06	919.84	809.293	60S ribosomal protein L17-2
101260400	66.6	71.06	83.58	73.7467	752.01	814.85	857.39	808.083	S-adenosylmethionine decarboxylase 2
544055	414.46	462.04	438.86	438.453	846.25	784.38	771.72	800.783	elongation factor 1-alpha
101264936	1031.91	1008.64	919.11	986.553	833.91	784.49	772.79	797.063	class I small heat shock protein
101258270	508.18	443.77	514.09	488.68	1121.99	576.44	679.11	792.513	probable CCR4-associated factor 1 homolog 9
101261347	751.94	727.04	756.09	745.023	967.72	733.98	663.15	788.283	uncharacterized protein LOC101261347
101247403	339.48	545.86	484.27	456.537	714.35	720.4	870.77	768.507	60S ribosomal protein L39-3
101249905	455.56	603.85	542.65	534.02	721.94	688.93	880.38	763.75	40S ribosomal protein S19-3
101256384	533.42	434.77	488.06	485.417	713.31	776.74	784.94	758.33	glutathione S-transferase
101247586	343.81	347.8	375.18	355.597	664.29	750.25	854.66	756.4	SNF7 family protein
101251888	691	760.26	751.4	734.22	778.78	706.3	778.29	754.457	actin-depolymerizing factor 2
544052	1882.98	2502.96	2278.44	2221.46	830.97	716.7	709.08	752.25	1-aminocyclopropane-1-carboxylate oxidase 1
101249973	130.52	156.87	196.25	161.213	755.08	736.92	749.21	747.07	NDR1/HIN1-like protein 3 isoform X1
101268572	509.58	527.02	512.67	516.423	785.6	640.95	813.24	746.597	REF/SRPP-like protein At1g67360
101261271	334.28	366.39	373.3	357.99	793.97	692.02	750.35	745.447	cytochrome c
101262275	963.91	913.56	882.01	919.827	778.62	647.84	784.58	737.013	histone H3.3
101250268	686.77	766.6	766.7	740.023	707.59	664.54	829.31	733.813	selenoprotein K
101243898	521.03	524.69	546.04	530.587	715.5	755.07	721.38	730.65	protein transport protein Sec61 subunit gamma-1-like
101263355	63.83	96.5	88.58	82.97	587.22	773.62	824.43	728.423	protein EARLY-RESPONSIVE TO DEHYDRATION 7, chloroplastic isoform X1
101267887	124.7	126.2	133.68	128.193	711.2	655.03	804.91	723.713	exocyst complex component 6
100191128	79.08	106.64	103.79	96.5033	603.51	855.8	707.2	722.17	beta-glucosidase 08 precursor
543594	139.35	130.98	139.4	136.577	680.57	741.34	736.86	719.59	remorin 2
101268633	403.24	544.81	505.12	484.39	719.74	669.29	760.94	716.657	40S ribosomal protein S18-like
101263133	578.31	569.81	595.04	581.053	803.39	601.72	744.81	716.64	protein NOI4
101248520	715.97	754.6	713.35	727.973	1114.51	603.61	423.64	713.92	calcium-binding protein PBP1
101249381	391.09	358.36	402.81	384.087	853	648.76	636.08	712.613	ethylene-responsive transcription factor 4
101256817	233.93	231.3	257.82	241.017	697.58	779.03	655.29	710.633	calcium-binding protein CAST
101248846	243.72	196.35	221.22	220.43	618.99	654.21	853.98	709.06	uncharacterized protein LOC101248846
101252945	542.87	533.64	541.47	539.327	726.16	688.78	691.98	702.307	V-type proton ATPase subunit c2
101260729	602.75	783.87	785.35	723.99	576.9	698.65	821.2	698.917	40S ribosomal protein S28-like
101246658	499.55	591.44	601.02	564.003	663.86	640.31	742.15	682.107	60S ribosomal protein L23a
101257264	354.05	401.27	388.11	381.143	721.59	601.07	720.47	681.043	glycine-rich RNA-binding protein 4, mitochondrial
101266204	91.74	101.43	120.1	104.423	741.81	755.03	528.76	675.2	NDR1/HIN1-like protein 13
101258980	278.73	335.74	328.94	314.47	651.4	636.78	720.93	669.703	zinc finger A20 and AN1 domain-containing stress-associated protein 1
101254027	567.34	626.32	645.3	612.987	673.42	570	740.29	661.237	40S ribosomal protein S21-2
101254480	948.28	728.04	846.14	840.82	684.73	608.19	679.69	657.537	non-specific lipid-transfer protein-like 1
543812	592.37	669.27	712.57	658.07	725.43	596.67	633.31	651.803	phosphoenolpyruvate carboxykinase
101263247	0	448.65	493.78	314.143	0	0	1948.52	649.507	histone H3.2-like
101262152	297.86	278.73	300.65	292.413	721.9	521.39	699.03	647.44	E3 ubiquitin-protein ligase RMA1H1
543618	166.36	146.37	162.83	158.52	696.79	653.85	585.86	645.5	bZIP DNA-binding protein
101253491	456.17	509.42	494.62	486.737	616.01	622.6	693.47	644.027	eukaryotic translation initiation factor 1A
101267347	462.58	464.2	487.1	471.293	748.56	606.59	558.33	637.827	A20/AN1 zinc finger protein SAP4
101248442	227.21	247.63	241.55	238.797	603.49	648.22	655.52	635.743	uncharacterized protein At5g39570
543791	319.55	383.83	381.49	361.623	645.69	602.16	655.18	634.343	14-3-3 protein 4
101257219	120.26	134.81	136.68	130.583	586.88	659.42	651.5	632.6	probable protein phosphatase 2C 63
101257727	490.27	522.14	503.31	505.24	694.7	597.53	597.18	629.803	cytochrome b-c1 complex subunit Rieske, mitochondrial
101268114	319.89	325.06	332.45	325.8	679.08	500.62	681.83	620.51	uncharacterized protein LOC101268114
101253117	600.39	605.26	579.66	595.103	615.15	655.67	585.95	618.923	ruBisCO large subunit-binding protein subunit beta, chloroplastic
543667	202.64	213.37	223.66	213.223	537.97	596.02	720.25	618.08	eukaryotic translation initiation factor 5A-1
101256882	336.98	305.69	330.59	324.42	767.47	517.23	568.18	617.627	probable E3 ubiquitin-protein ligase RHC2A
101266765	437.3	571.51	598.98	535.93	581.56	498.3	750.89	610.25	protein RARE-COLD-INDUCIBLE 2A-like
101248932	920.11	681.38	779.56	793.683	663.05	656.46	507.15	608.887	uncharacterized protein LOC101248932
101265367	256.82	282.32	291.49	276.877	567.82	617.52	634.08	606.473	protein LIFEGUARD 2
101247608	358.2	428.93	630.56	472.563	683.89	457.17	671.28	604.113	40S ribosomal protein S15a-1
101245370	179.82	111.08	166.31	152.403	683.19	628.73	497.43	603.117	stearoyl-[acyl-carrier-protein] 9-desaturase 6, chloroplastic
101251907	1205.72	1116.44	1051.34	1124.5	670.37	678.68	458.87	602.64	isopropylmalate synthase
101251239	435.46	466.05	459.23	453.58	629.64	511.37	662.6	601.203	heme-binding-like protein At3g10130, chloroplastic
101247750	36.29	52.85	61.98	50.3733	657.66	555.38	590.32	601.12	uncharacterized protein LOC101247750
101251949	426.65	278.47	439.73	381.617	564.98	596.45	640.82	600.75	protein C2-DOMAIN ABA-RELATED 1
101251893	332.48	447.65	422.76	400.963	570.69	569.42	657.31	599.14	60S ribosomal protein L27
101268583	221.84	316.33	278.17	272.113	550.15	573.71	666.11	596.657	RNA-binding protein pno1
101250853	834.72	781.95	808.5	808.39	671.54	574.71	533.87	593.373	fructose-bisphosphate aldolase 1, chloroplastic
101252910	66.13	69.16	85.33	73.54	596.72	538.38	626.58	587.227	probable serine/threonine-protein kinase PBL19
104644740	334.89	344.86	337.78	339.177	630.67	606.18	521.36	586.07	ADP, ATP carrier protein, mitochondrial-like
101264099	978.44	992.58	1016.58	995.867	608.54	552.52	596.07	585.71	HMG1/2-like protein
101262163	351.73	398.54	370.67	373.647	599.8	593.67	562.81	585.427	actin-51
778289	512.64	545.38	550.43	536.15	579.6	535.69	640.59	585.293	GTP-binding nuclear protein Ran1
101266760	292.65	291.48	393.75	325.96	619.33	503.52	625.58	582.81	uncharacterized protein LOC101266760 isoform X2
101245541	415.81	445.02	440.49	433.773	622.44	573.56	541.3	579.1	E3 ubiquitin-protein ligase ATL23
101247384	308.34	476.68	410.06	398.36	546.58	439.45	743.43	576.487	60S ribosomal protein L38
101265413	439.18	534.48	507.76	493.807	581.12	511.37	635.37	575.953	60S ribosomal protein L35a-2
101263553	329.36	365.72	354.63	349.903	580.27	531.1	613.67	575.013	ras-related protein RABG3f
101251606	372.46	407.8	386.85	389.037	530.85	623.05	566.76	573.553	B2 protein
101258368	478.17	454	403.8	445.323	525.24	430.52	760.36	572.04	glyceraldehyde-3-phosphate dehydrogenase
101266882	113.33	106.74	120.76	113.61	553.18	594.08	568.64	571.967	probable calcium-binding protein CML49
100316901	445.05	375.96	414.21	411.74	626.18	532.36	550.33	569.623	4-hydroxy-3-methylbut-2-enyl diphosphate reductase
101268397	367.25	433.22	388.23	396.233	554.2	522.76	629.51	568.823	protein transport protein Sec61 subunit beta
101247288	240.34	198.17	243.78	227.43	660.7	527.05	511.26	566.337	AAA-ATPase At3g28510-like
544100	37	53.28	62.63	50.97	674.81	576.71	444.7	565.407	xyloglycan endo-transglycosylase precursor
101258429	725.29	749.63	740.26	738.393	685.08	372.25	638.72	565.35	auxin repressed/dormancy associated protein
544155	211.39	207.08	212.81	210.427	629.43	512.02	551.58	564.343	S-adenosylmethionine synthase 1
101250395	1348.13	1263.54	1360.7	1324.12	631.82	536.14	520.39	562.783	stress enhanced protein 2, chloroplastic
101247151	337.58	382.52	361.86	360.653	580.58	559.99	540.18	560.25	heat shock cognate 70 kDa protein 2-like
101261236	377.02	513.36	453.4	447.927	501.98	580.64	580.77	554.463	60S ribosomal protein L19-3
101248251	370.36	444.72	451.07	422.05	567.72	541.93	553.36	554.337	40S ribosomal protein S5
101251527	351.52	317.13	362.6	343.75	609.88	595.19	451.22	552.097	calmodulin-binding protein 25
101254152	407.51	472.65	469.88	450.013	501.03	526.97	628.26	552.087	60S ribosomal protein L34
101249565	121.98	132.15	133.78	129.303	744.19	458.99	445.68	549.62	abscisic acid 8'-hydroxylase 1
101257121	389.3	461.43	438.49	429.74	513.31	516.75	618.18	549.413	60S ribosomal protein L21-2
101244012	107.77	116.76	124.92	116.483	603.98	402.17	641.9	549.35	aspartate aminotransferase, cytoplasmic
101244084	442.86	518.33	480.57	480.587	543.12	592.87	511.94	549.31	elongation factor 1-alpha
101244997	293.4	321.51	307.23	307.38	595.76	499.81	551.82	549.13	GTP-binding protein SAR1A-like
101249649	268.06	350.34	305.71	308.037	558.01	487.52	599.87	548.467	40S ribosomal protein S18
101266585	296.33	343.27	328.31	322.637	535.96	501.28	605.94	547.727	proteasome subunit beta type-1
101254877	291.48	290.93	329.57	303.993	663.73	410.55	568	547.427	uncharacterized protein At2g23090-like
101265930	237.3	339.66	313.65	296.87	493.74	570.46	576.42	546.873	60S ribosomal protein L14-1
101268273	185.17	196.44	221.15	200.92	566.07	542.33	532.05	546.817	putative receptor-like protein kinase At4g00960
101245769	16.96	21.48	25.93	21.4567	577.81	469.16	591.41	546.127	protein CDI
101255376	155.63	194.04	204.19	184.62	475.37	552.24	607.13	544.913	uncharacterized protein LOC101255376
100134880	1409.83	1348.72	1417.97	1392.17	505.59	574.89	552.53	544.337	S-adenosylmethionine decarboxylase
101250189	59.45	97.91	86.06	81.14	419.99	552.78	654.47	542.413	uncharacterized protein LOC101250189
101254394	96.01	183.36	163.55	147.64	589.82	514.07	517.29	540.393	LOW QUALITY PROTEIN: zinc finger protein ZAT1
101268307	384.32	453.51	379.96	405.93	458.4	559.66	595.35	537.803	18.2 kDa class I heat shock protein
543997	2209.83	1486.65	1763.03	1819.84	635.18	487.83	487.98	536.997	linoleate 9S-lipoxygenase B
101253152	330.23	399.67	387.73	372.543	458.91	540.71	603.13	534.25	60S ribosomal protein L32-1
544115	339.41	392.74	369.36	367.17	538.92	481.99	575.88	532.263	14-3-3 protein 9
544086	1682.37	1790.12	1552.19	1674.89	596.59	545.68	436.9	526.39	plasma membrane intrinsic protein 1.5
101268293	615.38	545.15	620.35	593.627	608.45	322.47	646.28	525.733	auxin-responsive protein SAUR78
101249089	245.88	379.96	327.04	317.627	470.19	502.47	604.28	525.647	60S acidic ribosomal protein P2
544010	166.83	164.45	187.41	172.897	546.39	514.01	516.02	525.473	small GTP-binding protein
101256581	510.54	605.53	596.45	570.84	518.73	493.34	562.42	524.83	protein METHYLENE BLUE SENSITIVITY 1
101267055	431.49	432.34	419.62	427.817	510.02	454.55	607.97	524.18	cytochrome c oxidase subunit 5C-2
101244335	79.6	83.57	92.79	85.32	503.83	400.39	666.47	523.563	LOB domain-containing protein 40
544227	521.15	494.07	533.58	516.267	534.45	473.67	559.58	522.567	eukaryotic translation initiation factor 5A-4
101255974	239.88	312.56	303.86	285.433	469.78	478.4	618.68	522.287	mitochondrial fission 1 protein A
606303	750.88	666.37	727.64	714.963	597.51	439.95	527.27	521.577	thioredoxin peroxidase 1
101267045	481.37	554.04	584.04	539.817	574.26	498.23	490.03	520.84	cysteine-rich and transmembrane domain-containing protein WIH2
101249254	274.25	353.75	333.37	320.457	435.39	510.84	611.94	519.39	60S ribosomal protein L9-1
101265946	66.23	53.45	76.28	65.32	648.51	397.08	511.61	519.067	uncharacterized protein At1g01500
101244904	283.25	365.7	324.01	324.32	474.34	577.4	500.88	517.54	40S ribosomal protein S20-2
101261140	262.24	248.55	293.76	268.183	559.25	553.42	436.73	516.467	B2 protein
101248302	368.26	497.95	479.61	448.607	485.48	527.93	535.62	516.343	40S ribosomal protein S26-3
543593	413.25	485.26	462.59	453.7	500.17	501.75	544.96	515.627	remorin 1
101245634	14.95	35.64	30.45	27.0133	496.56	439.14	594.01	509.903	probable inactive poly [ADP-ribose] polymerase SRO5 isoform X2
101253875	1573.37	1304.28	1416.98	1431.54	525.67	544.12	457.17	508.987	branched-chain-amino-acid aminotransferase 2, chloroplastic
101261134	277.78	278.58	277.65	278.003	556.83	495.55	472.49	508.29	ketol-acid reductoisomerase, chloroplastic
101261114	0.06	0.18	0.15	0.13	824.56	698.02	0.07	507.55	alcohol dehydrogenase 1
544302	105.48	84.93	97.75	96.0533	518.14	572.46	428.57	506.39	S-adenosylmethionine synthase 3
104648574	106.91	127.37	130.69	121.657	507.29	414.3	585.06	502.217	uncharacterized protein LOC104648574
101264898	339.56	294.64	251.72	295.307	587.76	487.66	430.42	501.947	cytochrome c oxidase subunit 6a, mitochondrial-like
101260872	156.56	142.39	173.85	157.6	493.48	568.23	435.12	498.943	ubiquitin-conjugating enzyme E2 28
101249995	182.74	273.55	267.59	241.293	454.26	449.36	591.84	498.487	40S ribosomal protein S11
101255800	357.33	394.2	366.17	372.567	484.18	486.86	521.79	497.61	glyceraldehyde-3-phosphate dehydrogenase, cytosolic
101255924	939.92	826.71	842.19	869.607	536.9	476.67	475.57	496.38	3-ketoacyl-CoA thiolase 2, peroxisomal
101253577	5815.87	4434.84	4908.33	5053.01	627.56	513.82	328.54	489.973	peptide methionine sulfoxide reductase
101259967	330.89	276.79	321.39	309.69	560.07	418.26	488.67	489	WRKY transcription factor 81
544138	552.57	448.42	648.84	549.943	371.55	475.19	618.28	488.34	uncharacterized protein LOC544138
104646516	329.14	375.73	316.85	340.573	443.72	500.49	520.21	488.14	LOW QUALITY PROTEIN: 60S ribosomal protein L44-like
101247244	298.86	380.4	371.4	350.22	360.62	509.83	592.63	487.693	40S ribosomal protein S30
101256892	424.85	577.71	511.28	504.613	447.58	460.91	549.49	485.993	60S ribosomal protein L39-3
101255431	534.91	505.61	527.01	522.51	477.07	485.74	492.1	484.97	acireductone dioxygenase
101260624	327.95	389.82	356.29	358.02	476.59	448.1	525.89	483.527	60S ribosomal protein L7-4
101267024	276.16	264.69	306.95	282.6	529.83	428.73	477.02	478.527	histone H2B.3-like
101264649	110.25	109.88	124.48	114.87	454.94	509.22	471.15	478.437	GPI-anchored protein LLG1
101262036	449.83	491.8	499.71	480.447	523.75	442.58	457.26	474.53	NDR1/HIN1-like protein 1
101250778	241.33	302.92	277.8	274.017	473.92	469.43	474.69	472.68	60S ribosomal protein L28-1
544285	1563.25	1639.72	1650.86	1617.94	423.08	454.45	537.83	471.787	1-aminocyclopropane-1-carboxylate oxidase 4
101055565	985.6	831.45	975.32	930.79	499.31	503.14	412.75	471.733	ERF6
101261850	285.34	319.61	327.71	310.887	513.21	376.78	522.36	470.783	zinc finger protein 593
101264369	503.82	500.13	505.47	503.14	506.23	466.45	439.55	470.743	BI1-like protein
101254072	144.88	200.91	191.03	178.94	481.44	416.6	503.02	467.02	uncharacterized protein LOC101254072
101254236	338.08	381.98	366.74	362.267	454.38	397.28	545.94	465.867	H/ACA ribonucleoprotein complex subunit 3-like protein
101251592	277.87	358.15	326.06	320.693	411	484.88	500.8	465.56	60S ribosomal protein L9-1
101259584	403	481.36	461.46	448.607	447.49	432.04	517.02	465.517	60S acidic ribosomal protein P1
101264053	129.21	112.12	139.33	126.887	491.92	533.02	370.43	465.123	NDR1/HIN1-like protein 13
543669	330.52	346.25	371.2	349.323	509.91	443.02	439.75	464.227	eukaryotic translation initiation factor 5A-3
101256399	226.44	247.29	236.71	236.813	484.71	424.9	479.07	462.893	proton pump-interactor 1
101260518	285.72	363.49	343.05	330.753	443.95	462.63	480.52	462.367	40S ribosomal protein S3a
101252946	249.8	347.33	321.31	306.147	435.65	415.89	526.43	459.323	60S ribosomal protein L6
101262653	126.59	114.06	133.63	124.76	474.21	464.21	433.7	457.373	U-box domain-containing protein 9
101267931	336.48	379.1	389.84	368.473	484.2	426.62	461.25	457.357	probable histone H2A variant 1
101264703	369.24	462.6	448.43	426.757	448.65	393.08	528.49	456.74	40S ribosomal protein S30
101246031	70.07	62.82	93.38	75.4233	594.69	488.79	284.59	456.023	classical arabinogalactan protein 5
101252344	35.61	48.77	63.5	49.2933	360.67	566.83	437.55	455.017	L-ascorbate oxidase homolog
101260332	229.95	226	223.85	226.6	528.15	376.69	449.79	451.543	triosephosphate isomerase, cytosolic
101266147	161.95	156.64	171.63	163.407	485.37	428.85	438.74	450.987	GSH-induced LITAF domain protein
101258944	531.43	508.93	538.32	526.227	480.34	424.16	446.65	450.383	V-type proton ATPase subunit G 1
101255509	423.79	368.14	410.06	400.663	396.32	337.51	614.01	449.28	glutaredoxin-C9
101257375	41.81	71.74	69.9	61.15	306.29	387.46	650.96	448.237	putative F-box protein PP2-B12
543631	165.29	215.95	214.33	198.523	410.24	439.86	483.29	444.463	cystatin isoform 1 precursor
101245855	214.09	236.19	240.99	230.423	478.68	377.14	475.56	443.793	acyl-CoA N-acyltransferases (NAT) superfamily protein
101266505	246.6	291.85	267.72	268.723	430.36	381.01	517.42	442.93	ubiquitin-conjugating enzyme E2 variant 1B-like
101267852	326.28	355.94	354.56	345.593	439.71	438.14	443.72	440.523	NADH dehydrogenase [ubiquinone] 1 beta subcomplex subunit 9
101268350	234.31	283.82	267.61	261.913	437.92	413.76	468.5	440.06	elongation factor 1-beta 2
101249165	250.76	292.82	258.56	267.38	426.78	350.41	541.99	439.727	protein DELETION OF SUV3 SUPPRESSOR 1(I)
101245021	196.67	205.79	207.76	203.407	435.02	445.09	438.39	439.5	protein transport protein Sec61 subunit alpha
101245320	294.18	351.9	334.52	326.867	424.13	422.95	467.52	438.2	ribosomal protein S11 family protein
101244139	595.76	541.96	579.65	572.457	460.77	406.23	444.07	437.023	uncharacterized protein LOC101244139
101268580	308.75	376.63	363.19	349.523	440.98	411.67	452.57	435.073	60S ribosomal protein L27a-3-like
543643	448.29	431.06	418.04	432.463	424.88	465.82	412.64	434.447	chaperonin 21 precursor
101261732	138.74	163.34	184.61	162.23	558.34	401.83	340.23	433.467	uncharacterized protein LOC101261732
101247541	362.2	403.73	435.38	400.437	341.94	506.64	450.3	432.96	protein translation factor SUI1 homolog
101261585	266.22	363.03	328.68	319.31	482.86	369.3	445.33	432.497	uncharacterized protein LOC101261585
101248559	364.75	440.38	411.52	405.55	412.38	408.48	475.67	432.177	ubiquitin-40S ribosomal protein S27a-like
101266195	89.34	139.06	107.93	112.11	378.67	467.43	449.68	431.927	probable glutathione S-transferase parC
101253945	229.41	242.03	252.6	241.347	469.91	472.3	352.66	431.623	elicitor-responsive protein 1
101251497	184.06	321.43	243.6	249.697	396	447	450.25	431.083	60S ribosomal protein L37a
101266253	202.55	207.49	238.05	216.03	388.38	459.72	444.35	430.817	PRA1 family protein B4
101246321	310.76	294.18	305.02	303.32	450.79	442.24	395.65	429.56	guanylate kinase
543988	1757.02	1565.48	1539.9	1620.8	508.71	412.8	366.96	429.49	phytoene synthase 1, chloroplastic
101244142	190.52	172.09	219.95	194.187	544.26	387.46	354.46	428.727	mitochondrial uncoupling protein 5
101262765	118.64	152.29	141.11	137.347	371.85	492	416.31	426.72	trihelix transcription factor GT-2
101260015	162.46	196.01	184.82	181.097	438.53	443.54	397.28	426.45	reticulon-like protein B2
101253452	280.25	385.68	376.13	347.353	374.01	423.02	481.01	426.013	60S acidic ribosomal protein P2-2
101260873	651.18	705.58	692.66	683.14	392.26	486.86	395.49	424.87	protein LIGHT-DEPENDENT SHORT HYPOCOTYLS 10-like
101259877	106.96	111.4	125.46	114.607	422.92	429.31	416.68	422.97	vesicle-associated membrane protein
101255143	361.72	372.14	370.28	368.047	447.91	375.91	442.18	422	ankyrin repeat domain-containing protein 2B
101253279	359.17	363.41	373.37	365.317	445.83	415.12	403.84	421.597	V-type proton ATPase subunit c2
101265312	331.64	451.03	408.53	397.067	385.87	439.74	438.7	421.437	60S ribosomal protein L31
101264241	350.14	431.31	408.84	396.763	414.34	402.37	447.45	421.387	60S ribosomal protein L13-1
101249410	230.56	286.19	209.53	242.093	434.99	412.42	416.25	421.22	ADP-ribosylation factor 1
543824	446.09	787.86	641.65	625.2	370.19	477.19	410.41	419.263	alternative oxidase 1a
101249479	318.03	437.71	392.55	382.763	395.09	417.47	443.2	418.587	60S acidic ribosomal protein P1
101262055	178.76	204.72	194.7	192.727	346.19	421.9	482.76	416.95	mRNA turnover protein 4 homolog
101253131	308.98	286.71	309.33	301.673	461.63	379.57	402.89	414.697	malate dehydrogenase
101249490	244.61	291.05	281.13	272.263	408.18	374.47	460.3	414.317	uncharacterized protein OsI_027940
543690	195.07	265.66	230.09	230.273	386.63	401.12	452.39	413.38	Ran binding protein-1
101267981	156.61	134.58	162.54	151.243	438.35	441.16	354.97	411.493	uncharacterized protein LOC101267981
101250771	271.86	320.23	292.93	295.007	426.56	386.68	420.75	411.33	ABC transporter F family member 1
100736499	357.86	376.46	371.32	368.547	382.81	390.19	460.57	411.19	glyceraldehyde 3-phosphate dehydrogenase
101256912	337	414.84	406.09	385.977	403.45	410.85	417.97	410.757	ubiquitin-40S ribosomal protein S27a
101255407	330.77	353.07	363.7	349.18	443.38	365.5	423.33	410.737	peptidyl-prolyl cis-trans isomerase CYP19-4
101249118	277.4	349.45	313.73	313.527	421.89	383.51	425.34	410.247	60S ribosomal protein L24
101246112	260.68	255.77	284.05	266.833	512.75	418.47	296.7	409.307	protein ALP1-like
101247451	223.01	222.33	224.96	223.433	460.25	374.23	392.89	409.123	UDP-D-apiose/UDP-D-xylose synthase 2
101267290	392.84	443.13	444.45	426.807	385.47	412.61	428.94	409.007	60S ribosomal protein L26-1
101262660	311.84	330.53	350.84	331.07	419.3	382.24	425.45	408.997	reticulon-like protein B1
101244605	294.25	302.45	314.28	303.66	399.56	400.77	425.5	408.61	reticulon-like protein B4
543990	1033	1347.04	1130.86	1170.3	448	424.35	350.15	407.5	catalase isozyme 1
101255096	103.57	181.69	179.38	154.88	428.51	348.91	443.33	406.917	cysteine-rich and transmembrane domain-containing protein WIH1
543891	110.49	131.38	126.04	122.637	386.5	421.36	410.99	406.283	Dem2 protein
101254948	141.18	170.46	160.8	157.48	356.89	413.5	429.35	399.913	protein SRC2 homolog
544164	644.73	525.94	592.4	587.69	393.66	415.25	388.73	399.213	NADP-dependent malic enzyme, chloroplastic
100736468	671.66	727.67	739.59	712.973	450.9	345.1	395.15	397.05	autophagy 8a
544103	122.17	222.61	195.17	179.983	372.65	409.62	405.49	395.92	scopoletin glucosyltransferase
101247791	4963.76	3994.06	4169.42	4375.75	429.43	419.24	331.32	393.33	stem-specific protein TSJT1
544101	389.73	348.58	413.64	383.983	587.71	387.1	201.67	392.16	xyloglucan endo-transglycosylase precursor
101245250	176.8	249.55	230.35	218.9	378.98	357.17	439.6	391.917	ribonuclease P protein subunit p25-like protein isoform X1
544260	126.35	121.97	135.32	127.88	436.05	393.55	346.11	391.903	ethylene response factor 3
543668	435.43	414.03	439.02	429.493	395.27	402.01	374.48	390.587	eukaryotic translation initiation factor 5A-2
101254111	174.32	173.7	174.61	174.21	428.73	303.12	438.13	389.993	phosphoglycerate kinase
101268875	238.52	296.11	273.25	269.293	328.19	411.09	424.16	387.813	60S ribosomal protein L44
100134893	268.75	300.03	295.73	288.17	363.41	386.18	410.84	386.81	eukaryotic translation initiation factor iso4E
101259605	108.51	105.94	118.51	110.987	395.96	432.63	331.17	386.587	glucan endo-1,3-beta-glucosidase 14
101264700	71.48	425.64	229.84	242.32	282.17	455.94	417.11	385.073	elongation factor 1-alpha
101253133	286.61	336.57	325.45	316.21	409.33	327.09	416.83	384.417	40S ribosomal protein S10-1
544244	501.03	417.5	450.21	456.247	425.76	384.79	341.64	384.063	Clp protease 2 proteolytic subunit
101259686	501.18	473.77	521.09	498.68	390	396.42	363.47	383.297	NADH dehydrogenase [ubiquinone] 1 alpha subcomplex subunit 1
543807	80.53	122.12	134.86	112.503	408.58	427.86	309.02	381.82	arginine decarboxylase
101247497	1083.31	788.39	926.02	932.573	414.2	407.71	323.34	381.75	monooxygenase 2
101268511	503.45	467.21	494.15	488.27	480.24	325.21	334.7	380.05	uncharacterized protein LOC101268511
101266906	37.94	41.79	46.95	42.2267	359.44	381.78	398.52	379.913	deubiquitinase DESI2
101262884	61.31	106.49	116.09	94.63	332.68	424.88	381.16	379.573	uncharacterized protein LOC101262884
100134883	217.98	245.48	264.63	242.697	647.27	242.68	246.12	378.69	C2H2-type zinc finger protein
101268211	118.23	141.54	136.01	131.927	317.2	406.8	411.8	378.6	RHOMBOID-like protein 2
101263912	269.64	364.04	374.15	335.943	319.82	370.42	445.32	378.52	60S ribosomal protein L29-2-like
101254906	139.7	150.16	153.84	147.9	401.36	266.89	467.15	378.467	uncharacterized protein LOC101254906
101251389	438.35	506.38	559.73	501.487	354.93	354.03	425.87	378.277	subtilisin-like protease SBT3.9
101245758	196.5	222.53	224.38	214.47	418.2	341.19	375.33	378.24	bZIP transcription factor 60
101246988	216.21	263.49	261.96	247.22	368.81	345.91	417.87	377.53	60S ribosomal protein L26-1
101257776	557.55	501.76	510.56	523.29	291.81	362.52	478.08	377.47	heat stress transcription factor A-6b
101263958	89.41	89.49	97.9	92.2667	422.18	393.14	311.65	375.657	UDP-glucose 6-dehydrogenase 2
543887	563.02	530.88	636.9	576.933	359.35	377.61	384.5	373.82	agamous-like MADS-box protein AGL8 homolog
101266108	205.83	225.36	202.44	211.21	370.81	387.17	363.04	373.673	eukaryotic initiation factor 4A-2
101250294	85.93	94.49	106.68	95.7	497.12	400.16	223.69	373.657	GATA transcription factor 8
101253371	153.45	172.63	167.79	164.623	377.82	371.94	369.57	373.11	alpha-1,4-glucan-protein synthase [UDP-forming] 2
101267442	230.33	284.57	262.11	259.003	393.22	362.89	363.18	373.097	uncharacterized protein LOC101267442
544313	239.28	291.9	270.68	267.287	373.11	349.89	396.05	373.017	glutamate decarboxylase
100736451	197.04	157.4	188.01	180.817	315.61	403.76	398.25	372.54	beta-amylase
101245975	518.75	525.59	533.86	526.067	349.99	381.41	385.96	372.453	acyl-CoA-binding protein
101247963	301.03	335.45	339.51	325.33	355.99	362.7	397.6	372.097	protein translation factor SUI1 homolog
101251235	297.32	316.61	319.57	311.167	378.19	357.59	379.88	371.887	nascent polypeptide-associated complex subunit alpha-like protein 1
101244805	232.51	273.98	254.94	253.81	378.71	345.44	391	371.717	GTP-binding protein SAR1A
100736507	239.88	231.07	226.42	232.457	380.74	366.47	361.96	369.723	succinate dehydrogenase
100736432	389.16	450.02	443.38	427.52	372.64	363.25	371.15	369.013	peptidyl-prolyl cis-trans isomerase
101257561	96.14	120.84	115.71	110.897	302.09	368.61	434.16	368.287	uncharacterized protein LOC101257561
101247801	179.16	240.02	230.34	216.507	372.04	323.2	409.23	368.157	60S ribosomal protein L28-1
101248917	961.4	895.36	900.28	919.013	343.63	401.2	357.55	367.46	S1-like RNA-binding domain-containing protein
101264445	283.59	297.47	301.16	294.073	375.45	356.57	369.6	367.207	organelle RRM domain-containing protein 2, mitochondrial
101267611	993.73	901.45	940.85	945.343	412.03	320.88	365.53	366.147	calvin cycle protein CP12-1, chloroplastic
101254555	210.21	267.94	245.48	241.21	385.14	325.11	386.92	365.723	40S ribosomal protein S29
101265769	481.4	548.41	537.95	522.587	370.66	380.58	343.15	364.797	60S ribosomal protein L19-3
101263740	63.29	72.53	76.31	70.71	337.38	396.08	358.76	364.073	fasciclin-like arabinogalactan protein 17
101260974	244.3	261.47	263.84	256.537	385.27	338.81	367.32	363.8	plasma membrane-associated cation-binding protein 1
101262068	251.66	327.69	313.91	297.753	359.83	359.71	370.03	363.19	40S ribosomal protein S17
101267617	208.54	272.63	243.55	241.573	342.77	370.12	376.3	363.063	26S proteasome regulatory subunit 4 homolog A
101246502	98.76	178.28	134.96	137.333	302.85	415.55	370.31	362.903	histone deacetylase HDT3
101259462	242.54	361.67	289.21	297.807	432.69	375.01	280.64	362.78	60S ribosomal protein L37a
101249297	2026.43	2099.38	1979.47	2035.09	425.57	382.02	278.85	362.147	cytochrome P450 94A1-like
101266060	239.68	247.03	240.74	242.483	386.14	305.9	392.78	361.607	A20/AN1 zinc finger protein
101248453	342.48	349.58	354.42	348.827	350.74	351.15	381.89	361.26	ATP synthase subunit d, mitochondrial
101245658	157.42	203.39	179.8	180.203	334.92	376.47	366.03	359.14	DEAD-box ATP-dependent RNA helicase 7
543914	37.01	49.29	63.1	49.8	464.2	387.64	223.67	358.503	xyloglucan endotransglucosylase-hydrolase XTH3 precursor
101245387	262.74	298.76	274.15	278.55	371.54	352.87	350.06	358.157	hsp70-Hsp90 organizing protein 2
101256641	564.24	499.37	515.61	526.407	379.44	357.76	336.34	357.847	succinate dehydrogenase [ubiquinone] flavoprotein subunit 1, mitochondrial
101055501	44.34	51.62	61.03	52.33	342.51	298.14	432.35	357.667	CBL-interacting protein kinase 11
101255401	103.87	110.06	114.38	109.437	361.64	303.79	406	357.143	ras-related protein RABH1e
101255209	176.53	238.54	209.29	208.12	348.69	337.36	382.01	356.02	ran-binding protein 1 homolog a
101245249	267.14	317.22	232.34	272.233	360.4	319.28	387.62	355.767	40S ribosomal protein S21-like
101251415	281.52	272.99	288.26	280.923	338.54	337.64	387.11	354.43	multiprotein-bridging factor 1b-like
101250202	288.17	633.96	516.28	479.47	308.92	312.4	440.73	354.017	probable E3 ubiquitin-protein ligase RNF217
101253267	481.4	458.87	489.42	476.563	329.62	350.72	381.59	353.977	uncharacterized protein LOC101253267
101245851	15.64	21.26	23.31	20.07	335.36	338.99	387.01	353.787	UDP-D-apiose/UDP-D-xylose synthase 2
101268757	42.99	55.7	61.02	53.2367	307.9	362.14	391.31	353.783	putative clathrin assembly protein At4g40080
101264166	326.16	294.12	324.33	314.87	388.36	319.94	352.03	353.443	NADH dehydrogenase [ubiquinone] iron-sulfur protein 4, mitochondrial
101247518	207.27	542.82	283.18	344.423	317.2	328.26	413.6	353.02	abscisic stress-ripening protein 2
101254158	324.96	355.95	360.93	347.28	398.98	380.44	277.97	352.463	VQ motif-containing protein 4
101261181	4109.45	3045.57	3317.42	3490.81	331.77	400.21	322.95	351.643	uridine diphosphate glucosyltransferase
101252950	237.38	247.37	252.09	245.613	369.74	293.61	389.42	350.923	vesicle-associated membrane protein
101246377	198.61	254.64	245.06	232.77	326.94	344.17	380.98	350.697	small nuclear ribonucleoprotein Sm D2
101258105	333.39	393.83	364.74	363.987	348.17	350.77	346.58	348.507	polyadenylate-binding protein 8-like
101251264	211.88	261.77	253.28	242.31	369.73	325.87	349.29	348.297	40S ribosomal protein S13
101264386	539.57	490.45	516.43	515.483	383.93	350.63	307.16	347.24	V-type proton ATPase subunit d2
101263030	347.06	326.3	388.53	353.963	322.56	347	368.47	346.01	uncharacterized protein LOC101263030
101250483	321.39	349.22	349.22	339.943	347.44	312.64	375.21	345.097	ATP synthase subunit epsilon, mitochondrial
101262441	366.88	361.24	372.29	366.803	338.33	375.04	321.73	345.033	cytochrome b-c1 complex subunit 7
101263441	1603.43	1658.13	1601.23	1620.93	388.03	336.64	308.29	344.32	cysteine proteinase VPE3 precursor
101247506	109.59	97.58	108.12	105.097	354.48	359.49	316.27	343.413	S-adenosylmethionine synthase 2
101266082	154.56	206.7	205.73	188.997	271.66	354.36	402.4	342.807	syntaxin-132
101259186	194.35	242.86	229.98	222.397	358.01	305.74	363.88	342.543	DNA-directed RNA polymerases II and V subunit 6B
100820705	222.68	214.76	236.88	224.773	342.03	333.79	350.53	342.117	ethylene responsive factor
101244604	290.16	419.01	342.37	350.513	305.54	349.88	370.43	341.95	40S ribosomal protein S3-3
101265990	287.5	293.96	316.48	299.313	366.51	311.02	344.85	340.793	DNA-binding protein
101257497	27.43	37.01	44.4	36.28	335.01	321.75	365.35	340.703	probable serine/threonine-protein kinase PBL19
101248497	191.8	193.12	187.12	190.68	362.62	335.8	322.87	340.43	2,3-bisphosphoglycerate-independent phosphoglycerate mutase
543752	264.14	329.16	307.75	300.35	328.69	324.61	367.51	340.27	60S ribosomal protein L23
778290	145.35	174.11	200.35	173.27	356.37	437.64	225.5	339.837	GTP-binding nuclear protein Ran2
101255264	390.5	388.44	392.52	390.487	346.62	340.24	327.5	338.12	patellin-3-like
543839	579.77	524.35	563	555.707	353.1	307.69	352.48	337.757	agamous-like MADS-box protein AGL8 homolog
543753	184.8	226.54	215.73	209.023	351.18	330.66	330.9	337.58	dolichyl-diphosphooligosaccharide--protein glycosyltransferase subunit DAD1
101255475	200.17	235.47	213.67	216.437	321.83	329.85	352.69	334.79	protein BOBBER 1
101055530	383.43	355.89	393.16	377.493	363.06	319.3	321.82	334.727	Hop-interacting protein THI113
101265497	223.72	89.23	101.27	138.073	306.27	351.63	344.82	334.24	uncharacterized protein LOC101265497
101247355	180.17	205.46	288.97	224.867	298.32	328.23	376	334.183	40S ribosomal protein S27-2 isoform X1
101268815	229.38	267.47	272.38	256.41	325.74	301.43	375.14	334.103	sm-like protein LSM36B
101249001	404.47	442.27	437.84	428.193	337.25	354.33	307.06	332.88	putative phosphatidylglycerol/phosphatidylinositol transfer protein DDB_G0282179
101248942	290	292.16	297.45	293.203	365.38	297.91	333.96	332.417	NADH dehydrogenase [ubiquinone] iron-sulfur protein 7, mitochondrial
101265332	418.04	440.36	486.19	448.197	214.95	372.72	409.19	332.287	protein SPIRAL1-like 1
101244906	695.17	585.29	638.97	639.81	304.34	288.21	402.05	331.533	nucleoside deaminase superfamily protein
101268656	198.51	254.73	239.46	230.9	327.99	288.01	378.58	331.527	40S ribosomal protein S19-3
101245031	53.78	65.61	62.66	60.6833	292.9	319.54	378.33	330.257	nucleosome assembly protein 1;2 isoform X1
101258008	243.73	322.89	286.55	284.39	251.82	338.18	398.89	329.63	60S ribosomal protein L22-3
101261989	277.13	275.11	296.79	283.01	337.83	331.91	318.68	329.473	profilin-1
101243846	282.9	281.4	306.9	290.4	333.71	315.07	338.7	329.16	14-3-3 protein 1
544250	381.51	340.92	372.07	364.833	335.12	323.18	328.42	328.907	formate dehydrogenase
101253566	90.43	114.42	114	106.283	305.36	338.68	340.39	328.143	putative NAC domain containing protein NACMTF2
101258155	446.16	390.8	422.82	419.927	576.99	258.26	149.03	328.093	zinc finger CCCH domain-containing protein 29
101254022	47.31	54.17	54.54	52.0067	300.2	337.39	342.83	326.807	uncharacterized protein LOC101254022
101265836	275.26	278.55	290.47	281.427	337.75	287.91	353.78	326.48	uncharacterized protein LOC101265836
543565	376.4	316.43	367.17	353.333	358.22	309.89	311.07	326.393	14-3-3 protein 5
101267209	536.53	571.16	589.83	565.84	328.65	289.89	360.2	326.247	protein yippee-like At4g27740
101256741	54.53	56.35	60.24	57.04	309.52	307.15	359.7	325.457	probable CCR4-associated factor 1 homolog 7
101256315	262.27	296.85	297.35	285.49	288.58	321.1	366.01	325.23	calmodulin 1
101246068	230.5	290.09	284.36	268.317	306.29	335.33	333.86	325.16	60S acidic ribosomal protein P3-like
101255306	246.78	242.72	259.44	249.647	342.63	289.64	343.1	325.123	uncharacterized protein LOC101255306
101263520	296.34	394.27	353.68	348.097	288.44	322.08	357.85	322.79	60S ribosomal protein L23
101265882	89.84	120.07	103.52	104.477	329.28	274.85	359.05	321.06	thioredoxin-like protein CXXS1
101244864	26.5	31.57	29.21	29.0933	284.3	362.84	315.04	320.727	tubulin alpha chain
543782	272.72	312.48	304.65	296.617	327.86	293.33	339.69	320.293	profilin-2
101253818	225.41	264.56	260.05	250.007	328.92	286.03	345.52	320.157	ubiquitin-conjugating enzyme E2 variant 1C
778323	197.89	225.51	211.94	211.78	333.4	306.06	320.58	320.013	calnexin-like protein precursor
101262480	125.79	128.97	147.72	134.16	351.28	321.77	286.5	319.85	Abhydrolase superfamily protein
101252543	1.99	4.61	5.57	4.05667	253.24	284.81	421.45	319.833	uncharacterized protein LOC101252543
101259778	169.43	177.43	176.2	174.353	347.47	300.25	311.36	319.693	uncharacterized protein LOC101259778
101246317	417.59	387.79	423.87	409.75	347.15	284.89	325.99	319.343	membrane steroid-binding protein 1
101252268	300.79	316.66	318.54	311.997	330.84	301.23	323.91	318.66	probable serine incorporator
101262466	233	245.32	265.15	247.823	465.93	202.67	287.17	318.59	fructose 1,6-bisphosphate aldolase
104645999	18.29	29.8	30.23	26.1067	243.85	340.52	370.37	318.247	uncharacterized protein LOC104645999
101246482	122.8	178.99	152.11	151.3	275.52	295.95	381.95	317.807	uncharacterized protein LOC101246482
101260358	112.43	108.87	109.86	110.387	329.11	309.28	313.21	317.2	uncharacterized protein LOC101260358
101244300	19.81	35.27	26.35	27.1433	206.71	425.98	318.63	317.107	probable glutathione S-transferase parA
101267425	23.33	29.36	31.85	28.18	300.39	262.45	386.52	316.453	chaperone protein dnaJ 11, chloroplastic
101246094	365.81	329.41	339.09	344.77	353.94	300.76	290.93	315.21	chaperone protein dnaJ A7A, chloroplastic-like
543627	216.93	184.92	206.9	202.917	345.17	328.74	271.65	315.187	PSTVd RNA-binding protein Virp1d
101265340	31.61	33.63	36.12	33.7867	247.79	307.23	388.86	314.627	TBC1 domain family member 15
101260522	202.18	269.47	247.92	239.857	312.13	271.49	357.86	313.827	60S ribosomal protein L37-3
101249437	354.37	354.15	328.77	345.763	346.25	324.49	269.79	313.51	ATP-dependent Clp protease ATP-binding subunit ClpA homolog CD4B, chloroplastic
101263433	139.1	231.56	177.04	182.567	273.98	310.7	355.18	313.287	60S ribosomal protein L14-1-like
101244435	169.44	172.58	174.52	172.18	285.9	319.87	332.58	312.783	heat shock factor protein HSF24
101260160	392.17	389.42	383.77	388.453	310.89	306.14	320.87	312.633	uncharacterized protein LOC101260160
101253915	1.97	2.39	4.4	2.92	298.28	186.88	451.34	312.167	uncharacterized protein LOC101253915
101247803	602.42	577.07	609.13	596.207	372.4	267.41	295.37	311.727	ubiquitin-conjugating enzyme E2 2
101249560	139.57	156.2	160.81	152.193	334.33	328.32	269.01	310.553	RPM1-interacting protein 4
101250008	164.53	198.27	181.38	181.393	305.56	299.26	326.46	310.427	acyl carrier protein 2, mitochondrial
544213	652.6	566.73	657.65	625.66	331.78	295.64	303.76	310.393	14-3-3 protein 7
101245413	112.95	114.29	121.63	116.29	358.8	300.91	270.45	310.053	uncharacterized protein At3g27210
101252133	264.43	319.2	291.49	291.707	305.59	282.01	341.53	309.71	60S ribosomal protein L24
101251802	213.49	159.39	227.67	200.183	236.93	202.37	489.79	309.697	60S ribosomal protein L37a
101245912	197.34	217.04	215.71	210.03	330.6	257.93	339.52	309.35	la-related protein 6A
101259966	151.3	148.98	159.06	153.113	354.1	257.67	313.57	308.447	delta(12)-fatty-acid desaturase FAD2
101259682	597.26	711.6	662.67	657.177	337.62	288.27	298.67	308.187	WCOR413-like plant cold acclimation protein
101256591	171.7	176.42	192.35	180.157	315.07	316.98	292.22	308.09	ALA-interacting subunit 1
778344	240.55	270.26	243.76	251.523	339.66	257.28	325.82	307.587	BTF3-like transcription factor
101260892	116.21	118.7	118.69	117.867	289.44	287.53	344.27	307.08	uncharacterized protein LOC101260892
109119113	66.43	80.26	90.41	79.0333	305.14	335.88	278.85	306.623	uncharacterized protein LOC109119113
104648652	238.07	292.47	277.18	269.24	318.14	289.18	312.14	306.487	60S ribosomal protein L18a
101266321	152.85	178.89	163.45	165.063	335.5	251.83	329.85	305.727	vesicle transport v-SNARE 11
544077	555.26	498.71	499.8	517.923	312.58	318.6	283.73	304.97	oxygen-evolving enhancer protein 2, chloroplastic
101245084	26.72	31.45	36.47	31.5467	322.48	317.1	274.41	304.663	uncharacterized protein LOC101245084 isoform X1
101263542	93.54	102.24	106.95	100.91	308.88	315.77	286.29	303.647	WRKY transcription factor 23
101265816	233.75	261.36	255.22	250.11	335.25	248.62	326.87	303.58	caltractin
101257709	104.4	132.8	116.36	117.853	277.8	273.06	356.33	302.397	ribosome biogenesis protein NSA2 homolog
101244464	148.15	187.45	161.5	165.7	318.43	274.74	312.29	301.82	ubiquitin-60S ribosomal protein L40
101253597	147.48	238.24	221.73	202.483	238.61	322.32	342.47	301.133	60S ribosomal protein L34
543767	227.69	255.68	237.85	240.407	293.27	306.84	302.1	300.737	DnaJ like protein
101266598	281.6	281.63	268.34	277.19	311.23	296.1	293.41	300.247	ruBisCO large subunit-binding protein subunit alpha
101259916	324.97	336.07	343.65	334.897	324.83	297.78	278.13	300.247	uncharacterized protein LOC101259916
101253038	53.76	71.2	66.92	63.96	277.77	297.12	325.65	300.18	protein LE25
101247770	965.57	925.82	921.45	937.613	362.66	299.15	238.44	300.083	uncharacterized protein LOC101247770
101253243	36.01	45.72	50.5	44.0767	281.9	313.56	303.05	299.503	protein LURP-one-related 10
101244479	127.79	155.52	151.47	144.927	301.13	262.83	333.27	299.077	mitochondrial ribosomal protein L51/S25/CI-B8 family protein
101264077	190.48	200.17	194.3	194.983	290.74	277.55	326.45	298.247	R3H domain-containing protein 2
101261307	130.4	147.22	149.23	142.283	300.41	293.46	300.17	298.013	mitochondrial import inner membrane translocase subunit TIM23-1
101259118	252.47	222.5	246.32	240.43	334.2	228.78	330.66	297.88	ferredoxin, root R-B1
101265780	365.72	337.87	372.33	358.64	277.34	293.39	318.46	296.397	glycine-rich RNA-binding protein-like
104647238	8.53	9.5	15.3	11.11	328.92	237.26	322.55	296.243	uncharacterized protein LOC104647238
101257767	235.9	223.06	217.97	225.643	300.51	268.67	318.96	296.047	phosphatidylinositol 4-kinase gamma 7-like
101251003	129.09	171.75	177.44	159.427	284.64	332.17	270.02	295.61	uncharacterized protein LOC101251003
543953	1132.62	827.02	947.61	969.083	357.09	272.11	257.57	295.59	ethylene-responsive proteinase inhibitor 1 precursor
101255395	336.16	354.99	320	337.05	271.51	345.89	266.78	294.727	heat shock protein 90-5, chloroplastic
101260427	29.76	35.63	44.48	36.6233	377.47	271.56	233.59	294.207	protein EXORDIUM-like
101252869	212.73	218.11	232.03	220.957	291.01	263.51	327.86	294.127	dnaJ protein homolog isoform X1
101251692	386.12	388.28	437.31	403.903	280.58	299.5	300.34	293.473	wound-induced basic protein
101267983	332.37	353.55	391	358.973	301.05	275.87	302.91	293.277	uncharacterized protein LOC101267983
101252836	404.18	379.42	422.27	401.957	323.55	260.78	294.44	292.923	uncharacterized protein LOC101252836
101257702	0.82	1.23	1.54	1.19667	264.2	285.52	328.96	292.893	glutathione transferase GST 23-like
778336	427.86	370.85	405.21	401.307	323.54	321.11	233.91	292.853	plastid lipid associated protein CHRC
101249201	25.49	35.78	34.04	31.77	224.54	290.54	362.98	292.687	trihelix transcription factor GT-3b
101249263	98.72	149.93	150.62	133.09	197.72	274.02	406.29	292.677	probable inactive poly [ADP-ribose] polymerase SRO2
101265918	42.58	63.41	74.19	60.06	219.85	282.58	374.86	292.43	serpin-ZX
543969	157.34	202.81	179.72	179.957	311.56	257.3	307.65	292.17	aspartic protease precursor
101267974	219.02	280.15	275.09	258.087	296.13	283.08	296.17	291.793	uncharacterized protein LOC101267974
101260655	183.23	144.7	218.2	182.043	273.01	223.55	378.67	291.743	10 kDa chaperonin, mitochondrial
101254831	159	172.3	173.13	168.143	304.35	253.68	316.83	291.62	tubulin-folding cofactor A
101244123	339.44	337.93	335	337.457	297.14	277.26	299.99	291.463	protein disulfide-isomerase like 2-1 precursor
101256286	224.07	288.02	286.38	266.157	257.2	298.2	316.37	290.59	60S ribosomal protein L35
112940027	48.54	59.49	58.68	55.57	260.1	281	328.8	289.967	serpin-ZX-like
101266965	62.83	81.86	87.32	77.3367	291.64	297.58	279.88	289.7	auxin-responsive protein SAUR76
543708	480.42	524.14	488.31	497.623	284.1	279.39	304	289.163	MADS-box transcription factor isoform 1
100736444	200.11	175.33	207.16	194.2	389.64	251.47	226.21	289.107	WRKY transcription factor
101266683	227.18	241.75	253.66	240.863	311.13	250.41	304.46	288.667	nuclear transport factor 2B
101263877	314.97	282.56	314.25	303.927	371.44	267.58	226.22	288.413	heavy metal-associated isoprenylated plant protein 39
101247816	19.86	16.29	21.91	19.3533	274.34	253.86	334.37	287.523	uncharacterized protein At1g76070
101257023	466.97	408.13	430.53	435.21	269.33	304.35	288.29	287.323	uncharacterized protein LOC101257023
543804	829.53	743.51	768.15	780.397	311.04	300.91	249.1	287.017	1,4-alpha-glucan-maltohydrolase
101258363	209.84	286.09	253.17	249.7	273.5	300.01	286.02	286.51	40S ribosomal protein S2-4
101250574	161.79	222.21	194.82	192.94	279.85	281.44	297.62	286.303	40S ribosomal protein SA
101256237	104.89	111.49	123.72	113.367	291.95	279.95	286.83	286.243	calcium-binding protein CML24
101256343	244.05	235.28	245.83	241.72	260.14	271.63	325.98	285.917	THO complex subunit 4D
101267653	154.12	202.98	204.02	187.04	277.16	266.47	313.66	285.763	40S ribosomal protein S8
101257274	273.86	272.53	263.55	269.98	306.38	265.41	283.54	285.11	uncharacterized protein LOC101257274
101263346	181.97	193.19	180.85	185.337	298.14	230.61	325.68	284.81	dolichyl-diphosphooligosaccharide--protein glycosyltransferase subunit 4A
101248825	322.67	289.17	306.3	306.047	248.55	301.21	304.63	284.797	40S ribosomal protein S28
101244447	153.11	160.82	161.14	158.357	305.25	233.68	314.65	284.527	60S ribosomal protein L18a-like protein
101245356	147.11	187.04	179.95	171.367	298.14	250.98	302.18	283.767	ribosomal protein L7Ae/L30e/S12e/Gadd45 family protein
101260829	244.3	275.24	271.98	263.84	291.07	244.09	315.68	283.613	ESCRT-related protein CHMP1A
101264277	238.4	240.3	259.61	246.103	293.16	246.18	310.5	283.28	sm-like protein LSM3A
101261290	226.91	280.05	261.3	256.087	294.78	258.32	294.83	282.643	ribosomal protein S25
101253089	264.37	292.28	287.98	281.543	275.51	289.74	282.21	282.487	60S ribosomal protein L5-like
101266538	372.1	361.23	374.77	369.367	299.97	278.55	264.82	281.113	ubiquitin-conjugating enzyme E2 35-like
101251808	176.72	183.54	196.81	185.69	278.46	256.2	306.23	280.297	DNA-binding protein S1FA
543800	39.38	49.85	60.36	49.8633	365.81	185.95	288.94	280.233	1-aminocyclopropane-1-carboxylate oxidase
544291	179.36	217.79	209.42	202.19	271.24	241.97	326.77	279.993	60S ribosomal protein L37
101250571	203.94	213.24	214.95	210.71	288.26	255.85	294.53	279.547	28 kDa heat- and acid-stable phosphoprotein
101261810	129.9	104.02	120.36	118.093	233.86	280.59	323.36	279.27	F-box protein At1g78280
101265118	190.6	242.29	229.22	220.703	288.9	280.56	267.28	278.913	60S ribosomal protein L27a-3
101249784	125.6	188.1	271.77	195.157	206.65	222.27	407.29	278.737	40S ribosomal protein S15
104645686	126.2	136.15	140.22	134.19	390.58	262.53	182.95	278.687	uncharacterized protein LOC104645686
101268112	155.73	204.97	182.49	181.063	271.35	296.32	267.13	278.267	40S ribosomal protein S3a
101261649	141.14	168.82	168.96	159.64	277.46	294.89	262.31	278.22	adenylate kinase
101247450	164.87	206.19	189.15	186.737	271.71	272.44	289.4	277.85	coiled-coil domain-containing protein 18
101248107	191.86	237.52	203.37	210.917	271.55	275.82	283.36	276.91	elongation factor 1-gamma 2
101248199	197.47	194.13	208.32	199.973	272.64	274.56	281.33	276.177	acyl carrier protein 2, mitochondrial
543714	189.72	157.54	200.47	182.577	349.03	261.69	217.79	276.17	dehydration-responsive element binding protein 3
101251620	243.66	225.18	223.88	230.907	289.11	257.5	280.26	275.623	uncharacterized protein LOC101251620
101256825	366.62	313.5	330.37	336.83	278.38	211.29	335.3	274.99	uncharacterized protein LOC101256825
101258366	30.93	44.88	48.64	41.4833	256.61	294.72	272.23	274.52	uncharacterized protein LOC101258366
101257330	513.52	445.35	463.84	474.237	234.05	329.38	259.81	274.413	UDP-glycosyltransferase 91C1-like
101261521	279.41	371.53	336.13	329.023	260.67	294.9	267.12	274.23	60S acidic ribosomal protein P0
101255357	162.55	183.66	181.46	175.89	285.57	229.1	307.83	274.167	eukaryotic translation initiation factor 3 subunit J
101244314	136.61	133.5	139.25	136.453	230.82	274.05	317.52	274.13	nuclear poly(A) polymerase 3
101247596	39.17	38.22	47.77	41.72	296.84	355.74	168.77	273.783	cellulose synthase-like protein D3
101245794	141.06	215.36	195.73	184.05	302.87	243.53	274.16	273.52	60S ribosomal protein L22-2
543663	184.85	214.44	204.21	201.167	287.97	260.31	272.23	273.503	V-type proton ATPase subunit E
101257564	39.89	52.36	50.55	47.6	272.82	229.93	316.55	273.1	chaperone protein dnaJ 20, chloroplastic
101260819	262.26	265.67	266.99	264.973	266.57	271.28	278.73	272.193	basic leucine zipper and W2 domain-containing protein 2
101255501	165.07	176.59	179.25	173.637	344.39	260.15	211.91	272.15	WRKY transcription factor 33A
101260417	356.64	332.47	370.2	353.103	317.75	239.95	258.74	272.147	uncharacterized protein LOC101260417
101254013	142.5	215.41	176.61	178.173	247.76	295.34	273.13	272.077	tubulin alpha-3 chain
101244617	140.49	206.27	178	174.92	234.15	272.87	308.68	271.9	40S ribosomal protein S24-1
101268328	287.52	287.29	268.71	281.173	265.24	250.21	294.62	270.023	S-phase kinase-associated protein 1
101265681	370.3	387.67	358.94	372.303	275.41	286.01	248.52	269.98	stromal 70 kDa heat shock-related protein, chloroplastic
101259528	175.92	196.51	189.49	187.307	267.76	248.71	293.34	269.937	proteasome subunit beta type-3-A
101253271	157.53	230.28	281.38	223.063	327.22	210.09	272.34	269.883	60S ribosomal protein L44
101254137	319.52	316.8	338.57	324.963	254.16	300.26	254.43	269.617	protein DMR6-LIKE OXYGENASE 2
101249309	403.33	365.68	389.18	386.063	319.18	238.78	246.32	268.093	ethylene-responsive transcription factor 3
101055585	352.82	315.21	350.79	339.607	306.76	219.98	276.32	267.687	ZF2 protein
101251611	126.99	139.16	132.39	132.847	277.94	242.05	282.17	267.387	probable ADP-ribosylation factor GTPase-activating protein AGD6
101245195	191.05	206.25	185.69	194.33	230.06	294.51	277.38	267.317	uncharacterized protein LOC101245195
100134886	42.07	43.8	59.49	48.4533	263.13	221.21	315.46	266.6	expansin-like protein precursor
544142	523.93	670.04	622.8	605.59	283.84	202.33	312.93	266.367	H1 histone-like protein
544090	1260.61	1127.19	1057.74	1148.51	319.88	252.99	225.87	266.247	pectinesterase 1 precursor
101246688	57.14	72.44	74.31	67.9633	285.1	327.26	185.79	266.05	calcium-transporting ATPase 2, plasma membrane-type-like
101268078	43.18	37.87	45.55	42.2	284.41	281.45	231.99	265.95	molybdate-anion transporter
101264358	106.78	125.83	129.31	120.64	195.9	290.46	310.83	265.73	universal stress protein PHOS32
101258789	213.63	224.24	223.87	220.58	288.7	237.86	268.08	264.88	uncharacterized protein LOC101258789
101262869	66.38	64.86	71.39	67.5433	326.12	207.81	259.78	264.57	chloride channel protein CLC-c-like
101250221	293.32	321.67	326.55	313.847	269.94	254.26	269.43	264.543	cytochrome b-c1 complex subunit 8-like
101246954	137.79	135.74	148.47	140.667	201.72	214.56	377.18	264.487	uncharacterized protein LOC101246954
101249573	90.52	82.72	214.41	129.217	249.21	187.72	356.33	264.42	60S ribosomal protein L19-2-like
100191111	376.67	296.8	316.83	330.1	321.54	206.25	265.38	264.39	PR1 protein precursor
544275	499.24	399.17	428.16	442.19	313.37	285.65	193.87	264.297	glutamine synthetase
101257109	819.8	548.15	519.45	629.133	320.23	221.62	249.97	263.94	early light inducible protein
101243886	244.23	213.69	229.47	229.13	280.19	300.7	210.49	263.793	uncharacterized protein LOC101243886
778224	199.77	167.7	218.05	195.173	266.89	221.29	302.36	263.513	cytosolic ascorbate peroxidase 2
101255903	269.07	258.65	269.65	265.79	292.02	224.15	272.84	263.003	uncharacterized protein LOC101255903
101253200	283.89	316.17	294.2	298.087	252.17	283.39	252.74	262.767	peptidyl-prolyl cis-trans isomerase FKBP62
101244854	532.96	468.13	543.29	514.793	282.8	237.53	266.1	262.143	succinate dehydrogenase assembly factor 2, mitochondrial
544177	181.98	190.53	200.18	190.897	270.15	247.24	268.92	262.103	spermidine synthase
101262004	153.27	229.15	196.32	192.913	218.77	279.12	287.66	261.85	60S ribosomal protein L6
104648613	57.37	60.52	71.33	63.0733	228.74	252.08	302.95	261.257	dehydration-responsive element-binding protein 1E-like
101244808	264.71	261.14	271.93	265.927	267.96	245.05	270.71	261.24	ATP synthase subunit O, mitochondrial
104645408	12.88	18.4	21.84	17.7067	331.21	169.59	278.74	259.847	uncharacterized protein LOC104645408
101264331	104.99	106.46	120.07	110.507	257.45	255.1	263.99	258.847	uncharacterized protein LOC101264331
101262882	173.42	213.15	196.75	194.44	262.21	248.11	265.37	258.563	60S ribosomal protein L11-1
101251626	172.58	178.15	183.95	178.227	271.95	245.12	258.07	258.38	NADH dehydrogenase [ubiquinone] 1 beta subcomplex subunit 3-B
101257149	147.65	154.66	152.88	151.73	271.37	242.71	259.75	257.943	chloroplastic import inner membrane translocase subunit HP30-2-like
101259469	124.3	141.8	134.26	133.453	314.11	195.81	263.14	257.687	uncharacterized protein LOC101259469
101245415	34.89	29.66	31.73	32.0933	184.34	276.13	311.42	257.297	CONSTANS 3
101248611	169.19	249.75	210.7	209.88	228.37	255.88	287.28	257.177	small nuclear ribonucleoprotein SmD1b
101265739	180.13	242.01	97.79	173.31	174.97	306.09	290.06	257.04	60S ribosomal protein L17-1
544116	219.08	245.19	254.52	239.597	254.05	249.64	267.04	256.91	14-3-3 protein 10
543636	144.8	177.87	161.08	161.25	264.6	229.13	274.83	256.187	ripening regulated protein DDTFR10
101255489	148.39	157.36	153.5	153.083	262.87	233.27	270.99	255.71	uncharacterized protein LOC101255489
101251472	195.12	233.88	218.95	215.983	249.84	239.76	276.76	255.453	uncharacterized protein At4g28440
101248908	125.37	127.38	109.5	120.75	263.07	257.88	244.72	255.223	LOW QUALITY PROTEIN: selT-like protein
101257841	168.31	212.94	203.51	194.92	237.11	242.39	286.07	255.19	40S ribosomal protein S12
101248541	224.91	268.04	249.4	247.45	242.2	244.49	275.84	254.177	immune-associated nucleotide-binding protein 9
100134872	207.8	225.19	208.5	213.83	237.76	243.12	280.03	253.637	phosphosulfolactate synthase-related protein
101255973	22.5	22.96	28.26	24.5733	281.86	250.93	227.89	253.56	U-box domain-containing protein 4
101262049	160.19	142.22	161.23	154.547	263.98	274.73	221.76	253.49	probable receptor-like protein kinase At5g24010
101259360	150.15	138.15	145.12	144.473	267.98	276.47	215.93	253.46	receptor-like protein kinase FERONIA
778284	224.66	295.22	273.07	264.317	250.45	251.16	258.47	253.36	ribosomal protein L3
101258899	149.28	151.89	149.18	150.117	253.67	239.09	266.4	253.053	protein BPS1, chloroplastic
101252070	323.31	360.87	342.31	342.163	218.77	290.48	249.54	252.93	iron-sulfur cluster assembly protein 1
101256043	375.42	322.87	342.51	346.933	267.4	277.16	214.16	252.907	ATP-dependent Clp protease proteolytic subunit-related protein 1, chloroplastic
101263595	22.73	21	27.45	23.7267	279.68	189.64	287.27	252.197	uncharacterized protein LOC101263595
101257677	97.45	77.57	94.56	89.86	233.13	288.35	233.23	251.57	UDP-glucuronate 4-epimerase 1
544148	333.18	345.72	350.93	343.277	287.21	206.95	260.05	251.403	basic 30 kDa endochitinase precursor
100736519	198.79	216.2	216.65	210.547	285.18	229.65	239.36	251.397	TCP transcription factor 12
101265351	243.6	260.51	256.53	253.547	254.03	238	261.89	251.307	uncharacterized protein LOC101265351
101266230	204.39	188.54	209.66	200.863	245.29	253.93	254.62	251.28	acyl carrier protein 1, chloroplastic isoform X1
101257045	45.87	45.51	44.42	45.2667	203.27	306.15	243.63	251.017	sodium/calcium exchanger NCL
101266422	196.72	235.3	211.15	214.39	249.49	226.33	274.7	250.173	alpha-soluble NSF attachment protein
101255071	273.29	261.13	276.71	270.377	259.83	232.16	256.31	249.433	peptidyl-prolyl cis-trans isomerase NIMA-interacting 4
101245896	117.16	164.96	166.14	149.42	194.1	269.22	284.33	249.217	cytochrome P450 CYP72A219
101258854	190.52	216.25	207.25	204.673	257.19	232.67	257.05	248.97	succinate dehydrogenase subunit 5, mitochondrial
101264896	35.54	33.48	39.41	36.1433	237.11	249.82	259.71	248.88	BAG family molecular chaperone regulator 1
101256398	173.35	206.16	169.65	183.053	226.75	261.88	257.49	248.707	40S ribosomal protein S8
778212	583.21	437.38	462.59	494.393	190.57	327.85	227.59	248.67	senescence-inducible chloroplast stay-green protein 1
101264719	82.76	117.81	120.69	107.087	321.07	211.03	211.39	247.83	transcription factor RELATED TO ABI3/VP1 2
101244957	195.11	285.95	225.64	235.567	253.47	246.27	243.33	247.69	chaperonin
101252629	323.74	283.11	270.45	292.433	230.41	237.32	275.11	247.613	transcription elongation factor 1 homolog
101251706	182.41	186.2	182.66	183.757	252.36	219.32	270.55	247.41	NADH dehydrogenase [ubiquinone] 1 beta subcomplex subunit 8, mitochondrial
101264059	240.6	297.71	278.1	272.137	228.51	251.79	261.57	247.29	40S ribosomal protein S8
101245915	119.75	142.62	140.95	134.44	258.65	225.56	257.27	247.16	uncharacterized protein LOC101245915
101257282	146.31	206.75	176.52	176.527	230.86	229.44	279.47	246.59	40S ribosomal protein S3-2
101262834	69.07	71.06	78.7	72.9433	261.06	255.99	221.91	246.32	glycerophosphodiester phosphodiesterase GDPDL4
101248455	544.16	548.68	530.11	540.983	278.65	244.69	215.2	246.18	aconitate hydratase, cytoplasmic
101254633	128.58	161.73	140.55	143.62	231.81	248.16	258.26	246.077	nucleolar GTP-binding protein 1
101262647	54.28	67.4	56.46	59.38	247.41	249.45	240.99	245.95	phosphatidylinositol:ceramide inositolphosphotransferase 2
543508	198.52	245.52	231.25	225.097	250.94	252.94	233.71	245.863	ArcA1 protein
101254720	4.58	10.91	22.09	12.5267	251.52	246.56	239.51	245.863	abscisic acid 8'-hydroxylase 1
543923	238.56	270.41	267.2	258.723	236.72	245.82	252.93	245.157	protein phosphatase 2C
104645894	115.65	139.15	149.3	134.7	245.7	229.3	259.66	244.887	uncharacterized protein LOC104645894
101253713	144.58	186.57	163.04	164.73	259.23	243.27	232.13	244.877	uncharacterized protein LOC101253713
101055538	221.18	212.5	216.32	216.667	257.41	202.15	273.76	244.44	Hop-interacting protein THI141
101248651	97.18	109.45	101.07	102.567	254.01	218.72	259.69	244.14	ATP-dependent RNA helicase-like protein DB10
101252890	187.08	165.91	182.05	178.347	278.26	210.54	241.51	243.437	uncharacterized protein LOC101252890
101264989	272.17	272.39	293.14	279.233	251.24	238.19	236.93	242.12	probable small nuclear ribonucleoprotein G
101246836	52.22	150.5	104.3	102.34	177.75	261.81	286.72	242.093	cytochrome P450 94A1-like
101246764	170.84	205.55	201.87	192.753	224.9	238.48	261.36	241.58	60S ribosomal protein L11-1
101265819	179.23	191.16	187.16	185.85	237.74	258.62	228.02	241.46	endoplasmin homolog
101258840	159.84	227.26	203.52	196.873	256.21	230.68	234.21	240.367	40S ribosomal protein S6
101246238	268.91	252.41	256.94	259.42	264.76	229.32	225.82	239.967	uncharacterized protein LOC101246238
101262088	190.18	196.82	212.65	199.883	257.68	232.44	227.84	239.32	putative cytochrome c oxidase subunit 5b-like
101263743	360.28	387.5	391.39	379.723	232.18	229.22	256.52	239.307	uncharacterized protein LOC101263743
101264951	86.37	160.98	132.72	126.69	235.64	224.95	254.09	238.227	ubiquitin-conjugating enzyme E2 28
101253482	1237.96	1165.03	1245.69	1216.23	278.76	245.11	190.55	238.14	wiskott-Aldrich syndrome protein family member 2
101262050	222.26	258.32	259.23	246.603	255	187.09	271.41	237.833	ubiquitin-60S ribosomal protein L40
101258926	25.6	28.02	37.94	30.52	312.03	246.66	154.76	237.817	probable xyloglucan endotransglucosylase/hydrolase protein 23
101264394	188.07	210.6	201.5	200.057	249.44	238.03	225.45	237.64	mitochondrial outer membrane protein porin of 34 kDa
101252323	206.4	208.78	222.41	212.53	246.58	248.1	218.08	237.587	cell number regulator 8
101253316	149.89	207.36	191.23	182.827	222.57	264.06	225.43	237.353	40S ribosomal protein S16
101248912	245.6	283.43	308.9	279.31	279.34	227.84	204.22	237.133	endo-1,3;1,4-beta-D-glucanase
101268548	373.93	368.51	372.64	371.693	258.2	228.2	224.86	237.087	quinone oxidoreductase PIG3
101260722	162.93	177.35	175.91	172.063	234.1	229.01	248.09	237.067	adenine phosphoribosyltransferase 1
101266991	188.59	198.96	199.45	195.667	230.35	242.59	236.4	236.447	clathrin light chain 1
101250561	70.61	55.68	66.57	64.2867	288.92	163.33	255.82	236.023	stearoyl-[acyl-carrier-protein] 9-desaturase, chloroplastic
104647186	131.91	129.13	133.56	131.533	227.55	260.26	219.28	235.697	protein RER1A
543507	166.95	308.91	229.2	235.02	208.96	211.07	286.41	235.48	mitochondrial small heat shock protein
101259408	181.41	162.84	183.05	175.767	231.34	231.65	242.88	235.29	protein SRC2 homolog
101245471	177.44	204.09	174.5	185.343	238.58	231.34	235.81	235.243	vesicle-associated membrane protein
101267358	133.35	201.17	169.95	168.157	247.6	215.74	241	234.78	endochitinase 4
101253058	204.3	231.61	227.3	221.07	197.67	239.63	266.41	234.57	small ubiquitin-related modifier 1
101247072	253.7	281.63	274.26	269.863	231.05	238.47	233.86	234.46	ubiquitin-NEDD8-like protein RUB2
778358	710.52	660.01	643.99	671.507	257.99	263.51	181.87	234.457	metallothionein-like protein type 2
109119806	13.47	17.37	23.19	18.01	241.08	214.44	244.39	233.303	dehydration-responsive element-binding protein 1A
101261200	137.02	155.25	155.43	149.233	216.4	230.75	251.22	232.79	multiprotein-bridging factor 1b
101243763	218.81	228.4	240.64	229.283	234.93	213.62	249.61	232.72	probable signal peptidase complex subunit 1
101255185	27.1	55.89	35.11	39.3667	181.76	282.22	233.69	232.557	heat shock 70 kDa protein 5
544082	220.03	155.2	163.32	179.517	270.05	233.99	193.43	232.49	osmotin-like protein TPM-1 precursor
101262200	245.58	253.94	263.26	254.26	231.2	208.94	254.11	231.417	SNF1-related protein kinase regulatory subunit gamma-1
101252146	131.75	126.38	132.21	130.113	222.74	242.53	228.88	231.383	extradiol ring-cleavage dioxygenase
543770	208.75	208.74	217.98	211.823	229.28	226.7	237.45	231.143	MADS-box protein
101252198	108.24	158.19	168.79	145.073	220.82	205.48	266.44	230.913	ras-related protein RABB1c
101260241	73.43	80.81	81.88	78.7067	232.71	231.48	227.47	230.553	UDP-galactose transporter 1
778291	328.16	365.77	376.32	356.75	251.92	105.64	333.99	230.517	GTP-binding nuclear protein Ran2
544168	370.06	575.13	521.9	489.03	189.99	176.07	321.97	229.343	ethylene-responsive transcriptional coactivator
101249290	155.67	203.97	187.91	182.517	212.55	228.89	246.47	229.303	40S ribosomal protein S6
101255928	50.71	65.28	68.07	61.3533	234.97	250.43	201.97	229.123	pollen-specific leucine-rich repeat extensin-like protein 3
101258715	179.56	162.08	175.73	172.457	214.25	214.08	258.91	229.08	plant cysteine oxidase 2
101249287	144.13	181.25	165.54	163.64	230.67	220.41	234.61	228.563	26S proteasome non-ATPase regulatory subunit 8 homolog A
101250067	100.01	111.57	108.28	106.62	227.37	194.58	263.52	228.49	uncharacterized protein LOC101250067 isoform 1
101254911	265.65	241.41	284.45	263.837	250.39	177.23	257.61	228.41	uncharacterized protein LOC101254911
101248782	290.43	271.82	287.59	283.28	221.46	218.58	243.9	227.98	uncharacterized protein LOC101248782
101250370	211.75	197.03	230.69	213.157	232.58	221.08	228.32	227.327	proteasome subunit alpha type-6
101254660	80.85	92.76	88.82	87.4767	216.12	233.51	231.84	227.157	protein FREE1-like
101262927	217.47	218.67	222.16	219.433	239.96	218.65	222.35	226.987	26S proteasome regulatory subunit 7 homolog A
104647958	222.59	222.83	217.33	220.917	244.3	188.26	247.87	226.81	ferritin-1, chloroplastic
101250594	205.37	194.31	206.39	202.023	238.13	210.2	231.48	226.603	glutamic acid-rich protein
544128	148.72	166.13	162.86	159.237	235.2	228.64	215.51	226.45	proteasome subunit alpha type-7
101247936	22.57	24.77	26.07	24.47	235.01	201.75	242.39	226.383	protein TIFY 10b-like
101268282	282.17	273.98	293.02	283.057	245.41	218.21	214.77	226.13	ATP synthase subunit delta, mitochondrial
100301943	150.16	147.48	179.73	159.123	214.03	224.51	239.78	226.107	homeodomain leucine zipper protein
101251797	240.61	215.83	221.13	225.857	235.43	232	210.8	226.077	peptide methionine sulfoxide reductase B1, chloroplastic
101267627	168.97	195.63	180.46	181.687	218.43	226.8	232.66	225.963	calcyclin-binding protein
101247036	117.99	111.6	119.48	116.357	261.03	230.56	186.28	225.957	NADPH--cytochrome P450 reductase
101247549	159.18	179.2	185.94	174.773	194.91	257.56	223.99	225.487	40S ribosomal protein S14-2
101265967	173.03	202.71	203.57	193.103	220.26	206.39	248.17	224.94	protein CWC15 homolog
101264281	75.97	90.53	89.31	85.27	183.83	253.64	236.4	224.623	RING-H2 finger protein ATL52
101252799	102.41	116.19	102.85	107.15	229.28	200.48	244.08	224.613	uncharacterized protein LOC101252799
101267073	173.89	202.75	180.24	185.627	217.56	205.51	250.28	224.45	eukaryotic translation initiation factor NCBP
101261844	109.4	136.16	187.84	144.467	235.06	236.7	201.16	224.307	60S ribosomal protein L7-3
101258422	160.74	152.68	152.66	155.36	236.76	221.88	212.92	223.853	phosphate carrier protein, mitochondrial-like
101252593	315.33	315.45	338.32	323.033	237.22	202.36	231.56	223.713	NADH dehydrogenase [ubiquinone] 1 alpha subcomplex subunit 2
101248875	205.34	239.52	230.99	225.283	256.41	205.09	209.51	223.67	proteasome subunit beta type-7-A
101250915	22.63	21.87	31.3	25.2667	257.83	192.84	220.09	223.587	harpin-induced1-like
101254097	76.08	85.14	93.22	84.8133	234.73	231.25	204.39	223.457	cytochrome b561 and DOMON domain-containing protein At5g47530
101262715	175.44	175.88	196.88	182.733	246.32	199.08	223.39	222.93	cytochrome c oxidase subunit 6b-1
101264170	368.43	380.24	343.07	363.913	216.27	246.96	205.23	222.82	probable polyamine oxidase 4
544282	315.89	398.57	348.6	354.353	185.62	229.14	253.59	222.783	class II small heat shock protein Le-HSP17.6
101267949	308.94	471.45	363.22	381.203	222.48	252.57	193.07	222.707	aquaporin TIP1-1
101253770	448.75	431.74	449.7	443.397	253.28	195.35	218.2	222.277	protein EARLY RESPONSIVE TO DEHYDRATION 15
101259553	159.49	176.61	178.47	171.523	214.8	210.82	239.51	221.71	VAMP-like protein YKT61
101262823	158.35	229.74	180.34	189.477	210.52	226.2	228.13	221.617	60S ribosomal protein L5
101247287	305.32	268.23	208.84	260.797	201.52	179.06	284.24	221.607	probable 2-oxoglutarate-dependent dioxygenase AOP1
101249062	337.91	558.44	509.79	468.713	202.52	219.39	242.89	221.6	probable E3 ubiquitin-protein ligase RNF217
543984	168.7	181.91	174.35	174.987	194.52	228.34	241.9	221.587	calmodulin
101246428	114.05	150.63	125.24	129.973	218.45	226.39	218.72	221.187	T-complex protein 1 subunit gamma
101265565	475.81	383.81	458.44	439.353	238.52	189.86	234.43	220.937	probable steroid-binding protein 3
101268271	81.52	119.61	99.23	100.12	205.59	211.56	243.99	220.38	15.7 kDa heat shock protein, peroxisomal
101252719	95.8	156.72	114.39	122.303	233.97	198.71	226.82	219.833	40S ribosomal protein S3a
101250190	84.44	96.36	100.75	93.85	222.02	215.4	221.53	219.65	uncharacterized protein LOC101250190
101267010	161.16	190.49	176.43	176.027	236.02	211.75	210.55	219.44	far upstream element-binding protein 2
101253011	122.8	143.97	148.84	138.537	167.14	242.06	248.63	219.277	40S ribosomal protein S9-2
101266602	327.11	330.69	330.36	329.387	220.13	204.28	231.9	218.77	uncharacterized protein LOC101266602
101267069	287.97	314.34	326.95	309.753	224.59	255.02	175.56	218.39	uncharacterized protein C6C3.02c
101055516	514.13	527.63	544.83	528.863	246.5	235.84	172.81	218.383	Hop-interacting protein THI026
101254483	179.16	219.74	213	203.967	215.14	199.57	240.11	218.273	NADH dehydrogenase [ubiquinone] 1 beta subcomplex subunit 2
101245260	61.79	77.17	71.95	70.3033	222.52	189.11	243.13	218.253	uncharacterized RNA-binding protein C1827.05c
101254101	33.1	68.52	60.67	54.0967	218.47	213.8	221.27	217.847	uncharacterized protein LOC101254101
101261656	92.76	97.73	109.85	100.113	228.56	227.72	195.73	217.337	glycine-rich protein A3
101255896	168.48	177.77	189.5	178.583	217.2	169.26	265.49	217.317	ATP synthase subunit epsilon, mitochondrial
543606	201.21	212.27	212.66	208.713	231.51	199.71	220.71	217.31	small zinc finger-like protein
101253560	156.78	168.57	172.11	165.82	209.7	199.81	240.25	216.587	20 kDa chaperonin, chloroplastic
101256039	293.95	312.24	307.59	304.593	258.28	196.97	193.54	216.263	polyubiquitin
101244597	701.07	614.38	681.87	665.773	6.37	382.45	259.31	216.043	probable glutathione S-transferase
101259871	174.4	293.22	249.28	238.967	184.82	212.68	249.71	215.737	probable ascorbate-specific transmembrane electron transporter 1
544089	177.61	200.78	184.12	187.503	229.79	198.58	217.77	215.38	26S proteasome regulatory subunit 6A homolog
101258498	198.45	206.41	210.15	205.003	222.7	182.93	240.4	215.343	uncharacterized protein LOC101258498
544205	48.53	69.37	49.91	55.9367	167.82	236.13	240.89	214.947	small heat shock protein precursor
101263184	76.38	99.87	97.17	91.14	224.97	193.39	226.03	214.797	ribosome biogenesis regulatory protein homolog
101266129	164.85	178.44	173.48	172.257	222.75	200.8	220.22	214.59	cell division cycle protein 48 homolog
101258917	169.56	192.16	196.09	185.937	197.26	216.44	229.59	214.43	proteasome maturation factor UMP1-like
101257694	92.56	150.12	112.48	118.387	213.2	215.81	212.76	213.923	CBL-interacting serine/threonine-protein kinase 3
101256386	361.13	311.98	347.2	340.103	221.11	211.06	209.27	213.813	Mn-superoxide dismutase
101268144	148.74	203.04	178.07	176.617	213.84	190.76	236.56	213.72	60S ribosomal protein L7a-2
101244048	174.68	187.96	194.95	185.863	199.21	203.75	236.5	213.153	SUMO-conjugating enzyme SCE1
101055520	59.03	66.14	73.54	66.2367	254.72	207.27	177.28	213.09	Hop-interacting protein THI033
101252753	343.41	319.37	324.09	328.957	219.2	215.37	204.25	212.94	photosystem II 10 kDa polypeptide, chloroplastic isoform X1
101266405	153.01	182.24	188.86	174.703	211.31	218.26	208.39	212.653	eukaryotic initiation factor 4A-2
778317	191.72	191.98	226.55	203.417	201.87	192.53	242.09	212.163	V-type proton ATPase subunit e-like precursor
101252219	110.83	137.03	158.55	135.47	162.92	199.37	270.85	211.047	probable 60S ribosomal protein L14
101253490	162.41	205.84	188.57	185.607	170.97	212.73	247.7	210.467	60S ribosomal protein L35a-3
101246202	145.02	154.19	148.62	149.277	221.43	177.14	232.26	210.277	uncharacterized protein LOC101246202
778285	216.9	200.64	210.83	209.457	225.27	205.48	198.71	209.82	mitochondrial malate dehydrogenase
101266689	28.44	31.59	39.11	33.0467	205.86	214.22	209.13	209.737	OPA3-like protein
100134877	124.9	123.26	123.91	124.023	208.3	200.63	219.86	209.597	sulfite oxidase
101244420	78.77	85.83	82.49	82.3633	228.53	177.66	222.4	209.53	glutamate--tRNA ligase, cytoplasmic
101262925	168.58	195.59	171.99	178.72	211.1	201.74	215.2	209.347	succinate dehydrogenase subunit 6, mitochondrial
101266615	401.32	358.92	390.18	383.473	244.81	177.7	204.87	209.127	ubiquitin-conjugating enzyme E2 32
101264864	66.35	90.87	85.18	80.8	188.17	216.51	221.96	208.88	vesicle-fusing ATPase
101249078	78.53	93.6	85.48	85.87	188.47	211.48	226.23	208.727	nucleosome assembly protein 1;2 isoform X3
101245893	142.21	161.03	144.71	149.317	213.58	180.84	230.83	208.417	40S ribosomal protein S13
101259590	122.49	151.8	155	143.097	215.27	195.96	213.14	208.123	glycine-rich protein 2
101264627	82.07	102.67	93.91	92.8833	176.47	233.89	213.73	208.03	vacuolar protein sorting-associated protein 32 homolog 2
101263720	178.89	206.86	201.49	195.747	187.56	214.24	222.02	207.94	60S ribosomal protein L10
101253699	178.08	211.7	202.86	197.547	209.79	197.42	216.21	207.807	mitochondrial import receptor subunit TOM7-1
101246393	1472.27	1095.8	1210.76	1259.61	211.66	244.28	167.19	207.71	uridine diphosphate glucosyltransferase
101258701	40.73	39.64	46.12	42.1633	248.78	216.2	156.26	207.08	uncharacterized protein LOC101258701
101245264	220.03	244.6	246.18	236.937	207.54	199.42	212.42	206.46	60S ribosomal protein L18a
101254082	179.97	216.9	209.63	202.167	188.97	225.6	204.58	206.383	40S ribosomal protein S2-3-like
101256499	176.15	185.56	182.53	181.413	191.95	201.89	223.24	205.693	ripening regulated protein DDTFR5
101251196	177.98	214.68	207.78	200.147	208.93	157.29	250.25	205.49	DNA-directed RNA polymerases I, II, and III subunit RPABC5
100303774	154.35	145.89	153.53	151.257	221.9	182.33	211.05	205.093	ubiquitin conjugating enzyme E2
101267743	107.42	114.41	111.69	111.173	221.95	195.57	196.98	204.833	YTH domain-containing family protein 1 isoform X2
544024	72.25	79.14	62.72	71.37	173.68	240.49	198.79	204.32	small heat shock protein, chloroplastic
101258074	49.48	57.75	53.53	53.5867	192.56	163.06	256.55	204.057	CBL-interacting serine/threonine-protein kinase 25
101244248	252	214.98	236.26	234.413	221.68	184.68	205.57	203.977	glutaredoxin
101259644	163.31	203.04	189.91	185.42	204.09	210.42	195.55	203.353	RING-box protein 1
101260785	55.44	60.9	66.24	60.86	213.5	203.19	193.36	203.35	ras-related protein Rab11D
101256978	211.11	258.84	199.89	223.28	217.32	175.94	215.29	202.85	60S ribosomal protein L7a-1
101260171	269.31	257.68	263.04	263.343	288.75	153.79	165.98	202.84	RING-H2 finger protein ATL2
101249580	151.89	181	181.65	171.513	195.16	199.78	212.53	202.49	proteasome subunit beta type-2-B
101262051	75.14	83.28	89.58	82.6667	189.81	189.82	227.18	202.27	uncharacterized protein LOC101262051
101251952	145.11	169.05	162.88	159.013	189.25	202.39	213.19	201.61	proteasome subunit beta type-4
101251310	54.94	59.55	63.46	59.3167	192.64	203.72	208.44	201.6	E3 ubiquitin-protein ligase At1g63170
101268256	229.15	216.65	234.38	226.727	207.87	201.12	195.77	201.587	uncharacterized protein LOC101268256
101243998	95.66	85.69	101.14	94.1633	196.82	215.07	192.07	201.32	phosphoglycerate mutase family protein
101256232	115.9	139.27	129	128.057	197.73	193.89	211.48	201.033	activator of 90 kDa heat shock protein ATPase homolog
104644826	208.54	202.71	260.88	224.043	207.19	204.71	190.55	200.817	ADP-ribosylation factor 1
101055596	348.26	370.25	349.36	355.957	191.16	213.73	197.38	200.757	heat shock protein 70-3
101259083	140.66	142.96	149.26	144.293	214.73	179.46	207.79	200.66	reticulon-like protein B1
101252373	96.59	109.86	114.36	106.937	188.02	265.09	148.72	200.61	cytochrome P450 71A1
112941137	136.13	130.44	145.64	137.403	200.75	173.76	226.61	200.373	cyclin-dependent protein kinase inhibitor SMR1
101248061	170.89	181.89	178.76	177.18	212.11	189.3	199.12	200.177	cytochrome c1-2, heme protein, mitochondrial
101259162	137.88	148.19	144.1	143.39	210.52	178.53	210.82	199.957	60S ribosomal protein L15
101248052	787.89	577.17	643.06	669.373	254.64	184.26	160.48	199.793	glutathione S-transferase zeta class isoform X1
101267731	69.97	70.43	79.91	73.4367	210.05	195.23	194.01	199.763	uncharacterized protein LOC101267731
778281	656.26	568.61	649.43	624.767	218.54	186.61	193.36	199.503	histone H1
101251044	203.64	205.63	203.95	204.407	202.57	177.91	215.08	198.52	outer envelope pore protein 16-3, chloroplastic/mitochondrial
101265004	180.4	221.73	207.12	203.083	198.58	204.72	191.71	198.337	60S ribosomal protein L8
101256310	246.54	191.14	243.47	227.05	173.72	177.16	243.57	198.15	RGG repeats nuclear RNA binding protein A
101262769	107.13	111.89	116.93	111.983	195.62	174.67	224.04	198.11	chaperone protein dnaJ 50
101265616	128.35	135.79	125.39	129.843	203.18	172	218.54	197.907	uncharacterized protein LOC101265616
101249645	155.31	153.14	152.93	153.793	209.67	191.42	191.96	197.683	uncharacterized protein LOC101249645
101252449	83.9	180.65	120.05	128.2	180.42	170.2	241.67	197.43	40S ribosomal protein S23
544232	91.35	84.18	93.56	89.6967	224.48	189.45	178.04	197.323	mature anther-specific protein LAT61
101248858	179.5	217.32	199.61	198.81	199.98	175.56	216.21	197.25	ubiquitin-40S ribosomal protein S27a-like
101261552	108.54	131.89	124.61	121.68	185.48	201.09	204.22	196.93	60S ribosomal protein L13a-4
544144	785.58	794.28	842.7	807.52	189.44	221.32	178.48	196.413	pre-pro-cysteine proteinase precursor
101266578	184.53	194.72	199.38	192.877	208.97	179.41	199.59	195.99	prosaposin
101247052	211.42	199.32	211.15	207.297	197.51	204.2	185.35	195.687	ATP-dependent Clp protease proteolytic subunit-related protein 4, chloroplastic
101247012	128.03	110.12	126.82	121.657	239.65	198.71	148.6	195.653	probable WRKY transcription factor 7
101257479	65.84	74.7	79.99	73.51	190.92	197.42	198.27	195.537	SNAP25 homologous protein SNAP33
543524	1494.37	950.28	125.43	856.693	281.81	114.36	189.82	195.33	2-oxoglutarate/Fe(II)-dependent dioxygenase-like protein
101261020	84.9	92.04	132.12	103.02	255.9	164.94	163.62	194.82	protein EXORDIUM-like
101262891	196.59	211.72	211.9	206.737	201.23	175.2	207.85	194.76	signal peptidase complex catalytic subunit SEC11A
101245986	272.36	256.31	258.27	262.313	227.2	160.96	195.61	194.59	transmembrane protein 205
101254223	133.5	133.89	132.22	133.203	187.79	161.75	232.47	194.003	probable E3 ubiquitin-protein ligase RZFP34
101249624	153.55	159.85	156.52	156.64	221.15	175.79	184.75	193.897	4-coumarate--CoA ligase
101265829	190.46	200.5	198.35	196.437	205.99	186.74	187.88	193.537	tubulin beta-1 chain
101256780	130.77	156.62	140.45	142.613	184.68	179.68	216.05	193.47	uncharacterized protein LOC101256780 isoform X1
543670	152.5	136.76	144.66	144.64	208.63	163.89	207.36	193.293	plastid quinol oxidase
101268005	118.43	115.18	118.55	117.387	197.38	201.73	180.54	193.217	transmembrane 9 superfamily member 9
101250314	58.8	56.33	62.82	59.3167	182.27	205.05	191.72	193.013	galacturonosyltransferase 8
101261596	148.24	180.52	162.87	163.877	183.9	195.38	199.36	192.88	polyadenylate-binding protein 2-like
101261457	134.38	146.79	143.72	141.63	204.18	164.31	209.33	192.607	cytochrome b5
101264718	95.93	90.12	102.49	96.18	195.37	207.24	174.51	192.373	nucleobase-ascorbate transporter 3
101263466	193.07	190.02	192.85	191.98	198.88	177.17	200.76	192.27	PITH domain-containing protein At3g04780
101257446	141.03	171.14	160.57	157.58	190.79	187.04	198.86	192.23	uncharacterized protein At2g39795, mitochondrial
101266452	760.86	523.86	614.29	633.003	245.73	172.57	158.21	192.17	peptide methionine sulfoxide reductase B5
101251751	88.26	117.63	101.97	102.62	184.38	183.08	208.98	192.147	nucleoside/nucleotide kinase superfamily protein
101265599	164.53	180.42	175.28	173.41	216.18	182.91	176.67	191.92	pyruvate kinase 2, cytosolic
101257076	256.92	273.42	283.19	271.177	187.76	194.18	192.85	191.597	nitrile-specifier protein 5
101246093	268.86	288.45	283.22	280.177	206.39	190.88	177.24	191.503	calreticulin
101268169	304.05	260.82	286.49	283.787	206.97	187.39	180.08	191.48	methionine sulfoxide reductase A4
101262976	110.43	136.77	138.33	128.51	195.31	120.41	258.23	191.317	putative F-box protein PP2-B12
101251744	520.28	514.22	569.6	534.7	195.71	169.21	208.81	191.243	cathepsin B-like protease 2
101256312	368.84	313.14	324.05	335.343	223.93	177.3	171.19	190.807	exosome complex exonuclease RRP46 homolog
543885	165.63	167.97	183.18	172.26	181.79	191.53	198.51	190.61	MADS-box protein 5
101266641	110.14	128.72	101.15	113.337	175.54	195.9	200.01	190.483	remorin
101261162	176.65	168.98	177.42	174.35	207.31	190.81	172.86	190.327	sec-independent protein translocase protein TATA, chloroplastic
101261919	245.74	221.46	236.92	234.707	203.16	204.89	162.56	190.203	ATP synthase subunit beta, mitochondrial
101254704	151.7	191.15	182.33	175.06	184.76	187.11	196.37	189.413	uncharacterized protein LOC101254704
100125909	95.92	96.7	90.03	94.2167	199.58	161.16	207.33	189.357	1-aminocyclopropane-1-carboxylate oxidase
101268743	106.29	208.92	139.36	151.523	239.77	187.68	138.88	188.777	eukaryotic translation initiation factor 6-2-like
101245686	105.71	163.33	143.95	137.663	168.58	203.81	193.37	188.587	60S ribosomal protein L10a-1
101255184	93.46	94.79	92.92	93.7233	176.28	193.93	195.54	188.583	40S ribosomal protein S7
101264388	86.69	103.89	100.15	96.91	179.65	186.69	199.11	188.483	vesicle-associated membrane protein 727
101254996	195.47	203.54	211.71	203.573	157.05	174.33	233.19	188.19	uncharacterized protein LOC101254996
101251486	168.77	210.76	201.14	193.557	185.5	200.26	177.23	187.663	ribosomal protein L30/L7 family protein
101248549	86.42	83.27	82.74	84.1433	194.39	195.5	172.56	187.483	transmembrane 9 superfamily member 11-like
101255809	183.39	217.43	208.21	203.01	185.21	183.49	193.48	187.393	60S ribosomal protein L27-3
101252882	162.5	197.52	188.01	182.677	232.06	200.27	129.79	187.373	ras-related protein RABD2a
101256389	127.47	140.07	126.43	131.323	186.64	178.31	196.9	187.283	protein IWS1 homolog 1
101267820	156.4	190.24	182.71	176.45	191.86	177.09	192.62	187.19	cytochrome b-c1 complex subunit 8
101260443	148.79	136.61	108.14	131.18	176.02	163.85	221.32	187.063	uncharacterized protein At2g34160
101264752	266.62	202.12	247.63	238.79	212.8	171.1	177.05	186.983	actin-depolymerizing factor 1
109118716	3.95	7.47	9.75	7.05667	151.96	176.05	232.88	186.963	LOW QUALITY PROTEIN: serpin-ZX-like
101266944	159.95	153.91	160.56	158.14	189.86	169.11	201.6	186.857	membrane steroid-binding protein 1
101255941	225.4	235.34	245.15	235.297	201.38	162.27	196.75	186.8	uncharacterized protein LOC101255941
101262213	271.36	234.59	254.7	253.55	205.59	200.17	154.62	186.793	fruit protein pKIWI502
100037501	436.26	335.38	385.2	385.613	212.82	169.35	177.12	186.43	scarecrow-like protein 8
101263186	29.04	33.8	40.62	34.4867	231.01	211.64	115.87	186.173	dehydration-responsive element-binding protein 1A
101247909	113.15	110.24	124.9	116.097	153.37	163.43	241.18	185.993	uncharacterized protein LOC101247909
101268202	100.99	109.64	104.47	105.033	186.46	171.31	200.08	185.95	translation machinery-associated protein 22-like
101249209	108.64	142.26	129.49	126.797	156.18	198.31	200.99	185.16	uncharacterized protein LOC101249209
101250262	74.03	160.24	131.3	121.857	212.57	171.44	171.04	185.017	probable calcium-binding protein CML36
101263049	171.19	151.53	157.56	160.093	182.01	179.71	191.69	184.47	photosynthetic NDH subunit of lumenal location 5, chloroplastic
101259992	115.4	133.96	126.73	125.363	180.7	185.66	187.03	184.463	CBL-interacting serine/threonine-protein kinase 23
101264821	199.4	188.67	198.95	195.673	201.19	177.8	173.52	184.17	fructose-bisphosphate aldolase 3, chloroplastic
101252505	472.48	425.27	442.15	446.633	209.37	170.65	171.98	184	cysteine proteinase 3 precursor
101263072	104.4	113.33	113.77	110.5	172.49	186.42	192.17	183.693	microsomal glutathione S-transferase 3
101268179	67.21	75.47	72.69	71.79	179.74	178.85	191.93	183.507	prostaglandin E synthase 2
101263403	112.22	132.54	122.11	122.29	190.95	169.82	185.59	182.12	26S proteasome non-ATPase regulatory subunit 12 homolog A
101245814	23.25	28.79	26.46	26.1667	175.08	172.15	198.58	181.937	calcium permeable stress-gated cation channel 1
101258291	106.72	164.22	141.53	137.49	180.72	160.71	203.85	181.76	mitochondrial import inner membrane translocase subunit Tim13
101267179	96.58	98.94	101.35	98.9567	173.16	166.01	206.11	181.76	protein MODIFIER OF SNC1 11
109120004	20.76	28.13	29.11	26	202.86	189.99	152.15	181.667	uncharacterized protein LOC109120004
778217	236.59	262.01	256.78	251.793	196.32	183	165.37	181.563	60S ribosomal protein L10
101253217	69.98	92.15	80.75	80.96	167.37	174.32	202.27	181.32	DEAD-box ATP-dependent RNA helicase 5
101248935	155.52	171.88	174.47	167.29	193.09	171.25	178.86	181.067	UTP--glucose-1-phosphate uridylyltransferase
101256605	82.86	93.1	87.5	87.82	177.65	195.61	169.93	181.063	myosin heavy chain, skeletal muscle
101247875	184.3	180.72	202.46	189.16	181.4	182.76	177.47	180.543	cytochrome c oxidase subunit 6a, mitochondrial
101245339	96.01	76.72	89.38	87.37	178.31	186.23	176.82	180.453	uncharacterized protein LOC101245339
100134914	306.57	281.87	265.5	284.647	178.51	198.76	163.99	180.42	heat shock protein 70
101247185	122.07	145.05	148.85	138.657	195.78	151.31	193.56	180.217	nuclear transport factor 2B
101250715	698.49	592.74	667.09	652.773	193.26	177.73	169.16	180.05	protein DMR6-LIKE OXYGENASE 2
101249621	120.57	143.12	135.53	133.073	177.76	181.72	180.51	179.997	calmodulin 5
101247934	210.14	228.47	220	219.537	184.7	194.61	159.49	179.6	ADP,ATP carrier protein 1, mitochondrial
101255164	310.52	348.01	307.37	321.967	162.22	205.07	170.37	179.22	heat shock cognate 70 kDa protein
101265189	126.09	142.11	139.54	135.913	172.73	173.15	191.32	179.067	membrane-anchored ubiquitin-fold protein 2
101263199	57.6	54.24	60.18	57.34	189.08	187.64	159.85	178.857	probable xyloglucan 6-xylosyltransferase 5
101254318	70.12	103.29	95.54	89.65	154.68	182.54	199.08	178.767	60S ribosomal protein L32-1
101257034	150.85	167.04	160.87	159.587	187.13	174.82	173.92	178.623	proteasome subunit alpha type-4
101253889	74.55	75.53	77.56	75.88	192.8	148.16	194.42	178.46	uncharacterized protein LOC101253889
101268300	131.37	150.37	153.13	144.957	165.25	180.58	187.63	177.82	vacuolar protein sorting-associated protein 32 homolog 2
101247691	156.33	191.25	184.83	177.47	166.47	175.76	191.19	177.807	60S ribosomal protein L12
101249045	246.75	231.81	246.72	241.76	151.56	194.78	185.47	177.27	LOB domain-containing protein 1
101250636	53.33	59.94	57.48	56.9167	175.72	201.79	153.25	176.92	probable transcription factor PosF21
543861	216.19	217.78	206.62	213.53	191.67	185.42	153.63	176.907	vacuolar H+-ATPase A1 subunit isoform
101253727	115.11	125.46	129.14	123.237	190.56	152.51	187.07	176.713	importin subunit alpha-4
100736525	18.68	30.17	25.2	24.6833	153.84	134.84	240.63	176.437	heat shock protein binding protein
104646700	157.01	136.13	150.86	148	174.79	157.32	196.37	176.16	dolichyl-diphosphooligosaccharide--protein glycosyltransferase subunit 4A
101254314	21.03	28.52	32.59	27.38	150.46	173.74	204.09	176.097	O-fucosyltransferase 35
101245652	113.16	170.85	150.52	144.843	156.02	181.06	191.01	176.03	probable small nuclear ribonucleoprotein G
101267619	122.14	145.7	136.26	134.7	178.12	161.86	187.79	175.923	26S proteasome non-ATPase regulatory subunit 6 homolog
101262762	461.22	469.5	493.69	474.803	184.05	150.54	192.79	175.793	phytosulfokine precursor protein precursor
104646390	109.9	96	121.57	109.157	191.91	150.91	183.7	175.507	cytochrome b5 isoform A
101259411	7.97	29.98	18.24	18.73	90.09	218.22	218.17	175.493	uncharacterized protein LOC101259411
101254975	106.94	147.08	132.15	128.723	197.84	168.2	160.18	175.407	polyadenylate-binding protein RBP45
101244995	51.66	71.42	66.05	63.0433	183.97	156.45	184.84	175.087	cucumber peeling cupredoxin
101248677	161.8	162.73	175.46	166.663	170.58	174.5	179.01	174.697	calreticulin-3
544287	162.91	200.04	194.68	185.877	166.09	179.12	178.19	174.467	60S ribosomal protein L38
101055527	74.5	85.18	86.34	82.0067	169.98	171.91	180.56	174.15	Hop-interacting protein THI080
101248098	87.44	76.54	77.98	80.6533	163.29	183	175.8	174.03	thioredoxin-like protein CDSP32, chloroplastic
101259184	108.81	113.25	123.96	115.34	185.77	159.36	176.83	173.987	LOW QUALITY PROTEIN: syntaxin-22
101264261	168.4	193.83	186.03	182.753	183.97	155.13	180.98	173.36	L-ascorbate peroxidase 3, peroxisomal
101263815	152.92	168.22	163.63	161.59	159.97	160.35	198.82	173.047	uncharacterized protein LOC101263815
101259414	168.41	187.09	179.83	178.443	178.31	166.93	172.46	172.567	NADH dehydrogenase [ubiquinone] 1 beta subcomplex subunit 10-A
101256436	138.56	211.35	163.93	171.28	168.21	168.95	180.43	172.53	40S ribosomal protein S14-2
101252296	98.25	135.24	116.99	116.827	160	176.35	181.13	172.493	60S ribosomal protein L15
101266035	171.56	182.76	140.57	164.963	148.29	179.02	189.99	172.433	40S ribosomal protein S11
101258625	85.51	115.35	107.4	102.753	173.64	169.35	174.06	172.35	protein SGT1 homolog
101258809	148.45	157.96	159.89	155.433	165.03	170.44	180.93	172.133	uncharacterized protein LOC101258809
101245722	51.55	61.27	63.02	58.6133	149.66	154.12	210.77	171.517	uncharacterized protein LOC101245722
101267842	138.08	181.01	156.91	158.667	153.59	161.99	198.78	171.453	60S ribosomal protein L18-2
101261708	170.99	206.59	182.49	186.69	165.13	164.22	184.78	171.377	40S ribosomal protein S9-2
101244534	112.73	143.45	135.31	130.497	179.7	162.63	171.57	171.3	PCI superfamily protein
101253115	333.24	308.05	311.46	317.583	194.42	162.92	156.28	171.207	hsp70-binding protein 1
101260092	113.21	140.9	128.55	127.553	167.83	156.35	189.04	171.073	nascent polypeptide-associated complex subunit alpha-like protein 1
101260124	170.35	162.14	179.41	170.633	174.04	173.22	165.77	171.01	putative 4-hydroxy-4-methyl-2-oxoglutarate aldolase 2
101264548	179.38	188.4	196.09	187.957	177.39	160.65	173.58	170.54	membrane magnesium transporter
101251730	99.5	100.27	106.35	102.04	174.67	170.93	166.02	170.54	isocitrate dehydrogenase [NAD] regulatory subunit 1
101259442	117.46	155.78	137.92	137.053	171.22	153.17	185.93	170.107	60S ribosomal protein L13a-4
101258434	228.13	263.03	267.58	252.913	203.08	131.59	175.26	169.977	probable aquaporin PIP2-1
101257286	154.69	182.02	145.39	160.7	177.91	106.44	224.89	169.747	40S ribosomal protein S6
101267223	38.24	59.93	58.68	52.2833	202.55	172.17	134.31	169.677	uncharacterized protein LOC101267223
101252850	198.78	173.7	197.13	189.87	174.23	162.15	172.35	169.577	UPF0426 protein At1g28150, chloroplastic
101245012	45.07	42.78	42.74	43.53	181.01	197.34	128.94	169.097	S-adenosylmethionine synthase 3-like
101256272	42.59	65.7	47.1	51.7967	142.61	185.18	178.89	168.893	22.7 kDa class IV heat shock protein
101261160	94.37	91.8	92.84	93.0033	182.02	165.59	158.45	168.687	pyruvate kinase isozyme A, chloroplastic
101260525	144.87	153.69	151.46	150.007	168.06	168.61	169.06	168.577	ATP synthase subunit gamma, mitochondrial
101267273	114.89	144.64	123.77	127.767	164.27	177.89	163.31	168.49	heat shock 70 kDa protein, mitochondrial
101244892	128.49	156.32	163.21	149.34	171.91	149.35	181.23	167.497	40S ribosomal protein S3-3-like
101259570	139.57	167.5	154.54	153.87	159.06	174.47	168.85	167.46	60S ribosomal protein L4
101264360	306.04	269.34	287.42	287.6	170.77	176.5	154.7	167.323	monodehydroascorbate reductase
101244094	136.12	142.27	138.52	138.97	176.01	157.41	167.26	166.893	aspartate aminotransferase, mitochondrial
101252131	110.23	119.87	108.8	112.967	159.44	130.66	210.28	166.793	40S ribosomal protein S23
101261793	194.6	198.32	176.36	189.76	188.8	130.4	180.73	166.643	protein yippee-like
101248029	1947.64	1460.64	1597.23	1668.5	250.29	148.2	101.13	166.54	histidine decarboxylase
101248778	187.87	145.79	172.41	168.69	192.43	173.41	132.7	166.18	protein phosphatase 2C 37
101252662	99.72	120.79	108.4	109.637	162.36	147.77	188.24	166.123	protein yippee-like At5g53940
101264564	94.95	104.06	100.27	99.76	133.58	182.99	181.55	166.04	synaptotagmin-1
101268039	120.82	161.1	149.25	143.723	159.3	170.67	167.82	165.93	26S proteasomal subunit RPT4a
101268389	67.61	76.44	77.03	73.6933	161.4	176.7	159.67	165.923	uncharacterized protein LOC101268389
101254171	82.52	103.32	90.72	92.1867	152.48	176.34	167.88	165.567	acidic leucine-rich nuclear phosphoprotein 32-related protein
101261849	41.65	61.52	54.87	52.68	152.95	171.32	172.02	165.43	uncharacterized protein LOC101261849
101253169	50.95	57.8	56.42	55.0567	176.41	167.13	152.6	165.38	clathrin interactor EPSIN 2
101267615	255	237.47	248.53	247	186.75	154.45	154.34	165.18	mitochondrial carnitine/acylcarnitine carrier-like protein
101263095	103.61	100.84	102.97	102.473	176.38	151.19	167.56	165.043	uncharacterized protein LOC101263095
101250285	138.73	147.82	159.44	148.663	168.46	157.61	168.76	164.943	quinone oxidoreductase-like protein 2 homolog
101257611	165.13	160.26	155.47	160.287	165.79	152.34	175.32	164.483	NADH dehydrogenase [ubiquinone] iron-sulfur protein 8, mitochondrial
101245954	139.41	130.42	139.7	136.51	205.81	134.64	152.92	164.457	protein IQ-DOMAIN 14
101264022	150.35	167.05	157.97	158.457	176.4	141.49	175.39	164.427	60S ribosomal protein L10
101258443	49.08	68.5	65.5	61.0267	160.15	148.25	184.85	164.417	mitochondrial import inner membrane translocase subunit TIM23-2
101246672	183.01	177.1	178.05	179.387	169.97	154.01	168.32	164.1	uncharacterized protein LOC101246672
101256409	471.87	434.78	443.15	449.933	179.59	151.48	160.75	163.94	universal stress protein isoform 2
101251664	71.85	94.34	81.49	82.56	141.96	167.64	181.31	163.637	pyridoxal 5'-phosphate synthase-like subunit PDX1.2
101267858	68.62	73.74	82.43	74.93	194.7	200.63	95.51	163.613	cellulose-synthase-like
101262652	64.68	66.44	69.48	66.8667	173.12	163.25	154.15	163.507	xyloglucan 6-xylosyltransferase 2
101246828	78.74	102.47	94.64	91.95	147.89	162.46	179.97	163.44	40S ribosomal protein S4
101266904	93.96	110.93	103.81	102.9	173.55	137.68	178.4	163.21	RNA-binding (RRM/RBD/RNP motifs) family protein
101246641	319.45	267.99	288.32	291.92	152.97	166.12	170.41	163.167	universal stress protein PHOS34
101267840	35.55	47.81	41.24	41.5333	137.98	181.25	169.36	162.863	myosin-6-like
101251658	119.4	131.02	122.13	124.183	157.41	156.18	174.08	162.557	ubiquitin carboxyl-terminal hydrolase 6
101267654	165.26	156.65	165.23	162.38	174.23	140.95	172.34	162.507	magnesium-dependent phosphatase 1
101265359	82.73	94.62	90.99	89.4467	158.49	160	169.01	162.5	casein kinase 1-like protein HD16
101243703	105.71	112.78	112.26	110.25	172.33	132.68	182.19	162.4	F-box protein GID2
543588	334.72	292.21	296.05	307.66	167.89	151.14	168.12	162.383	ethylene receptor homolog precursor
101256099	79.28	79.43	82.51	80.4067	167.44	148.29	171.14	162.29	probable protein phosphatase 2C 25
101265176	130.1	138.57	129.88	132.85	177.55	158.07	149.98	161.867	V-type proton ATPase subunit a3
543525	135.32	136.98	139.66	137.32	148.94	171.6	164.95	161.83	V-type proton ATPase 16 kDa proteolipid subunit
101250547	95.11	126.34	114.82	112.09	147.59	168.35	169.54	161.827	nucleolar protein 56
101248856	39.09	44.1	42.86	42.0167	136.88	207.47	141.11	161.82	AT-hook motif nuclear-localized protein 28
101261607	99.46	99.5	100.41	99.79	180.22	154.54	150.48	161.747	exocyst complex component EXO70B1
101243901	125.79	161.61	148.46	145.287	151.63	150.43	183.12	161.727	eukaryotic translation initiation factor 2 subunit beta
101267337	136.61	149.78	140.73	142.373	151.6	163.27	170.18	161.683	putative 26S proteasome subunit
101264467	117.39	125.68	123.06	122.043	160.68	145.36	178.59	161.543	KH domain-containing protein At1g09660/At1g09670
100316893	222.12	204.41	227.58	218.037	178.8	117.46	188.24	161.5	ARGOS
101258194	3.65	5.95	7.05	5.55	190.37	144.53	149.54	161.48	WRKY transcription factor 22-like
544109	587.89	479.2	504.39	523.827	205.3	136.1	142.98	161.46	homeobox-leucine zipper protein HAT5-like
101262625	149.42	177.4	171.49	166.103	154.26	152.45	177.32	161.343	methyl-CpG-binding domain-containing protein 11
101265138	7.16	26.5	22.22	18.6267	163.85	114.59	205.47	161.303	putative calcium-binding protein CML19
543754	112.02	124.21	117.93	118.053	143.86	174.06	164.77	160.897	protein FAM32A
101244577	104.73	85.87	100.65	97.0833	162.6	165.54	154.42	160.853	transcription factor MYB44
101266277	142.3	154.44	150.12	148.953	169.5	155.69	156.88	160.69	obg-like ATPase 1
544032	49.4	48.66	51.79	49.95	173.52	145.28	162.82	160.54	endo-1,4-beta-glucanase
101256911	79.35	51.1	47.74	59.3967	117.27	239.69	124.09	160.35	pyruvate decarboxylase 1
101250426	133.42	144.08	141.17	139.557	162.82	146.86	170.16	159.947	polyadenylate-binding protein RBP45
101245514	15.79	19.07	18.95	17.9367	141.63	148.47	189.09	159.73	probable pectin methylesterase CGR2
101256844	144.33	166.38	157.82	156.177	175.05	137.42	166.6	159.69	transmembrane emp24 domain-containing protein p24beta3
101267711	44.03	44.55	50.96	46.5133	178.32	146.15	154.32	159.597	putative protein phosphatase 2C 53
778318	294.86	284.55	315.52	298.31	155.81	164.36	156.69	158.953	uncharacterized protein LOC778318 precursor
101258501	22.61	30.16	33.85	28.8733	159.33	139.36	178.13	158.94	protein JINGUBANG
543918	92.52	102.85	103.82	99.73	168.94	163.46	144.13	158.843	mitogen-activated protein kinase kinase kinase
100750249	223.69	201.08	210.48	211.75	166.02	155.8	154.63	158.817	alcohol dehydrogenase class III
101255683	254.44	216.45	231.5	234.13	164.22	162.5	149.72	158.813	isopentenyl diphosphate isomerase
543635	213.21	200.89	204.05	206.05	188.12	141.03	147.09	158.747	ripening regulated protein DDTFR18
101256548	89.17	92.36	92.38	91.3033	154.81	161.11	160.2	158.707	dynamin-2A-like
101258213	188.01	185.78	177.65	183.813	168.36	149.42	158.12	158.633	ubiquitin-conjugating enzyme E2 2
101247342	149.08	127.29	143.73	140.033	138.04	141.28	195.96	158.427	protein MARD1
101268701	274.42	259.1	252.35	261.957	130.42	175.32	168.74	158.16	small ubiquitin-related modifier 1
101261081	202.54	245.23	240.01	229.26	160.12	142.22	172.08	158.14	glycerophosphodiester phosphodiesterase GDPD1, chloroplastic
101250613	122.93	134.95	135.55	131.143	139.23	184.97	150.16	158.12	protein DEK
101253978	107.06	133.62	141.3	127.327	125.39	150.49	198.23	158.037	elongation of fatty acids protein 3-like
101254178	87.85	88.74	87.29	87.96	147.15	172.62	154.09	157.953	CSC1-like protein RXW8
101256173	111.84	142.58	134.37	129.597	159.03	150.7	163.75	157.827	60S ribosomal protein L15
101247783	127.84	146.6	142.83	139.09	170.92	131.15	171.23	157.767	mitochondrial import receptor subunit TOM20
101244106	64.57	64.9	67.35	65.6067	147.35	151.25	174.44	157.68	threonine--tRNA ligase, mitochondrial 1-like
101268015	120.12	126.77	124.96	123.95	158.92	150.73	162.97	157.54	clathrin interactor EPSIN 1
101259199	69.86	69.24	70.84	69.98	150.63	175.88	146	157.503	CBS domain-containing protein CBSX1, chloroplastic
101254603	148.47	196.55	168.16	171.06	153.36	148.34	170.59	157.43	40S ribosomal protein S8
101246375	149.86	152.16	143.24	148.42	140.4	174.85	156.73	157.327	ABC transporter C family member 14-like
100736533	102.98	116.36	129.19	116.177	165.37	157.88	148.59	157.28	C-4 methyl sterol oxidase
101259670	133.9	154.85	146.25	145	146.98	149.8	174.84	157.207	N-terminal acetyltransferase A complex subunit NAA10
101244607	104.24	119.77	111.8	111.937	151.39	141.88	177.28	156.85	histone deacetylase HDT1
101247904	74.39	89.46	84.36	82.7367	159.73	147.04	163.31	156.693	ras-related protein Rab11D
101258605	91.91	109.74	197.2	132.95	135.67	169.37	164.79	156.61	40S ribosomal protein S28
101249730	128.88	140.82	131.79	133.83	162.92	133.38	173.32	156.54	ER membrane protein complex subunit 3
101254946	139.98	159.67	124.85	141.5	140.27	153.52	175.35	156.38	22.7 kDa class IV heat shock protein-like
778223	236.91	277.36	240.72	251.663	142.73	119.69	206.24	156.22	cytosolic ascorbate peroxidase 1
101246521	13.75	19.16	18.36	17.09	110.41	127.33	230.64	156.127	thioredoxin-like 1-2, chloroplastic
101265342	104.27	95.25	104.33	101.283	150.3	156.88	161.17	156.117	staphylococcal-like nuclease CAN2
101263761	74.4	65.45	71.35	70.4	154.62	168.55	144.69	155.953	peroxisomal adenine nucleotide carrier 1
101266633	92.34	114.35	107.85	104.847	155.18	143.03	169.62	155.943	proteasome subunit alpha type-1-A
101253268	187.77	202.46	207.94	199.39	165.17	146.75	155.86	155.927	40S ribosomal protein S10-1
101263757	67.99	88.61	79.72	78.7733	146.31	148.79	171.22	155.44	MAR-binding protein
101248757	208.24	185.6	198.15	197.33	164.21	153.17	148.37	155.25	UV-B-induced protein At3g17800, chloroplastic
101255003	64.43	67.21	71.81	67.8167	149.7	200.68	114.11	154.83	protein UPSTREAM OF FLC
101248754	127.36	132.74	127.29	129.13	161.11	148.51	154.82	154.813	uncharacterized protein C119.09c
101247954	84.99	85.58	91.03	87.2	147.85	161.33	155.17	154.783	high mobility group B protein 1 isoform X1
101260238	135.23	152.37	144.73	144.11	157.64	147.96	158.68	154.76	proline--tRNA ligase, cytoplasmic
101260232	122.26	130.91	120.78	124.65	153.81	145.91	164.26	154.66	histone deacetylase complex subunit SAP18
101256394	122.41	142.18	131.37	131.987	158.28	147.75	157.93	154.653	proteasome subunit beta type-6
101250813	172.75	148.73	164.43	161.97	173.52	150.33	138.79	154.213	3-isopropylmalate dehydratase small subunit 3
101243963	104.56	118.52	117.81	113.63	163.48	127.83	170.85	154.053	heat stress transcription factor B-2a
101252510	111.36	113.21	85.63	103.4	155.51	156.53	150.01	154.017	eukaryotic initiation factor 4A-2
101265738	119.49	168.8	169.73	152.673	174.45	171.45	115.97	153.957	40S ribosomal protein S11
101250010	110.59	116.54	113.66	113.597	173.73	131.42	156.64	153.93	pyruvate kinase, cytosolic isozyme
101245109	117.34	184.5	164.27	155.37	172.4	152.39	136.24	153.677	PRA1 family protein B4
101243822	247.92	237.23	255.25	246.8	166.41	156.2	138.05	153.553	fructose 1,6-bisphosphate aldolase
101268154	0.52	0.51	1.17	0.733333	141.54	127.83	191.24	153.537	patatin-like protein 3
101252667	129.23	149.82	157.41	145.487	150.39	149	160.81	153.4	nascent polypeptide-associated complex subunit alpha-like protein 2
101245000	121.52	125.12	121.84	122.827	156.51	152.31	151.28	153.367	uncharacterized protein At5g49945
101250927	92.69	118.09	97.8	102.86	145.98	153.68	160.27	153.31	chaperonin CPN60-2, mitochondrial
101263931	162.98	139.47	147.84	150.097	147.43	144.96	167.51	153.3	mitochondrial dicarboxylate/tricarboxylate transporter DTC-like
100736493	99.31	93.3	94.09	95.5667	157.71	141.48	160.03	153.073	putative GID1-like gibberellin receptor
543841	296.15	251.88	276.83	274.953	171.33	141.29	145.26	152.627	TAGL1 transcription factor
101246256	115.96	143.24	129.01	129.403	156.43	148.36	152.85	152.547	60S ribosomal protein L7a-2
101254748	82.83	91.08	91.02	88.31	140.89	145.33	171.06	152.427	mitochondrial import inner membrane translocase subunit TIM14-1
101268602	292.96	287.37	280.22	286.85	168.8	141.2	147.24	152.413	isocitrate dehydrogenase [NADP]
101255399	144.59	145.24	157.24	149.023	154	142.84	159.96	152.267	caffeoylshikimate esterase
101247252	136.79	126.33	194.23	152.45	133.7	180.69	141.83	152.073	uncharacterized protein LOC101247252
101248374	189.3	178.4	164.64	177.447	166.8	148.4	140.6	151.933	cytochrome P450 71A4-like
101266804	106.49	143.71	119.82	123.34	140.27	153.9	161.09	151.753	uncharacterized protein LOC101266804
101260483	113.22	129.41	125.97	122.867	177.35	132.01	145.82	151.727	mitochondrial import receptor subunit TOM6 homolog
100529135	75.48	100.19	92.66	89.4433	138.16	163.01	153.78	151.65	calcium dependent protein kinase
101260768	126.2	135.36	148.63	136.73	177.44	112.43	164.36	151.41	signal peptidase complex subunit 3B
101255923	194.38	208.67	205.42	202.823	138.3	137.92	177.56	151.26	uncharacterized protein LOC101255923
101251777	118.43	133.63	126.58	126.213	144.77	157.88	149.99	150.88	T-complex protein 1 subunit epsilon
101262690	257.5	266.22	258.26	260.66	156.2	144.85	151.45	150.833	histone H2A.6
101268268	160.44	182.63	173.9	172.323	144.03	154.25	154.17	150.817	protein NBR1 homolog
101262054	189.88	172.8	199.56	187.413	154.29	149.72	148.11	150.707	ubiquitin-conjugating enzyme E2 36-like
101264233	75.77	90.56	87.61	84.6467	164.73	145.06	141.71	150.5	lyst-Interacting Protein5-like protein
101267059	110.58	170.92	139.95	140.483	139.97	149.8	161.53	150.433	eukaryotic translation initiation factor 3 subunit B
778293	444.58	371.32	382.36	399.42	110.99	178.44	161.45	150.293	probable pectate lyase P18 precursor
101247482	29.61	21.7	16.27	22.5267	103.5	138.41	208.76	150.223	enolase
101259556	90.76	92.72	91.93	91.8033	143.5	151.23	155.87	150.2	uncharacterized membrane protein C776.05
101267098	146.69	155.62	157.87	153.393	155	138.65	156.83	150.16	glutathione peroxidase
101245201	107.66	116.07	141.95	121.893	137.11	137.07	176.21	150.13	60S ribosomal protein L23
101244619	102.19	136.96	128.49	122.547	147.88	140.58	161.88	150.113	secretory carrier-associated membrane protein 3
101248602	140.88	150.89	156.41	149.393	160.57	139.88	149.6	150.017	7-dehydrocholesterol reductase
101267177	17.13	33.37	33.63	28.0433	68.09	191.27	190.4	149.92	phosphatidylinositol:ceramide inositolphosphotransferase 1-like isoform X1
101259068	59.54	67.63	69.92	65.6967	119.96	158.68	170.7	149.78	protein SSUH2 homolog isoform X2
543677	117.12	112.22	117.27	115.537	159.33	158.13	131.51	149.657	lethal leaf spot 1-like protein
101257063	148.76	159.11	151.86	153.243	129.45	166.63	152.67	149.583	40S ribosomal protein S9-2
543522	131.56	152.41	134.58	139.517	148.07	169.98	130.34	149.463	cytosolic NADP-malic enzyme
101267062	135.24	147.32	149.85	144.137	142.63	143.57	161.95	149.383	UBX domain-containing protein
101258590	50.01	32.93	35.56	39.5	162.9	125.44	159.46	149.267	syntaxin-132-like isoform X1
101252599	134.51	147.21	137.61	139.777	148.03	128.91	170.82	149.253	cyclin-C1-2
101260897	91.22	84.94	87.51	87.89	158.32	145.69	143.25	149.087	BES1/BZR1 homolog protein 2
101268754	128.83	133.57	144.06	135.487	146.86	148.93	150.79	148.86	HMG-Y-related protein A
101249170	111.13	123.85	116.41	117.13	148.81	154.31	142.85	148.657	ATP synthase subunit beta, mitochondrial
101248179	37.25	30.26	34.8	34.1033	193.57	148.01	104.12	148.567	UDP-glucose 4-epimerase GEPI48-like
101251046	145.84	156.86	153.82	152.173	159.06	145.58	140.8	148.48	ubiquitin-conjugating enzyme E2 variant 1D
101255979	70.21	82.38	77.08	76.5567	144.39	143.15	157.74	148.427	uncharacterized protein LOC101255979
101268512	92.63	109.51	99.92	100.687	152.92	142.6	149.36	148.293	elongation factor Tu, mitochondrial
101262457	207.51	210.21	221.88	213.2	151.5	156.3	137	148.267	uncharacterized protein LOC101262457
101257973	77.53	76.5	79.9	77.9767	145.08	141.56	157.46	148.033	NAC domain-containing protein NACMTF3
101247504	167.78	170.62	167.88	168.76	147.77	157.68	138.5	147.983	B-box zinc finger protein 20
543750	183.73	171.86	186.66	180.75	147.55	161.41	134.95	147.97	auxin-responsive protein IAA9
101245703	124.65	130.65	121.36	125.553	153.48	151.52	138.77	147.923	V-type proton ATPase subunit B 2
101267076	68.6	61.29	68.98	66.29	152.58	153.01	138.12	147.903	protein trichome birefringence-like 19
101255116	0.74	1.57	3.33	1.88	146.89	104.16	192.22	147.757	uncharacterized protein LOC101255116
101254814	64.35	83.77	75.17	74.43	139.84	153.44	149.73	147.67	heat shock protein 90-6, mitochondrial
101256124	82.07	82.52	85.17	83.2533	158.21	133.14	151.56	147.637	50S ribosomal protein L1, chloroplastic
101259629	98.01	115.98	112.27	108.753	143.23	145.19	154.34	147.587	26S proteasome non-ATPase regulatory subunit 14 homolog
101260842	130.64	120.85	130.92	127.47	128.57	150.22	163.8	147.53	protein yippee-like At5g53940
101259798	67.03	70.56	75.25	70.9467	140.92	149.23	151.9	147.35	FACT complex subunit SSRP1
101251804	102.77	100.23	110.46	104.487	148.05	141.75	152.23	147.343	60S ribosomal protein L30
101248465	19.8	20.89	21.45	20.7133	139.55	130.57	171.49	147.203	RNA polymerase II subunit A C-terminal domain phosphatase SSU72
101245405	131.02	142.09	136.98	136.697	146.96	148.71	145.7	147.123	dolichyl-diphosphooligosaccharide--protein glycosyltransferase subunit precursor
101262475	91.63	102.04	91.48	95.05	142.26	119.37	179.44	147.023	cysteine-rich PDZ-binding protein
101263864	175.19	160.15	165.21	166.85	151.8	147.22	141.42	146.813	protein DJ-1 homolog D
101245840	181.89	136.3	167.99	162.06	153.95	136.4	149.87	146.74	probable nucleoredoxin 2
101055524	171.07	148.54	160.58	160.063	157.22	133.4	149.3	146.64	Hop-interacting protein THI043
101253394	49.26	49.74	46.77	48.59	138.32	165.17	136.08	146.523	transmembrane 9 superfamily member 12
544297	64.2	45.34	56.6	55.38	128.96	152.04	158.1	146.367	beta-carotene hydroxylase
101250600	91.03	111.56	98.22	100.27	139.64	140.36	158.65	146.217	60S ribosomal protein L6
101255513	73.16	93.58	97.97	88.2367	159.16	112.3	167.16	146.207	cytochrome c oxidase copper chaperone 2-like
101261084	86.58	90.66	92.59	89.9433	166.76	147.44	124.01	146.07	vacuolar protein-sorting-associated protein 37 homolog 1
101253000	95.88	135.45	118.1	116.477	131.76	139.99	166.21	145.987	40S ribosomal protein S24-1
101259499	82.1	89.03	89.96	87.03	150.39	112.81	174.33	145.843	uncharacterized protein LOC101259499
101246758	155.37	146.85	154.58	152.267	124.05	161.99	151.4	145.813	10 kDa chaperonin 1, chloroplastic
101267359	114	118.21	114.9	115.703	136.12	151.71	149.56	145.797	cyclase-associated protein 1
101265086	142.05	144.8	148.71	145.187	158.92	124.98	153.3	145.733	probable mediator of RNA polymerase II transcription subunit 26c
778301	315.27	288.21	296.21	299.897	170.51	115.5	151.09	145.7	ferredoxin-1, chloroplastic
101267245	102.17	109.75	126.79	112.903	138	149.75	148.81	145.52	putative cytochrome c oxidase subunit 5b-like
101264995	20.69	19.11	24.58	21.46	138.62	124.12	173.82	145.52	plant cysteine oxidase 2
544068	138.24	173.53	170.71	160.827	191.01	106.45	138.26	145.24	enolase
101250931	127.16	158.71	149.67	145.18	141.58	143.35	150.36	145.097	putative 4-hydroxy-4-methyl-2-oxoglutarate aldolase 3
101250624	39.61	49.78	45.61	45	136.23	133.96	163.73	144.64	F-box/kelch-repeat protein At3g23880
101259806	63.54	82.75	71.8	72.6967	143.44	132.29	157.41	144.38	uncharacterized protein LOC101259806
101262763	100.16	105.01	107.95	104.373	149.35	160.86	122.59	144.267	oxysterol-binding protein-related protein 3A-like
101251558	113.4	124.53	118.01	118.647	150.96	133.28	148.32	144.187	probable calcium-binding protein CML13
100191138	527.32	464.85	486.12	492.763	159.76	144.92	127.8	144.16	APETALA2-like protein
100301944	178.45	155.9	180.07	171.473	209.86	104.83	117.77	144.153	WRKY transcription factor 1
544279	345.37	337.02	330.38	337.59	139.16	144.84	148.17	144.057	ethylene receptor neverripe
101262807	105.55	114.06	109.11	109.573	158.25	132.26	141.14	143.883	protein MODIFIED TRANSPORT TO THE VACUOLE 1
101266742	91.89	119.61	103.66	105.053	141.65	138.35	151.34	143.78	proteasome subunit alpha type-5
543734	168.81	166.75	174.33	169.963	146.43	127.27	157.59	143.763	ER auxin binding protein 1 precursor
101251054	154.8	164.75	153.02	157.523	141.01	140.99	148.97	143.657	lactoylglutathione lyase GLX1
101268791	93.98	99.53	102.16	98.5567	154.64	126.44	149.78	143.62	KH domain-containing protein At2g38610
101260429	76.69	73.91	76.41	75.67	155.67	146.31	128.61	143.53	interferon-related developmental regulator 2
101055562	84.36	89.14	87.91	87.1367	148.69	134.03	147.75	143.49	GAGA-binding transcriptional activator
101259201	125.09	126.05	121.57	124.237	149.54	135.89	145.02	143.483	glutamate--tRNA ligase, chloroplastic/mitochondrial
778278	254.64	270.18	257.66	260.827	141.83	138.66	149.74	143.41	MADS-box transcription factor MADS-rin
101245545	94.77	118.49	113.71	108.99	148.26	137.72	144.25	143.41	Ran BP2/NZF zinc finger-like superfamily protein
101268708	160.75	143.58	174.24	159.523	148.39	151.48	130.25	143.373	lipid transfer-like protein VAS isoform X1
101244241	189.46	150.33	176.85	172.213	155.42	132.8	141.48	143.233	fasciclin superfamily protein precursor
101263891	95.02	92.72	95.64	94.46	153.55	136.03	140.04	143.207	uncharacterized protein LOC101263891
101264667	106.86	135.51	124.44	122.27	136.03	146.78	146.29	143.033	peptidyl-prolyl cis-trans isomerase FKBP15-1
101266168	104.99	122.07	113.76	113.607	147.6	131.4	149.49	142.83	vacuolar-sorting receptor 3
101254177	57.73	65.41	65.52	62.8867	146.87	137.96	143.59	142.807	serine palmitoyltransferase
101261529	166	141.28	161.48	156.253	137.45	131.16	158.37	142.327	serine/arginine-rich splicing factor SR45a
101260983	90.63	87.92	98	92.1833	158.3	127.76	140.73	142.263	LOW QUALITY PROTEIN: thioredoxin H2
101258318	79.19	88.98	89.7	85.9567	142.32	153.88	130.35	142.183	E3 ubiquitin-protein ligase RGLG2-like
101246391	126.81	155.25	133.14	138.4	140.98	145.44	138.19	141.537	cell division cycle protein 48 homolog
101253694	73.19	94.31	64	77.1667	144.84	135.06	144.32	141.407	protein kish
101253265	34.68	36.31	37.82	36.27	124.26	127.18	172.45	141.297	inositol-tetrakisphosphate 1-kinase 3
544221	115.33	136.82	134.83	128.993	145.35	125.93	152.35	141.21	40S ribosomal protein S17
101256468	135.82	159.52	167.28	154.207	140.98	152.75	129.52	141.083	mitochondrial import receptor subunit TOM5 homolog
543586	133.85	129.18	137.38	133.47	151.25	147.45	123.97	140.89	MFP1 attachment factor 1
101261866	163.51	147.41	160.5	157.14	146.63	138.82	135.62	140.357	ATP-dependent Clp protease proteolytic subunit 3, chloroplastic
101265686	202.4	221.29	203.67	209.12	135.23	141.11	144.38	140.24	thioredoxin-like protein YLS8
101246863	50.96	47.95	49.73	49.5467	150.3	132.51	137.63	140.147	cellulose synthase A catalytic subunit 3 [UDP-forming]
101259428	53.23	42.21	59.77	51.7367	253.04	74.51	92.74	140.097	probable calcium-binding protein CML50
101263772	446.98	446.44	444.43	445.95	146.56	153.84	119.79	140.063	probable acyl-activating enzyme 6
101248759	71.31	80.33	84.64	78.76	185.99	146.46	87.54	139.997	protein SAR DEFICIENT 1
101261118	29.77	42.38	38.96	37.0367	107.34	140.64	171.89	139.957	uncharacterized protein LOC101261118
101267977	130.19	115.95	128.83	124.99	146.33	134.36	139.04	139.91	protein CHAPERONE-LIKE PROTEIN OF POR1, chloroplastic
101268521	94.11	99.81	105.32	99.7467	142.01	136.81	140.9	139.907	RER1 family protein
112940069	73.02	76.7	167.9	105.873	216	76.72	126.29	139.67	60S ribosomal protein L17-1-like
101257670	117.85	119.92	119.91	119.227	144.64	137.45	136.43	139.507	serine/arginine-rich splicing factor SR34B
101258963	16.05	24.1	22.34	20.83	162.76	105.91	149.8	139.49	abscisic acid receptor PYL4
101263948	137.25	148.14	135.2	140.197	129.44	122.11	166.71	139.42	uncharacterized protein LOC101263948
101254872	56.91	51.8	63.33	57.3467	146.32	122.66	149.15	139.377	myosin IB heavy chain isoform X2
101267441	92.02	111.71	99.43	101.053	134	140.36	143.75	139.37	PP2A regulatory subunit TAP46
101267534	312.27	274.97	272.23	286.49	136.4	138.69	142.96	139.35	uncharacterized protein LOC101267534
101249699	398.08	323.17	335.16	352.137	124.96	145.38	147.28	139.207	flavonol synthase/flavanone 3-hydroxylase
101268289	110.81	118.8	118.31	115.973	128.5	147.82	141.2	139.173	26S proteasome regulatory subunit 6B homolog
101263320	124.69	135.16	129.43	129.76	130.25	142.25	144.87	139.123	chaperonin CPN60-2, mitochondrial
101266495	131.97	118.57	133.15	127.897	143.09	128.92	145.3	139.103	uncharacterized protein LOC101266495
101259473	157.58	158.02	170.65	162.083	148.47	129.26	139.09	138.94	serine/arginine-rich SC35-like splicing factor SCL33
544080	90.89	145.91	119.94	118.913	153.35	110.33	152.61	138.763	histone H4
101265253	129.44	138.12	138.1	135.22	137.69	131.73	146.64	138.687	heterogeneous nuclear ribonucleoprotein 1
101246711	66.14	56.05	67.79	63.3267	146.59	120.64	148.42	138.55	probable prolyl 4-hydroxylase 3
101261460	101.52	110.37	111.69	107.86	127.68	146.83	141.04	138.517	ATP-citrate synthase alpha chain protein 3
101256738	189.95	168.15	193.41	183.837	139.03	138.65	137.62	138.433	protein LIGHT-DEPENDENT SHORT HYPOCOTYLS 10
101245873	107.64	118.52	126.28	117.48	139.96	121.67	153.22	138.283	60S ribosomal protein L5
101264183	130.88	174.74	146.19	150.603	116.57	142.9	155.21	138.227	heat shock protein 83
101265974	99.55	114.72	112.08	108.783	144.17	122.78	145.9	137.617	eukaryotic translation initiation factor 3 subunit E
101244651	63.03	71.03	70.25	68.1033	129.74	155.94	126.96	137.547	PRA1 family protein F3
101262288	78.55	89.34	83.06	83.65	140.84	132.37	139.33	137.513	eukaryotic translation initiation factor 5
101258345	17.85	18.49	28.69	21.6767	176.07	152.72	83.63	137.473	probable xyloglucan endotransglucosylase/hydrolase protein 23
101247002	97.79	109.76	106.43	104.66	144.9	127.95	139.51	137.453	polyadenylate-binding protein 1
101245492	161.93	173.78	181.04	172.25	144.6	128.61	138.88	137.363	uncharacterized protein LOC101245492
101267060	94.3	107.12	97.53	99.65	142.39	132.62	137.05	137.353	T-complex protein 1 subunit alpha
101260569	146.58	157.23	144.72	149.51	142.48	139.39	129.03	136.967	squamosa promoter-binding-like protein 1
101256712	101.9	104.16	103.41	103.157	143.07	141.73	125.06	136.62	E3 ubiquitin ligase AdBiL
101264114	103.89	151.1	128.12	127.703	116.47	142.22	151	136.563	40S ribosomal protein S16
101055572	325.51	282.48	305.83	304.607	141.16	134	134.09	136.417	GDP-L-galactose phosphorylase
101251574	88.85	99.02	91.49	93.12	136.1	136.32	135.97	136.13	deubiquitinase OTUD6B
101261185	196.98	214.98	215.15	209.037	140.72	135.73	131.91	136.12	histone H2B.3
543846	245.36	205.94	221.07	224.123	121.7	147.5	138.88	136.027	small heat shock protein
101244943	136.19	138.15	160.01	144.783	149.71	122.65	135.72	136.027	splicing factor 3B subunit 4
100736433	52.42	54.63	57.73	54.9267	102.55	163.29	142.17	136.003	heat shock cognate 70 kDa protein 1
101251683	60.02	58.22	63.79	60.6767	122.2	151.94	133.19	135.777	uncharacterized protein LOC101251683
101248174	157.14	143.42	162.24	154.267	148.08	117.58	141.51	135.723	uncharacterized protein LOC101248174
101255803	136.9	129.69	136.18	134.257	140.33	143.51	123.33	135.723	ylmG homolog protein 1-2, chloroplastic
101252997	126.5	139.52	138.14	134.72	130.61	128.57	147.59	135.59	peroxisome biogenesis protein 19-2
101246364	72.19	83.71	87.84	81.2467	150.3	111.73	144.71	135.58	early nodulin-93
101264006	81.05	86.71	90.5	86.0867	140.33	132.91	132.97	135.403	putative oligosaccharyltransferase complex subunit CG9662
101248896	283.62	221.49	239.24	248.117	131.54	150.75	123.27	135.187	probable phospholipid hydroperoxide glutathione peroxidase
101257368	288.72	278.81	273.96	280.497	147.45	144.6	113.43	135.16	uncharacterized protein LOC101257368
101259769	411.46	348.7	391.6	383.92	157.29	121.83	126.34	135.153	uncharacterized protein LOC101259769
101250446	88.53	113.13	112.67	104.777	138.68	120.05	145.8	134.843	40S ribosomal protein S13
101246611	74.95	80.89	84.32	80.0533	173.07	136.59	93.36	134.34	dof zinc finger protein DOF3.1
101252433	100.14	97.45	105.93	101.173	140.22	115.85	146.08	134.05	cycloartenol-C-24-methyltransferase 1
101246108	80.08	87.61	91.3	86.33	140.18	134.76	127.12	134.02	casein kinase II subunit alpha
101256152	105.18	119.96	113.03	112.723	128.87	137.18	135.94	133.997	eukaryotic initiation factor 4A-3
101246018	130.15	146.27	153	143.14	128.31	120.93	152.2	133.813	NDR1/HIN1-like protein 10
101259461	204.96	211.31	207.17	207.813	134.98	114.77	151.37	133.707	uncharacterized protein LOC101259461
101247814	21.91	79.83	55.07	52.27	109.47	128.32	163.31	133.7	abscisic stress-ripening protein 3-like
101264880	11.37	16.61	18.68	15.5533	114.24	149.26	137.31	133.603	probable galacturonosyltransferase 14
101244639	206.73	186.65	198.57	197.317	134.99	138.21	126.98	133.393	50S ribosomal protein L27
101252483	144.79	179.59	168.68	164.353	143.97	118.96	136.97	133.3	AT-hook motif nuclear-localized protein 17
101255365	51.23	65.33	58.49	58.35	127.64	113.45	158.69	133.26	probable histone H2AXb
101267675	104.85	115.57	123.04	114.487	123.99	132.09	143.32	133.133	CBS domain-containing protein CBSX1, chloroplastic
101253892	66.29	60.68	58.5	61.8233	127.35	111	158.91	132.42	uncharacterized protein LOC101253892
100736539	25.67	29.57	26.38	27.2067	127.84	141.22	128.16	132.407	mitogen-activated protein kinase 16
101246009	76.13	88.96	88.49	84.5267	119.08	125.87	152.23	132.393	ribosomal RNA-processing protein 14-C
101263286	70.19	63.08	48.15	60.4733	179.01	73.06	144.89	132.32	ras-related protein RABB1c
543634	361	370.39	353.76	361.717	186.03	111.45	99.22	132.233	ethylene-responsive transcription factor 5
778302	2.8	3.26	3.34	3.13333	144.8	112.63	139.25	132.227	multicopper oxidase-like protein precursor
544022	73.61	79.49	81.64	78.2467	150.02	114.4	132.07	132.163	fructokinase-2
101265114	88.29	131.79	116.02	112.033	128.85	117.85	149.54	132.08	protein DEHYDRATION-INDUCED 19 homolog 4
100191121	116.88	116.56	117.57	117.003	134.25	104.37	157.19	131.937	WRKY transcription factor 3
101252375	89.21	96.29	92.14	92.5467	128.5	122.73	144.35	131.86	heterogeneous nuclear ribonucleoprotein H2
101246835	127.08	147.04	152.39	142.17	135.27	147.8	111.69	131.587	UPF0057 membrane protein At4g30660
101262295	240.49	269.25	244.7	251.48	157.01	119.06	118.68	131.583	11-beta-hydroxysteroid dehydrogenase 1B
101252671	104.57	130.6	129.22	121.463	191.83	111.07	91.64	131.513	phosphoenolpyruvate carboxykinase (ATP)-like
100736446	158	143	144.79	148.597	147.21	124.32	122.96	131.497	obtusifoliol 14alpha-demethylase
101254866	200.19	223.72	202.71	208.873	116.73	163.84	113.76	131.443	heat shock cognate 70 kDa protein 2-like
101262979	102.24	126.91	114.14	114.43	135.9	127.3	130.56	131.253	eukaryotic translation initiation factor 3 subunit I
101254575	65.35	76.72	70.54	70.87	133.8	118.74	141.14	131.227	splicing factor SF3a60 homolog
101257912	62.88	70.08	74.8	69.2533	115.88	139.46	138.12	131.153	remorin 4.1
101246994	149.05	153.5	159.1	153.883	131.54	110.71	151.15	131.133	uncharacterized protein LOC101246994
101264910	137.67	126.1	139.34	134.37	133.63	149.61	110.08	131.107	30S ribosomal protein S17, chloroplastic
101257377	336.55	305.39	312.13	318.023	157.5	98.05	137.47	131.007	4-hydroxyphenylpyruvate dioxygenase-like
101252775	79.73	86.48	91.49	85.9	120.49	131.24	140.52	130.75	annexin D5
101264416	122.28	132.25	131.61	128.713	121.97	144.09	126.11	130.723	actin-depolymerizing factor 2
101265669	223.12	264.07	239.13	242.107	118.17	148.81	125.05	130.677	histone H2A
101256479	75.8	85.86	80.63	80.7633	140.21	121.7	129.51	130.473	NADPH--cytochrome P450 reductase
101259710	118.81	124.04	114.15	119	137.85	123.4	129.48	130.243	DEAD-box ATP-dependent RNA helicase 53, mitochondrial
101253844	68.25	72.02	74.17	71.48	119.57	132.76	137.56	129.963	COP9 signalosome complex subunit 2
101260765	107.79	119.35	114.95	114.03	128.28	132.81	128.75	129.947	heterogeneous nuclear ribonucleoprotein 1
101244117	125.84	129.51	128.12	127.823	136.72	124.87	128.19	129.927	NADH dehydrogenase [ubiquinone] flavoprotein 2, mitochondrial
101252594	86.9	112.55	104.78	101.41	123.24	128.84	137.58	129.887	60S ribosomal protein L10a-1
101247169	93.3	106.17	101.51	100.327	133.52	113.5	142.1	129.707	replication stress response regulator SDE2
101265209	177.55	196.07	190.05	187.89	136.46	121.73	130.52	129.57	uncharacterized protein At5g39865
101264078	81.94	84.44	83.26	83.2133	130.86	142.46	115.27	129.53	5-methyltetrahydropteroyltriglutamate--homocysteine methyltransferase
101250756	179.21	234.75	239.04	217.667	186.77	110.94	90.82	129.51	uncharacterized protein At5g65660
101264086	121.96	118.4	126.21	122.19	138.12	123.52	126.64	129.427	V-type proton ATPase subunit F
101254776	238.91	220.51	229.33	229.583	141.2	122.38	124.08	129.22	uncharacterized protein At5g50100, chloroplastic
101265475	82.46	91.9	90.12	88.16	125.69	124.3	137.1	129.03	SURP and G-patch domain-containing protein 1-like protein
104646741	48.95	48.94	50.07	49.32	126.4	120.46	140.23	129.03	uncharacterized protein LOC104646741
101258705	166.54	152.13	159.2	159.29	131.41	140.44	115.05	128.967	uncharacterized protein LOC101258705
101267365	484.15	502.46	476.75	487.787	128.61	122.27	135.67	128.85	uncharacterized protein LOC101267365
101265903	83.72	105.07	97.23	95.34	119.17	135.82	130.93	128.64	heat shock 70 kDa protein 15-like
101249463	61.88	62.73	65.45	63.3533	134.12	122.56	129.17	128.617	serine/threonine-protein phosphatase PP1 isozyme 2
101245455	32.26	28.5	30.62	30.46	152.98	98.74	133.96	128.56	pyrophosphate--fructose 6-phosphate 1-phosphotransferase subunit alpha
101259002	134.85	160.31	154.22	149.793	125.02	131.72	128.85	128.53	protein response to dessication 2
104644379	330.85	244.09	280.01	284.983	141.2	138.01	105.99	128.4	peroxiredoxin-2E-2, chloroplastic
544096	40.57	32.64	107.31	60.1733	145.47	111.21	128.03	128.237	40S ribosomal protein S25
101245205	87.45	102.18	103.35	97.66	135.23	75.14	174.23	128.2	ribosomal protein S10p/S20e family protein
101258239	102.17	126.54	119.55	116.087	123.19	126.43	134.47	128.03	small nuclear ribonucleoprotein E
101256995	123.99	127.79	124.61	125.463	139.23	130.2	114.6	128.01	protein indeterminate-domain 12
101266720	125.13	151.73	152	142.953	132.1	114.47	136.23	127.6	60S ribosomal protein L34
101266508	3.19	8.07	6.98	6.08	105.76	130.4	146.61	127.59	serpin-ZX
101259335	93.04	97.41	94.21	94.8867	130.15	130.43	121.77	127.45	integrin-linked protein kinase 1
100037505	447.19	465.63	446.87	453.23	156.74	116.06	109.48	127.427	gibberellin 2-oxidase 2
101251351	136.18	118.24	131.38	128.6	140.77	131.44	109.36	127.19	protein TIC 40, chloroplastic
101257419	15.22	16.75	22.68	18.2167	129.52	122.01	130.03	127.187	phosphatidylinositol:ceramide inositolphosphotransferase 1 isoform X2
544008	466.39	317.65	361.88	381.973	127.43	160.56	93.43	127.14	lipoxygenase
101250371	135.53	107.28	112.51	118.44	144.67	117.2	118.81	126.893	LOW QUALITY PROTEIN: heavy metal-associated isoprenylated plant protein 39
543987	24.34	88.21	43.21	51.92	167.83	107.94	104.85	126.873	glucan endo-1,3-beta-glucosidase B precursor
101256543	59.82	62.3	68.22	63.4467	123.29	124.6	132.6	126.83	uncharacterized protein LOC101256543
101258762	17.55	22.73	20.83	20.37	122.82	112.56	145.07	126.817	uncharacterized protein LOC101258762
101265446	45.69	59.89	59.8	55.1267	128.81	106.41	145.12	126.78	protein Dr1 homolog
101253207	68.54	71.52	77.48	72.5133	126.13	102.88	150.88	126.63	DCN1-like protein 1 isoform X1
101261125	62.94	69.49	63.28	65.2367	130.04	116.98	132.17	126.397	protein indeterminate-domain 9
101268443	18.52	46.62	43.82	36.32	107.57	111.14	160.11	126.273	phytosulfokines 3 precursor
101260218	252.94	193.93	222.79	223.22	131.07	126.88	120.69	126.213	COBW domain-containing protein 1
101264609	239.22	197.56	229.15	221.977	146.59	105.47	126.42	126.16	photosystem I reaction center subunit VI-1, chloroplastic
101259410	131.96	149.54	146.24	142.58	120.64	129.26	128.23	126.043	guanosine nucleotide diphosphate dissociation inhibitor 2
101247318	125.15	206.78	129.56	153.83	122.23	123.04	132.73	126	ADP-ribosylation factor 2
101254846	68.93	62.34	71.82	67.6967	131.44	120.24	126.23	125.97	probable protein phosphatase 2C 10
101254986	112.22	110.15	113.74	112.037	149.06	93.51	135.33	125.967	glutaredoxin
101250510	108.11	133.2	128.8	123.37	122.5	126.37	129	125.957	40S ribosomal protein S8-2
101254317	186.9	154.71	177.14	172.917	144.77	120.46	111.98	125.737	uncharacterized protein LOC101254317
101245904	105.57	132.73	124.77	121.023	108.47	133.28	135.35	125.7	thioredoxin H-type 2
544222	239.33	234.03	234.19	235.85	121.87	129.63	124.67	125.39	ripening regulated protein DDTFR8
101260752	78.99	85.59	105.45	90.01	131.59	103.6	140.03	125.073	MOB kinase activator-like 1A
101246830	102.24	93.61	94.42	96.7567	142.22	102.61	130.1	124.977	stearoyl-[acyl-carrier-protein] 9-desaturase, chloroplastic
101256294	88.98	103.75	96.97	96.5667	127.69	115.64	130.51	124.613	nudC domain-containing protein 2
101267402	128.72	124.92	126.76	126.8	117.01	122.77	133.72	124.5	coiled-coil domain-containing protein 130
101263260	49.93	57.28	55.39	54.2	114.35	126.48	132.67	124.5	bZIP transcription factor 17
101257069	18.9	22	23.6	21.5	101.42	139.81	131.2	124.143	probable protein phosphatase 2C 12
543906	107.13	113.65	116.02	112.267	120.44	126.96	124.84	124.08	Bax inhibitor
544238	160.5	167.57	166.35	164.807	137.27	136.31	98.26	123.947	GTP cyclohydrolase II / 3,4-dihydroxy-2-butanone-4-phosphate synthase
543860	61.38	88.99	64.64	71.67	133.56	122.94	115.16	123.887	succinate--CoA ligase [ADP-forming] subunit alpha-1, mitochondrial
101261013	25.19	27.93	28.55	27.2233	122.31	124.04	125.12	123.823	uncharacterized protein LOC101261013
101253806	27.14	35.25	33.95	32.1133	110.61	119.83	140.91	123.783	uncharacterized protein LOC101253806
101253726	143.7	124.83	131.51	133.347	128.76	127.06	115.41	123.743	ATP-dependent Clp protease proteolytic subunit-related protein 3, chloroplastic
101251734	87.15	96.75	97.11	93.67	119.87	111.15	139.88	123.633	peptidyl-prolyl cis-trans isomerase CYP19-2
101256571	49.04	59.78	57.56	55.46	109.41	124.69	136.39	123.497	TOM1-like protein 1
101255248	185.88	241.99	237.33	221.733	165.48	86.28	117.52	123.093	CCG-binding protein 1
101254567	108.54	98.86	107.14	104.847	107.19	131.53	129.8	122.84	SUMO-conjugating enzyme UBC9
101254118	42.22	45.39	45.44	44.35	119.62	125.13	122.6	122.45	uncharacterized protein LOC101254118
101259581	307.88	274.28	292.05	291.403	144.09	115.54	107.12	122.25	E3 ubiquitin-protein ligase ATL6
101250631	130.07	127.74	131.59	129.8	132.17	109.67	124.76	122.2	NADH dehydrogenase [ubiquinone] 1 alpha subcomplex subunit 13-B
101253324	119.45	123.91	127.77	123.71	77.65	147.3	141.34	122.097	ras-related protein RABB1c
101266050	103.86	120	114.82	112.893	120.85	113.8	131.46	122.037	serine/arginine-rich splicing factor RSZ22
101261642	161.67	142.39	147.47	150.51	128.08	128.48	109.42	121.993	aspartate aminotransferase, chloroplastic
101253803	74.4	72.63	80.12	75.7167	140.42	101.45	124.1	121.99	OTU domain-containing protein DDB_G0284757-like
101260411	41.42	50.17	49.48	47.0233	123.06	117.94	123.57	121.523	cell number regulator 6
101244562	31.53	51.18	43.66	42.1233	132.89	84.76	146.78	121.477	kunitz trypsin inhibitor 2-like
101253934	99.95	92.64	96.89	96.4933	117.34	124.1	122.8	121.413	uncharacterized protein At1g03900
101251458	118.65	127.98	122.52	123.05	132.61	109.66	121.68	121.317	methyl-CpG-binding domain-containing protein 11-like
101250254	130.35	127.03	131.06	129.48	114.55	120.21	129.18	121.313	uncharacterized protein LOC101250254
778273	16.2	17.58	23.78	19.1867	104.29	149.19	110.28	121.253	phytophthora-inhibited protease 1
101259138	62.37	66.39	75.99	68.25	157.56	111.98	93.98	121.173	calcium-binding allergen Ole e 8
543774	135.13	116.74	127.46	126.443	135.33	110.79	117.31	121.143	Xaa-Pro aminopeptidase 2
101256921	71.51	77.29	87.73	78.8433	118.18	129	115.95	121.043	phosphoglycerate mutase-like protein AT74
101267668	224.46	195.87	210.32	210.217	131.99	120.23	110.65	120.957	ACT domain-containing protein
101262751	176.39	167.73	176.96	173.693	132.07	116.29	113.9	120.753	dnaJ protein homolog 2
543877	197.59	183.68	186.57	189.28	124.89	114.65	122.52	120.687	copper chaperone
101263325	52.61	59.8	61.15	57.8533	129.48	117.91	114.64	120.677	PRA1 family protein B3
101259956	150.62	148.9	157.09	152.203	118.55	120.21	123.02	120.593	transcription factor ILR3
101259697	98.87	112.81	108.27	106.65	131.17	117.66	112.8	120.543	vacuolar protein sorting-associated protein 60.1
778333	86.79	107.65	103.77	99.4033	96.36	153.56	111.54	120.487	cytoplasmic ribosomal protein S13
101249225	68.19	54.25	72.53	64.99	173.35	108.6	79.25	120.4	transcription factor MYB44
101263525	69.56	15.56	57.59	47.57	115.89	134.43	110.07	120.13	patellin-3-like
101264001	151.64	133.12	138.26	141.007	128.53	120.75	110.32	119.867	uncharacterized protein At4g37920
101268196	52.05	62.01	58.65	57.57	112.68	114.58	132.21	119.823	ER membrane protein complex subunit 8/9 homolog
101258765	169.47	173.11	176.59	173.057	129.72	120.32	109.24	119.76	uncharacterized protein LOC101258765
101259887	113.53	114.05	115.55	114.377	128.53	110.46	120.26	119.75	shaggy-related protein kinase NtK-1
101244470	89.82	104.24	96.76	96.94	121.19	109.98	127.76	119.643	factor of DNA methylation 1
101248126	161.65	132.24	145.91	146.6	133.74	111.39	113.76	119.63	uncharacterized protein LOC101248126
101265947	182.71	165.06	169.3	172.357	115.63	125.53	117.68	119.613	V-type proton ATPase subunit E
101253680	63.8	75.01	71.63	70.1467	120.07	108.15	130.06	119.427	uncharacterized WD repeat-containing protein C17D11.16
101250808	106.5	118.94	117.58	114.34	121.55	118.88	117.78	119.403	40S ribosomal protein SA isoform 1
101245716	49.55	55.33	58.79	54.5567	122.6	118.66	116.62	119.293	galactan beta-1,4-galactosyltransferase GALS3
101245564	120.45	138.25	137.13	131.943	126.34	105.39	126.03	119.253	multiprotein bridging factor 1c
101248154	45.79	61.53	60.91	56.0767	119.4	97.41	140.93	119.247	uncharacterized protein
101255347	87.61	87.3	83.67	86.1933	126.99	115.37	115.31	119.223	very-long-chain 3-oxoacyl-CoA reductase 1
101257782	255.94	215.3	231.14	234.127	130.08	124.23	103.33	119.213	probable pyridoxal 5'-phosphate synthase subunit PDX1
101264433	108.27	124.99	121.82	118.36	134.69	105.01	117.93	119.21	serine incorporator 3
101250450	245.32	199.36	211.88	218.853	115.48	133.64	108.41	119.177	ABA uridine diphosphate glucosyltransferase
101259660	98.99	98.42	102.37	99.9267	121.34	117.34	118.39	119.023	thioredoxin H9
101247310	121.59	164.07	152.39	146.017	128.02	117.62	111.41	119.017	40S ribosomal protein S26-3
101256070	89.71	106.16	101.35	99.0733	134.61	106.52	114.88	118.67	uncharacterized protein LOC101256070
101262892	196.33	181.4	196.28	191.337	127.69	123.37	104.59	118.55	mitochondrial-processing peptidase subunit alpha
101256931	113.23	105.68	109.08	109.33	119.47	122.71	112.97	118.383	uncharacterized protein LOC101256931
101249039	85.2	83.9	81.45	83.5167	123.96	109.08	122.11	118.383	GSK3 kinase BIN2-like protein
101250327	154.08	149.36	147.15	150.197	134.58	104.17	116.35	118.367	mitochondrial outer membrane protein porin of 36 kDa
101249660	84.2	101.04	92.7	92.6467	119.07	110.56	125.14	118.257	DEAD-box ATP-dependent RNA helicase 53, mitochondrial
101246812	32.53	32.5	36.85	33.96	151.02	110.53	92.68	118.077	probable WRKY transcription factor 40
101260462	129.74	102.74	113.77	115.417	119.36	125.99	108.73	118.027	uncharacterized protein At1g32220, chloroplastic
101256176	355.84	382.34	382.03	373.403	114.47	123.21	115.8	117.827	putative methyltransferase DDB_G0268948
101264342	26.24	31.48	31.6	29.7733	108.45	127.91	117.1	117.82	mitogen-activated protein kinase kinase kinase 1-like
101245359	81.09	105.57	79.63	88.7633	135.26	101.04	117.1	117.8	26S proteasome regulatory subunit 8 homolog A
101254098	121.22	132.63	126.41	126.753	119.44	117.47	116.41	117.773	peroxisomal membrane protein 13
101253007	133.56	109.23	114.26	119.017	120.68	104.73	127.64	117.683	solanesyl diphosphate synthase
101264305	120.94	108.85	109.08	112.957	135.23	122.4	95.34	117.657	MOB kinase activator-like 1A
101255849	184.07	160.57	179.4	174.68	125.12	123.39	104.1	117.537	uncharacterized protein LOC101255849
101260605	115.2	111.99	115.58	114.257	116.64	107.65	127.84	117.377	RING-H2 finger protein ATL48
101261182	82.51	116.17	106.83	101.837	98.15	126.71	127.1	117.32	60S ribosomal protein L26-1
101257054	75.58	83.17	84.43	81.06	129.14	96.5	125.22	116.953	25.3 kDa vesicle transport protein
101255084	111.64	104.86	110.63	109.043	111.96	110.11	128.42	116.83	putative NADH dehydrogenase [ubiquinone] 1 beta subcomplex subunit 7
101254468	42.83	47.89	50.88	47.2	119.71	110.64	120.14	116.83	LIM domain-containing protein WLIM1
101253922	92.61	127.71	107.97	109.43	142.75	117.47	90.16	116.793	40S ribosomal protein S9-2
101261150	53.31	63.02	59.24	58.5233	116.32	107.75	126.27	116.78	zinc finger CCHC domain-containing protein 10
778327	213.45	196.32	189.2	199.657	113.4	134.13	102.8	116.777	heat shock protein
101244911	60.51	67.06	63.54	63.7033	115.27	119.61	115.42	116.767	dynamin-related protein 1E
101263959	133.68	143.67	140.05	139.133	107.66	117.49	125.01	116.72	protein BOLA2
101249276	230.19	201.36	214.05	215.2	123.91	114.45	111.49	116.617	protein CURVATURE THYLAKOID 1C, chloroplastic
101251608	107.56	109.17	113.26	109.997	124.22	105.44	120.14	116.6	uncharacterized protein LOC101251608
101268556	153.09	168.55	122.68	148.107	99.75	160.64	89.36	116.583	histone H3.2-like
101248429	75.63	83.67	80.24	79.8467	114.93	104.82	129.66	116.47	endoplasmic reticulum-Golgi intermediate compartment protein 3
101267475	549.7	497.08	532.11	526.297	104.8	105.67	138.91	116.46	NAC domain-containing protein 2-like
101258335	153.91	156.91	159.06	156.627	117.82	110.37	121.13	116.44	probable NADH dehydrogenase [ubiquinone] 1 alpha subcomplex subunit 5, mitochondrial
101244402	79.4	88.24	79.75	82.4633	115.3	122.05	111.91	116.42	UBX domain-containing protein
101256109	60	70.47	65.87	65.4467	122.78	116.16	110.04	116.327	putative clathrin assembly protein At2g25430
101267909	63.39	80.84	72.89	72.3733	111.2	117.96	119.69	116.283	bystin-like protein
101266523	53.2	47.54	50.45	50.3967	113.29	108.79	126.6	116.227	hydroxyacylglutathione hydrolase 2, mitochondrial isoform X1
544079	102	118.8	112.56	111.12	115.47	111.46	121.53	116.153	60S ribosomal protein L8
101263916	92.51	97.93	104.26	98.2333	107.98	127.61	112.29	115.96	uncharacterized protein LOC101263916
101265602	67.2	64.3	66.86	66.12	115.11	126.16	106.48	115.917	transcription factor ILR3
101247112	99.24	101.02	102.5	100.92	118.34	118.71	110.54	115.863	protein GPR107
778253	12.26	13.29	13.3	12.95	82.58	120.11	143.9	115.53	CONSTANS 1
101265552	24.01	27.13	29.37	26.8367	103.84	125.46	117.2	115.5	uncharacterized protein LOC101265552
101262369	78.96	76.75	78.95	78.22	122.59	109.65	114.2	115.48	altered inheritance of mitochondria protein 32
101253039	110.21	113.69	114.77	112.89	117.13	108.21	120.98	115.44	60S ribosomal protein L4-1
101258553	70.63	75.61	80.01	75.4167	123.02	113.21	109.94	115.39	uncharacterized protein LOC101258553
101245418	281.56	262.18	274.37	272.703	136.88	106.66	102.17	115.237	uncharacterized protein LOC101245418
101249720	120.77	113.85	117.33	117.317	110.15	113.11	121.73	114.997	vacuolar protein sorting-associated protein 29
101265561	97.05	102.37	103.1	100.84	115.01	119.83	110.12	114.987	universal stress protein PHOS34
101244719	38.78	39.02	40.98	39.5933	108.36	113.62	122.6	114.86	probable protein phosphatase 2C 63
101256827	129.5	131.59	137	132.697	123.06	107.43	113.95	114.813	calcium-dependent protein kinase 1
778335	52.92	52.43	54.58	53.31	107.85	115.84	120.25	114.647	CONSTANS interacting protein 6
101262929	102.49	128.45	120.4	117.113	109.24	117.05	117.55	114.613	60S ribosomal protein L14-1
101255948	94.91	91.44	90.77	92.3733	119.43	110.82	113.33	114.527	polyadenylate-binding protein RBP45
101257684	155.62	134.41	143.26	144.43	121.83	115.24	106.39	114.487	porphobilinogen deaminase, chloroplastic
101249338	122.48	127.68	137.67	129.277	112.68	116.88	113.88	114.48	soluble inorganic pyrophosphatase PPA1
543946	182.72	169.29	175.78	175.93	137.55	122.7	82.96	114.403	mitogen-activated protein kinase kinase 2
101256969	28.13	34.5	34.73	32.4533	102.31	131.24	109.65	114.4	uncharacterized protein LOC101256969
101258872	85.86	83.26	83.82	84.3133	105.01	122.3	115.82	114.377	probable chlorophyll(ide) b reductase NYC1, chloroplastic isoform X2
101250398	54	61.3	61.58	58.96	106.39	110.23	126.49	114.37	uncharacterized protein LOC101250398
101261054	100.65	110.47	105.73	105.617	111.19	112.81	118.24	114.08	U4/U6 small nuclear ribonucleoprotein Prp31
101264656	53.44	59.42	68.65	60.5033	80.63	114.83	146.39	113.95	elicitor-responsive protein 3
101256428	104.5	107.4	113.37	108.423	117.05	106.09	118	113.713	5'-methylthioadenosine/S-adenosylhomocysteine nucleosidase 2
544298	106.12	94.18	110.4	103.567	96.81	104.36	139.22	113.463	glutaredoxin
101262189	93.04	113.45	105.1	103.863	82.87	113.99	143.31	113.39	ras-related protein RABH1e-like
101263130	60.86	72.04	70.41	67.77	117.05	98.47	124.62	113.38	transcription initiation factor IIF subunit beta
101256736	105.04	102.82	107.15	105.003	128.81	94.32	116.75	113.293	derlin-2.2
101247413	184.4	185.04	183.51	184.317	108.15	113.48	117.87	113.167	agamous-like MADS-box protein AGL70
101264426	94.02	110.52	116.93	107.157	117.86	96.66	124.87	113.13	mitochondrial import receptor subunit TOM7-1
101267230	136.55	126.66	137.77	133.66	119.79	100.67	118.7	113.053	ubiquitin-fold modifier-conjugating enzyme 1
101246497	463.36	310.08	373.48	382.307	123.17	127.05	88.94	113.053	low-temperature-induced cysteine proteinase-like isoform X2
101055512	29.59	28.64	34.97	31.0667	135.71	111.25	92.17	113.043	Hop-interacting protein THI012
101252327	137.59	148.08	146.99	144.22	117.48	112.18	108.96	112.873	FRIGIDA-like protein 4a
543963	35.44	32.09	30.85	32.7933	116.71	132.43	89.45	112.863	protein RSI-1 precursor
101252956	93.88	101.69	104.24	99.9367	110.65	111.57	116.32	112.847	uncharacterized protein LOC101252956
544172	81.29	108.57	105.89	98.5833	107.64	111.05	119.4	112.697	ripening regulated protein DDTFR19
543845	104.98	106.38	106.65	106.003	100.67	122.5	114.82	112.663	metacaspase 1
101248261	33.74	48.8	44.42	42.32	108.1	97.56	132.29	112.65	phospholipase A1-II 1
101259931	51.34	63.36	60.1	58.2667	99.93	111.49	126.52	112.647	rhomboid-like protein 19
101260288	186.42	181.57	174.26	180.75	102.3	120.45	115.08	112.61	caffeic acid 3-O-methyltransferase 1
101247444	161.45	122.46	139.48	141.13	120.27	104.84	112.68	112.597	uncharacterized protein LOC101247444
112940035	890.51	748.93	745.88	795.107	132.2	122.59	82.72	112.503	protein NRT1/ PTR FAMILY 1.2-like
101250531	60.92	65.8	67.25	64.6567	119.75	104.23	112.93	112.303	syntaxin-32
101258260	88.91	97	93.87	93.26	124.74	109.75	102.32	112.27	casein kinase 1-like protein 2
101262559	76.61	91.13	84.04	83.9267	109.97	105.89	120.72	112.193	protein CIA1
101256748	78.2	87.99	88.22	84.8033	114.85	117.02	104.56	112.143	probable dolichyl-diphosphooligosaccharide--protein glycosyltransferase subunit 3B
101261040	64.11	67.43	73.77	68.4367	102.73	114.26	119.42	112.137	uncharacterized protein LOC101261040
104644452	49.6	66.9	59.93	58.81	77.35	131.76	127.28	112.13	uncharacterized protein At2g27730, mitochondrial
101258702	348.62	343.47	334.99	342.36	122.21	105.92	108.16	112.097	scopoletin glucosyltransferase-like
101255228	18.94	14.94	20.62	18.1667	75.68	103.56	156.98	112.073	myb-like protein D
101266399	86.05	120.05	104.26	103.453	108.67	123.81	103.59	112.023	40S ribosomal protein S18
100301932	163.35	153.65	158.14	158.38	117.75	107.72	110.3	111.923	ubiquitin conjugating enzyme
101261916	85.1	89.19	100.15	91.48	111.15	101.29	123.02	111.82	AP-2 complex subunit sigma
101261539	60.75	64.61	60.11	61.8233	109.96	112	113.31	111.757	cellulose synthase A catalytic subunit 1 [UDP-forming]
101257002	117.7	129.38	130.08	125.72	115.6	104.53	115.05	111.727	40S ribosomal protein S23
101260101	82.78	88.14	97.53	89.4833	134.77	100.11	99.85	111.577	secretory carrier-associated membrane protein 2
101245649	86.43	98.08	101.8	95.4367	90.4	112.63	131.53	111.52	26S proteasome regulatory subunit 8 homolog A
101257451	60.19	67.32	64.1	63.87	114.85	106.89	112.75	111.497	eukaryotic translation initiation factor 2 alpha subunit family protein
101253149	64.81	74.71	71.83	70.45	105.97	110.46	117.68	111.37	prohibitin-3, mitochondrial
101245130	83.58	96.49	94.14	91.4033	110.94	118.86	104.07	111.29	palmitoyl-acyl carrier protein thioesterase, chloroplastic
101260631	119.2	107.14	111.58	112.64	109.38	121.93	102.54	111.283	actin-41
101245633	60.73	55.61	61.23	59.19	108.34	114.35	111.13	111.273	transcription factor bHLH47
101246647	120.1	135.53	124.14	126.59	115.38	112.12	105.96	111.153	ER membrane protein complex subunit 4
101266193	76.15	80.76	76.22	77.71	111.08	98.09	124.23	111.133	uncharacterized protein LOC101266193
101258567	120.98	119.23	129.94	123.383	109.34	106.2	117.83	111.123	cytochrome c oxidase subunit 6b-2
543981	219.06	174.57	200.62	198.083	119.14	118.48	95.51	111.043	superoxide dismutase [Cu-Zn], chloroplastic
101250127	106.44	116.05	110.99	111.16	107.06	105.75	120.17	110.993	succinate dehydrogenase subunit 7A, mitochondrial-like isoform X1
101268737	67.64	56.42	60.71	61.59	97.82	125.66	108.91	110.797	probable CCR4-associated factor 1 homolog 11
101258052	86.48	96.76	88.2	90.48	113.59	108.36	110.42	110.79	carbamoyl-phosphate synthase small chain, chloroplastic
101253983	69.9	79.48	72.56	73.98	115.22	100.46	115.95	110.543	transmembrane protein 120 homolog
101253021	0	0	0	0	120.28	134.18	77.17	110.543	glutathione S-transferase U8-like
543683	56.62	57.37	52.83	55.6067	102.46	107.24	121.76	110.487	ubiquitin conjugating enzyme 2
101243728	67.47	78.52	73.09	73.0267	119.6	103.24	108.35	110.397	WD-40 repeat-containing protein MSI4
101246286	89.85	85.11	88	87.6533	110.76	114.35	105.77	110.293	triosephosphate isomerase, chloroplastic
101245790	234.59	203.87	217.01	218.49	122.08	101.21	107.27	110.187	29 kDa ribonucleoprotein A, chloroplastic
101261650	23.83	66.54	54.69	48.3533	126.95	80.28	123.27	110.167	glucan endo-1,3-beta-glucosidase B precursor
101256751	100.87	119.83	118.1	112.933	113.37	106.95	109.84	110.053	uncharacterized protein LOC101256751
101257168	56.89	65.17	59.11	60.39	106.86	109.53	113.61	110	threonine--tRNA ligase, mitochondrial 1
101245601	6.06	10.25	8.86	8.39	104.24	121.06	104.17	109.823	heavy metal-associated isoprenylated plant protein 3
101263797	97.09	121.77	108.21	109.023	100.8	119.59	109.08	109.823	luminal-binding protein 5
101263343	89.72	106.59	105.49	100.6	102.57	107.29	119.47	109.777	eukaryotic translation initiation factor 3 subunit G
101252823	39.98	45.76	45.73	43.8233	109.82	91.28	128.12	109.74	uncharacterized protein LOC101252823
101258660	136.3	125.77	133.56	131.877	112.84	105.57	110.04	109.483	probable NADH dehydrogenase [ubiquinone] 1 alpha subcomplex subunit 5, mitochondrial
101250714	265.24	182.32	205.3	217.62	111.54	139.48	77.39	109.47	alcohol oxidase
543902	123.9	154.7	131.9	136.833	101.44	113.4	113.45	109.43	molecular chaperone Hsp90-1
101265981	38.02	42.03	42.9	40.9833	84.33	103.89	139.99	109.403	probable endo-1,3(4)-beta-glucanase ARB_01444 isoform X1
101245913	85.14	100.55	101.35	95.68	100.4	123.2	104.42	109.34	costars family protein
101268416	96.64	117.1	108.95	107.563	109.65	105.8	112.23	109.227	FAM10 family protein At4g22670 isoform X1
101260166	87.04	93.22	92.64	90.9667	114.54	99.41	113.53	109.16	zinc finger CCCH domain-containing protein 11
101263742	10.32	12.27	13.24	11.9433	118.82	127.14	81.43	109.13	uncharacterized protein LOC101263742
101247531	141.4	125.54	129.66	132.2	119.09	109.15	98.93	109.057	ABC transporter I family member 6, chloroplastic
101248518	409.43	354.5	328.25	364.06	100.2	128.06	98.85	109.037	adenosylhomocysteinase
101254552	64.94	75.65	85.72	75.4367	113.78	91.85	120.8	108.81	ADP-ribosylation factor-like protein 8c
101247574	104.46	127.47	118.33	116.753	102.63	112.24	111.38	108.75	60S ribosomal protein L23a-like
101246126	99.83	94.29	96.88	97	120.06	107.11	99.01	108.727	F-box/kelch-repeat protein SKIP11
101255358	150.25	133.54	140.28	141.357	106.29	118.71	100.92	108.64	30S ribosomal protein S5, chloroplastic
101259518	55.46	63.09	59.36	59.3033	114.07	93.81	118	108.627	luc7-like protein 3
104645968	49.27	68.99	65.28	61.18	85.41	125.95	114.28	108.547	uncharacterized protein LOC104645968 isoform X3
101267315	44.13	35.38	43.78	41.0967	120.24	112.26	93.12	108.54	bZIP transcription factor 53
543521	115.97	122.95	120.14	119.687	106.68	115.65	103.15	108.493	homeobox protein knotted-1-like LET12
101246382	61.03	69.33	64.7	65.02	97.23	107.89	119.47	108.197	gonidialess A/Zuotin related factor-like protein
101247352	6.84	9.75	10.6	9.06333	89.28	116.47	118.83	108.193	monocopper oxidase-like protein SKU5
543679	106.4	100.19	102.14	102.91	94.89	116.2	112.87	107.987	EIL1 protein
101256588	126.53	120.52	128	125.017	112.06	107.66	104.17	107.963	protein HHL1, chloroplastic
101245881	69.65	70.21	69.32	69.7267	108.78	102.58	112.41	107.923	serine/threonine-protein phosphatase PP2A-5 catalytic subunit
101251020	149.06	135.25	148.86	144.39	111.32	104.43	107.86	107.87	NADH dehydrogenase [ubiquinone] 1 alpha subcomplex subunit 6
101256710	69.62	53.01	76.13	66.2533	127.3	79.27	116.67	107.747	enoyl-CoA delta isomerase 1, peroxisomal
101257872	67.29	82.67	74.05	74.67	106.76	92.56	123.86	107.727	nucleolin isoform X1
101250401	38.02	59.7	53.15	50.29	83.42	118.3	121.21	107.643	probable nucleoredoxin 1
101256141	71.1	86.59	82.75	80.1467	106.22	105.81	110.79	107.607	proteasome subunit alpha type-3
100125891	199.08	172.94	199.15	190.39	144.02	87.51	90.98	107.503	WRKY transcription factor IId-1
101055557	108.64	114.74	116.35	113.243	101.55	113.44	107.37	107.453	putative steroid 5beta-reductase
101248636	172.49	208.82	213.48	198.263	128.97	81.03	111.45	107.15	ganglioside-induced differentiation-associated protein 2
101267440	165.61	155.32	165.41	162.113	114.57	113.49	93.38	107.147	OTU domain-containing protein DDB_G0284757
101256357	59.7	65.08	68.5	64.4267	124.11	95.51	101.57	107.063	ras-related protein RABA1f
101244722	97.85	113.02	117.78	109.55	101.47	102.02	117.67	107.053	malignant T-cell-amplified sequence 1 homolog
100301929	149.89	152.32	151.3	151.17	103.27	111.43	106.25	106.983	aminoaldehyde dehydrogenase 2
101262172	115.05	134.43	135.81	128.43	108.68	96.92	115.19	106.93	uncharacterized protein LOC101262172
101246121	73.63	85.32	77.66	78.87	109.84	103.73	106.93	106.833	T-complex protein 1 subunit delta
101246420	226.52	280.07	265.66	257.417	84.05	91.11	145.17	106.777	Abscicic acid stress ripening protein 4
101247093	116.56	130.01	129.25	125.273	112.1	96.27	111.84	106.737	proteasome subunit alpha type-5
101250862	51.73	59.51	57.57	56.27	103.03	89.61	127.42	106.687	protein BUD31 homolog 1
101247946	107.92	110.88	113.53	110.777	108.5	101.95	109.58	106.677	uncharacterized protein At4g14342
101258340	131.02	109.78	121.58	120.793	106.58	108.69	104.44	106.57	protein LST8 homolog
101258632	14.31	14.19	20.58	16.36	139.63	113.87	66.12	106.54	probable xyloglucan endotransglucosylase/hydrolase protein 23
101266757	64.04	72.61	75.03	70.56	106.34	101.79	111.44	106.523	BSD domain-containing protein 1
101259575	152.01	179.6	168.93	166.847	101.36	108.22	109.69	106.423	uncharacterized protein LOC101259575
101263481	119.03	116.87	120.35	118.75	110.28	108.48	100.15	106.303	NADH dehydrogenase [ubiquinone] iron-sulfur protein 1, mitochondrial
101248146	60.15	70.73	69.61	66.83	100.06	96.85	122	106.303	pinin
101246374	105.57	117.22	115.72	112.837	114.02	104.63	100.23	106.293	putative ER lumen protein-retaining receptor C28H8.4
101261176	76.57	95.9	88.31	86.9267	94.35	111.14	113.28	106.257	vacuolar-sorting receptor 1-like isoform X1
101253700	130.34	153.13	141.8	141.757	111.73	100.42	106.44	106.197	GEM-like protein 1
543965	63.34	58.03	61.67	61.0133	103.76	114.27	100.32	106.117	14-3-3 protein 3
101055605	175.39	170.61	184.99	176.997	111.73	107.56	98.98	106.09	Hop-interacting protein THI120
101254436	88.06	102.43	105.04	98.51	109.1	105.72	103.33	106.05	glycine-rich RNA-binding protein 2, mitochondrial
543942	4.05	10.01	11.04	8.36667	88.69	84.36	144.92	105.99	regulator of gene silencing
101268298	34.17	43.45	37.61	38.41	100	106.41	111.12	105.843	CSC1-like protein ERD4
101245258	20.51	24.49	24.24	23.08	108.27	106.87	102.23	105.79	inactive receptor-like serine/threonine-protein kinase At2g40270
101256570	26.56	37.65	44.72	36.31	106.98	79.21	131.1	105.763	probable WRKY transcription factor 70
101262805	24.29	38.82	31.86	31.6567	104.43	84.73	127.97	105.71	PLAT domain-containing protein 3
101255695	75.57	98.82	90.97	88.4533	111	112.1	93.92	105.673	ankyrin repeat-containing protein ITN1
101251793	104.13	87.84	98.08	96.6833	117.95	105.39	93.58	105.64	splicing factor ESS-2 homolog
101253174	80.69	92.38	91.19	88.0867	113.03	90.22	113.54	105.597	LYR motif-containing protein 4
101260524	104.9	121.31	113.58	113.263	116.27	95.42	104.42	105.37	calumenin-B
101249904	179.68	150.82	156.95	162.483	118.01	106.72	90.99	105.24	uncharacterized protein LOC101249904
101259158	84.91	94.49	84.47	87.9567	97.57	118.55	99.6	105.24	clathrin heavy chain 1
101250878	122.21	115.04	118.47	118.573	108.6	108.48	98.63	105.237	28 kDa ribonucleoprotein, chloroplastic
101268693	70.22	85.66	82.72	79.5333	124.19	80.19	111.12	105.167	40S ribosomal protein S7-1
101243717	71.19	72	79.62	74.27	63.68	125.42	126.18	105.093	uncharacterized protein LOC101243717
101261940	49.46	59.82	53.93	54.4033	112.6	96.59	106.02	105.07	importin subunit alpha-2
101246490	76.07	83.21	82.58	80.62	106.98	98.32	109.89	105.063	SUPPRESSOR OF K(+) TRANSPORT GROWTH DEFECT 1-like protein
101253764	102.44	117.61	108.58	109.543	100.41	107.79	106.73	104.977	probable protein phosphatase 2C 59
101252825	85.2	82.42	84.94	84.1867	121.5	99.07	94.27	104.947	uncharacterized protein LOC101252825
101260673	129.86	113.74	118.68	120.76	108.34	105.85	100.58	104.923	coproporphyrinogen-III oxidase 1, chloroplastic
101256478	133.8	126.21	128.84	129.617	111.49	98.97	104.21	104.89	5'-adenylylsulfate reductase-like 4
101259472	91.41	103.62	99.15	98.06	101.02	99.96	113.16	104.713	anamorsin homolog
101256730	85.03	95.49	89.07	89.8633	102.57	97.25	114.32	104.713	DNA-binding protein S1FA
101258673	207.92	268.05	239.14	238.37	100.95	110.58	102.58	104.703	cyprosin isoform X1
101245431	27.26	45.97	37.54	36.9233	100.29	105.52	108.21	104.673	mitochondrial import receptor subunit TOM9-2
101251259	381.63	426.1	403.01	403.58	124.22	104.21	85.53	104.653	oxalate--CoA ligase
101265522	81.02	81.19	82.68	81.63	98.16	100.62	115.06	104.613	probable voltage-gated potassium channel subunit beta
101247581	101.32	113.56	106.5	107.127	98.79	105.74	108.99	104.507	uncharacterized protein LOC101247581
544095	80.88	109.68	92.72	94.4267	105.72	103.32	104.48	104.507	nucleoside diphosphate kinase
101248341	125.81	112.33	115.1	117.747	100.85	102.24	110.09	104.393	protein COFACTOR ASSEMBLY OF COMPLEX C SUBUNIT B CCB1, chloroplastic
101250146	110.12	114.43	121.21	115.253	108.84	92.82	111.46	104.373	clathrin light chain 2
101255256	42.92	55.89	49.05	49.2867	89.51	101.66	121.8	104.323	protein KRTCAP2 homolog
100037735	233.77	206.96	208.57	216.433	117.81	87.31	107.62	104.247	glutathione-S-transferase
101253598	89.88	106.69	101.13	99.2333	106.7	112.13	93.67	104.167	putative wall-associated receptor kinase-like 16
101245534	98.54	104.55	102.44	101.843	114.71	101.15	96.63	104.163	basic salivary proline-rich protein 1
101265689	103.76	114.54	114.84	111.047	102.35	95.52	114.25	104.04	60S ribosomal protein L21-1
101248181	119.65	112.63	116.85	116.377	116.37	90.51	104.69	103.857	pyruvate dehydrogenase E1 component subunit beta-1, mitochondrial
101252716	64.63	77.12	75.44	72.3967	106.52	96.05	108.96	103.843	SEC23-interacting protein
101247277	114.25	115.73	114.78	114.92	104	99	108.5	103.833	cysteine desulfurase, mitochondrial
101258737	51.44	68.24	55.76	58.48	106.49	93.01	111.93	103.81	developmentally-regulated G-protein 1
543755	95.94	90.75	92.93	93.2067	113.3	100.8	97.24	103.78	putative asparaginyl-tRNA synthetase
101256121	75.65	91.68	85.86	84.3967	98.33	98.08	114.62	103.677	DNA-directed RNA polymerases II, IV and V subunit 8B
101267649	35.72	34.04	25.04	31.6	107.3	98.81	104.8	103.637	NHP2-like protein 1
101247006	61.8	68.38	62.85	64.3433	109.32	103.8	97.63	103.583	ribonuclease TUDOR 1
101268775	109.88	113.7	112.23	111.937	100.05	88.74	121.81	103.533	60S ribosomal protein L11-1
101256021	349.03	309.26	312.2	323.497	114.52	108.41	87.22	103.383	probable glycosyltransferase At3g07620
101264013	211.04	205.8	188.6	201.813	95.48	107.98	106.22	103.227	uncharacterized protein LOC101264013
101245277	95.89	102.93	97.83	98.8833	110.24	98.5	100.89	103.21	ABC transporter F family member 3
101250951	81.1	105.05	85.56	90.57	95.3	112.65	101.48	103.143	40S ribosomal protein S4
101245319	57.05	55.89	57.23	56.7233	137.65	91.7	79.81	103.053	U-box domain-containing protein 17
101256523	80.96	92.14	88.7	87.2667	104.77	88.75	115.33	102.95	sm-like protein LSM5
543516	184.24	176.56	172.33	177.71	103.89	109.35	95.5	102.913	sucrose-phosphate synthase
101249071	115.58	105.7	111.47	110.917	99.49	106.04	102.96	102.83	protein CutA, chloroplastic
101254245	71.29	80.1	79.17	76.8533	110.48	106.7	91.29	102.823	V-type proton ATPase 16 kDa proteolipid subunit
101246410	101.76	103.28	109.86	104.967	101.04	107.96	99.19	102.73	uncharacterized protein LOC101246410
101250111	34.32	26.51	36.31	32.38	106.67	101.83	99.48	102.66	uncharacterized protein LOC101250111 isoform X1
778235	76.83	83.68	77.19	79.2333	86.24	104	117.54	102.593	EIN3-binding F-box protein 2
544288	81.77	86.97	84.65	84.4633	118.03	85.5	104.09	102.54	GTP-binding protein
104645891	86.52	101.21	111.36	99.6967	112.55	99.76	95.08	102.463	60S ribosomal protein L18a-2
543818	70.73	86.56	65.35	74.2133	112.69	99.17	95.2	102.353	lipoxygenase
104647284	65.63	50.91	56.61	57.7167	83.16	106.58	117.19	102.31	uncharacterized protein LOC104647284
101253508	103.66	116.02	112.31	110.663	97.75	83.39	125.71	102.283	phytochrome-interacting ankyrin-repeat protein 2
101260659	103.09	110.25	108.61	107.317	106.57	94.04	106.11	102.24	NADH-ubiquinone oxidoreductase 20.9 kDa subunit
101265651	79.11	88.81	81.8	83.24	108.45	100.64	97.58	102.223	oligouridylate-binding protein 1B isoform X1
101245976	70.63	75.2	72.53	72.7867	99.52	94.59	112.31	102.14	YJU2 splicing factor homolog
101258006	39.89	38.88	42.21	40.3267	106.05	102.95	97.32	102.107	vitellogenin
101249446	84.78	91.05	90.44	88.7567	105.28	93.32	107.65	102.083	uncharacterized protein LOC101249446
104645674	48.7	48.1	46.55	47.7833	104.71	94.05	107.47	102.077	ADP-ribosylation factor-like protein
100736438	186.48	151.58	169.64	169.233	115.03	92.45	98.39	101.957	constitutive plastid-lipid associated protein
778343	87.71	79.06	85.18	83.9833	111.57	96.28	97.8	101.883	dehydroascorbate reductase
101250256	1826.37	1070.29	1328.77	1408.48	158.23	90.22	56.58	101.677	carboxylesterase 1
101244013	118.83	145.57	133.2	132.533	94.8	97.56	112.47	101.61	probable glutathione S-transferase
101260453	80.92	112.35	91.2	94.8233	90.12	105.88	108.72	101.573	nucleolin
101247392	133.17	117.79	133.28	128.08	109.56	96.78	98.04	101.46	uncharacterized protein LOC101247392
101266843	116.11	143.31	133.8	131.073	92.94	101.26	109.78	101.327	small ubiquitin-related modifier 1
101252046	66.86	81.69	83.18	77.2433	112.81	94.85	96.03	101.23	40S ribosomal protein S4
101267698	80.42	110.48	94.74	95.2133	89.34	101.41	112.83	101.193	60S ribosomal protein L35-like
101255748	82.62	84.31	83.16	83.3633	97.1	110.01	96.33	101.147	protein GPR107-like
101243842	96.24	100.92	100.33	99.1633	94.72	99.42	109.21	101.117	CLK4-associating serine/arginine rich protein
101255494	60.62	70.83	61.78	64.41	103.89	108.07	91.17	101.043	protein transport protein SEC23
101265659	3.76	3.86	3.37	3.66333	109.93	81.07	112.1	101.033	increased DNA methylation 1 isoform X1
101248886	74.15	84.51	85.96	81.54	98.88	92.42	111.44	100.913	RNA-binding protein 8A-like
101248860	64.32	79.69	74.17	72.7267	101.55	90.56	110.61	100.907	nuclear pore complex protein NUP50A
101247136	50.26	57.05	66.23	57.8467	84.2	97.66	120.81	100.89	UPF0057 membrane protein At4g30660
101252388	49.89	75.21	66.19	63.7633	100.04	95.32	107.09	100.817	uncharacterized protein LOC101252388
101264913	137.87	129.03	132.43	133.11	115.65	100.34	86.29	100.76	uncharacterized protein LOC101264913
100134879	94.89	100.01	100.88	98.5933	101.74	97.47	103.07	100.76	probable alkaline/neutral invertase D
101245803	167.64	164.66	168.69	166.997	104.68	98.63	98.76	100.69	probable NAD(P)H dehydrogenase (quinone) FQR1-like 1
101253688	84.49	89.03	86.24	86.5867	91.93	97.6	112.41	100.647	serine/arginine-rich splicing factor RS2Z32 isoform X1
101268083	99.81	105.68	101.54	102.343	98.23	93.55	109.97	100.583	huntingtin-interacting protein K
543580	131.65	134.01	129.56	131.74	109.71	90.61	100.93	100.417	universal stress protein A-like protein
101256549	86.58	81.49	87.48	85.1833	104.17	89.3	107.62	100.363	altered inheritance of mitochondria protein 32-like
101243640	71.93	73.76	78.26	74.65	104.75	90.39	105.83	100.323	cysteine proteinase inhibitor B
101253547	36.11	35.91	37.9	36.64	88.92	107.63	104.35	100.3	dof zinc finger protein DOF1.7
100301918	19.26	22.62	24.78	22.22	118.51	90.76	91.59	100.287	GRAS2 protein
101257806	125.53	117.92	122.14	121.863	103.64	100.57	96.31	100.173	desumoylating isopeptidase 1
101255950	37.16	49.53	50.45	45.7133	98.72	120.47	81.24	100.143	calmodulin-binding protein 60 B
101266834	53.9	47.63	55.62	52.3833	143.04	91.41	65.79	100.08	protein HAIKU1
101246335	43.91	60.42	45.56	49.9633	106.17	95.38	98.38	99.9767	RNA-binding protein 42
100301921	98.59	117.48	109.17	108.413	92.36	97.19	110.17	99.9067	PI-phospholipase C PLC3
101251999	84.35	92.95	90.53	89.2767	98.83	96.59	103.87	99.7633	transcription initiation factor TFIID subunit 15b
101260072	112.02	102.65	111.14	108.603	105.28	102.91	91.06	99.75	aspartate aminotransferase, cytoplasmic
543536	210.46	229	218.66	219.373	101.39	89.68	108.1	99.7233	glutamate--cysteine ligase, chloroplastic
778218	131.74	127.1	131.03	129.957	97.82	103.01	98.31	99.7133	oxoglutarate/malate translocator
101251925	25.1	25.11	24.02	24.7433	96.13	102.43	100.29	99.6167	dynamin-related protein 5A
101262238	64.54	75.01	72.68	70.7433	99.02	92.56	106.85	99.4767	tobamovirus multiplication protein 2A
101268145	183.65	174.16	173.52	177.11	103.88	106.75	87.68	99.4367	long chain acyl-CoA synthetase 6, peroxisomal
101260972	21.28	23.64	24.13	23.0167	88.31	109.84	100.16	99.4367	uncharacterized protein LOC101260972
101264321	83.82	86.47	86.84	85.71	89.7	105.49	102.96	99.3833	uncharacterized protein LOC101264321
101262512	76.83	88.25	85.88	83.6533	101.65	87.89	108.56	99.3667	TRAF-type zinc finger domain-containing protein 1
101257476	6.24	6.44	8.04	6.90667	96.24	86.3	115.52	99.3533	calmodulin-like protein 8
101245381	162.55	182.34	174.63	173.173	120.71	87.67	89.6	99.3267	uncharacterized protein LOC101245381
101261276	61.82	72.05	73.22	69.03	99.06	94.65	104.12	99.2767	eukaryotic translation initiation factor 4E-1
101254785	101.98	111.33	106.45	106.587	91.04	102.41	104.27	99.24	two-component response regulator-like PRR37
101257558	33.98	31.83	32.67	32.8267	108.88	103.84	84.95	99.2233	probable pectin methyltransferase QUA2
101257705	60.78	78.49	66.68	68.65	100.66	90.35	106.19	99.0667	R1-MYB type transcription factor ARS1
101263449	67.26	76.58	74.4	72.7467	92.75	85.7	118.57	99.0067	iron-sulfur assembly protein IscA-like 1, mitochondrial
101261951	75.6	104.55	98.26	92.8033	97.93	88.57	110.33	98.9433	universal stress protein PHOS32
101262803	25.47	34.57	37.95	32.6633	97.24	88.39	111.16	98.93	U-box domain-containing protein 21
101246811	18.74	20.02	21	19.92	121.53	78.63	96.51	98.89	pyrophosphate--fructose 6-phosphate 1-phosphotransferase subunit alpha-like
101267849	58.81	77.34	69.95	68.7	97.3	96.47	102.89	98.8867	prohibitin-1, mitochondrial
101266095	91.58	104	100.6	98.7267	96.09	96.85	103.44	98.7933	coatomer subunit epsilon-1
100736498	25.62	48.58	42.33	38.8433	87.76	115.2	93.3	98.7533	putative phytosulfokine peptide precursor
101262829	18.51	25.06	25.3	22.9567	94.46	104.91	96.83	98.7333	uncharacterized protein LOC101262829
101253942	91.53	95.46	94.22	93.7367	95.62	94.96	105.58	98.72	uncharacterized WD repeat-containing protein C2A9.03
101246035	58.38	72.81	63.86	65.0167	111.45	79.97	104.4	98.6067	alanine aminotransferase 2
104644772	115.01	140.92	130.64	128.857	86.3	90.02	119.33	98.55	uncharacterized protein LOC104644772
101246271	60.19	65.65	64	63.28	101.67	85.58	108.4	98.55	tryptophan--tRNA ligase, cytoplasmic
543864	103.18	101.27	101.74	102.063	111.52	74.51	109.21	98.4133	peroxisomal targeting signal type 2 receptor
101246251	61.03	69.97	62.76	64.5867	102.54	96.5	95.99	98.3433	vacuolar sorting protein 18
101255818	287.52	242.43	254.74	261.563	113.49	89.54	91.54	98.19	BOI-related E3 ubiquitin-protein ligase 1
101268649	67.07	77.21	77.75	74.01	94.06	98.83	101.65	98.18	uncharacterized protein LOC101268649
101259384	81.99	77.6	82.36	80.65	109.7	93.48	91.25	98.1433	stress-associated protein 5
101256945	64.24	72.15	68.39	68.26	108.48	84.44	101.07	97.9967	SNW/SKI-interacting protein A
101245296	119.89	108.16	111.01	113.02	105.41	91.58	96.73	97.9067	nifU-like protein 2, chloroplastic
101248426	83.74	90.87	87.72	87.4433	105.36	90.86	97.14	97.7867	autophagy-related protein 18a
101257155	111.89	123.03	117.62	117.513	91.33	104.53	97.17	97.6767	reactive oxygen species modulator 1
544035	270.41	245.63	236.68	250.907	79.63	117.48	95.74	97.6167	expansin precursor
101255434	115.63	85.91	93.87	98.47	86.69	93.9	112.08	97.5567	probable U6 snRNA-associated Sm-like protein LSm4
101251661	96.48	93.94	95.37	95.2633	98.79	100.81	92.9	97.5	V-type proton ATPase subunit C
101267064	112.67	112.77	119.77	115.07	91.09	96.92	104.41	97.4733	dnaJ homolog subfamily B member 3
101261621	41.52	45.39	47.58	44.83	100.03	104.27	87.85	97.3833	vacuolar-sorting protein BRO1
101248137	201.65	214.47	224.68	213.6	56.9	106.22	128.9	97.34	uncharacterized protein LOC101248137
101250474	313.98	304.65	335.12	317.917	106.63	99.47	85.91	97.3367	aldehyde dehydrogenase family 2 member B7, mitochondrial
101260179	56.66	60.68	62.36	59.9	93.09	105.45	93.1	97.2133	probable E3 ubiquitin-protein ligase LUL4
101246587	63.58	68.62	65.98	66.06	100.49	88.83	102.28	97.2	serine/arginine-rich splicing factor SR45a
101265190	76.75	80.48	82.98	80.07	119.52	80.64	91.35	97.17	probable galacturonosyltransferase-like 10
101248838	133.08	110.23	125.8	123.037	112.89	92.89	85.47	97.0833	30S ribosomal protein S21, chloroplastic
101256196	49.95	50.87	54.28	51.7	96.43	88.56	106.25	97.08	membrin-11
101255271	179.41	160.94	174.41	171.587	99.18	103.77	88.14	97.03	glyoxalase
101252107	34.97	39.52	37.25	37.2467	82.35	98.45	109.99	96.93	serrate RNA effector molecule
101245288	146.62	137.73	140.16	141.503	106.06	95.55	89.11	96.9067	NAD(P)-binding Rossmann-fold superfamily protein
101261905	17.8	18.38	19.92	18.7	100.58	80.85	109.04	96.8233	uncharacterized protein LOC101261905
101252852	89.72	103.46	98.74	97.3067	98.85	83.09	108.48	96.8067	uncharacterized protein LOC101252852
104644312	61.71	79.16	76.72	72.53	92.83	100.24	97.3	96.79	peroxisomal and mitochondrial division factor 2
101264634	34.47	45.49	40.74	40.2333	99.66	97.09	93.27	96.6733	outer envelope protein 61
101264138	67.13	89.3	85.91	80.78	89.98	97.12	102.84	96.6467	60S ribosomal protein L8
101264135	126.61	116.58	121.33	121.507	104.98	99.29	85.6	96.6233	uncharacterized protein LOC101264135
101261960	69.2	76.42	77.52	74.38	96.45	95.15	98.26	96.62	putative E3 ubiquitin-protein ligase XBAT35 isoform X1
101259814	70.81	91.74	88.45	83.6667	99.35	93.08	97.07	96.5	TBC1 domain family member 17 isoform X1
101249659	61.29	70.87	62.44	64.8667	102.22	89	98.28	96.5	peroxisome biogenesis protein 22
101257580	88.28	104.44	97.18	96.6333	90.92	98.24	100.11	96.4233	pescadillo homolog
101263770	21.52	7.54	43.18	24.08	50.3	18.32	220.57	96.3967	glyceraldehyde-3-phosphate dehydrogenase GAPC1, cytosolic-like
101245956	63.04	68.41	91.64	74.3633	73.41	153.29	62.36	96.3533	60S ribosomal protein L7a-2-like
101254162	76.44	92.25	91.43	86.7067	82.17	95.09	111.17	96.1433	60S ribosomal protein L30
101246756	73.62	74.67	73.19	73.8267	95.34	92.95	99.66	95.9833	V-type proton ATPase subunit D
101243849	97.74	95.65	95.06	96.15	102	100.01	85.76	95.9233	pyrophosphate--fructose 6-phosphate 1-phosphotransferase subunit beta-like
101262273	54.7	65.16	61.25	60.37	93.19	87.76	106.56	95.8367	uncharacterized protein LOC101262273
101268719	70.47	81.74	81.41	77.8733	103.27	95.9	88.32	95.83	60S ribosomal protein L36-2
101265292	48.1	41.25	46.12	45.1567	126.9	75.99	84.54	95.81	3-hydroxy-3-methylglutaryl-coenzyme A reductase 2
101259646	38.44	44.7	48.18	43.7733	103.31	94.18	89.91	95.8	probable 3-beta-hydroxysteroid-Delta(8),Delta(7)-isomerase
101260084	247.71	240.44	236.76	241.637	104.72	94.71	87.55	95.66	protein DMR6-LIKE OXYGENASE 2-like
543511	30.78	48.81	42.46	40.6833	94.25	81.2	111.46	95.6367	probable xyloglucan endotransglucosylase/hydrolase protein 27 precursor
543632	325	278.12	318.7	307.273	89.53	94.46	102.83	95.6067	cysteine proteinase inhibitor A
101254676	53.74	47.83	54.03	51.8667	155.9	71.25	59.66	95.6033	nudix hydrolase 18, mitochondrial isoform X1
101246277	51.52	52.93	52.44	52.2967	117.53	106.98	62.17	95.56	phospholipase A1 PLIP2, chloroplastic isoform X1
101253805	133.9	115.91	126.55	125.453	103.69	102.6	80.34	95.5433	phosphoglycerate kinase, chloroplastic
101249921	58.08	65.35	66.13	63.1867	96.78	85.37	103.84	95.33	DNA-directed RNA polymerases II and IV subunit 5A
101264584	41.01	35.48	40.82	39.1033	98.57	91.46	95.96	95.33	RING-H2 finger protein ATL8-like
100037729	118.89	124.32	145.03	129.413	88.99	101.92	94.76	95.2233	mini zinc finger protein
101266697	64.2	58.5	60.98	61.2267	101.06	78.83	105.56	95.15	ADP-ribosylation factor-like protein 8b
101254320	97.53	105.18	99.14	100.617	101.63	96.97	86.8	95.1333	elongation factor 2
104646528	113.61	115.59	120.66	116.62	102.12	102.82	80.41	95.1167	formin-like protein 20
101258862	95.02	79.32	88.25	87.53	122.03	78.42	84.75	95.0667	putative protein phosphatase 2C 53
543937	101.13	90.08	95.05	95.42	108.33	86.46	90.36	95.05	sterol side chain reductase
101268371	76.3	97.05	85.72	86.3567	89.44	96.62	98.87	94.9767	26S proteasome regulatory subunit 7 homolog A
544030	100.07	95.41	96.66	97.38	94.36	94.08	96.43	94.9567	homeobox 2 protein
101268852	46.69	59.21	52.25	52.7167	102.99	80.13	101.57	94.8967	60S ribosomal protein L7-1
101262775	107.71	106.18	113.31	109.067	107.59	92.62	84.26	94.8233	thioredoxin O2, mitochondrial
101253364	118.42	112.5	117.13	116.017	88.98	88.83	106.58	94.7967	succinate dehydrogenase assembly factor 4, mitochondrial
544233	73.17	80.58	83.17	78.9733	84.87	97.61	101.51	94.6633	chromo domain protein LHP1
101253185	72.61	84.51	85.82	80.98	100.34	83.58	99.65	94.5233	protein FLX-like 3
101259284	153.64	129.4	144.97	142.67	99.48	95.58	88.44	94.5	uncharacterized protein LOC101259284
101243746	73.65	74.01	82	76.5533	97.03	83.12	103.33	94.4933	trafficking protein particle complex subunit 3
101245005	65.13	88.09	80.25	77.8233	89.38	83.91	110.11	94.4667	peptidyl-prolyl cis-trans isomerase Pin1
543680	104.8	119.92	114.56	113.093	106.89	92.55	83.73	94.39	EIL3 protein
101264027	33.18	34.52	32.12	33.2733	92.12	100.2	90.45	94.2567	coatomer subunit alpha-1-like
101252471	55.47	61.56	56.7	57.91	82.98	99.31	100.35	94.2133	probable apyrase 2
101267608	98.64	92.68	100.93	97.4167	97.51	87.16	97.63	94.1	uncharacterized protein LOC101267608
101260491	122.35	140.9	135.94	133.063	86.44	94.8	100.98	94.0733	probable small nuclear ribonucleoprotein F
101252100	43.8	63.3	52.59	53.23	78.41	81.76	121.99	94.0533	uncharacterized protein LOC101252100
101254404	117.01	112.92	115.51	115.147	101.66	84.6	95.39	93.8833	peroxisomal 2,4-dienoyl-CoA reductase
101247247	98.29	93.5	92.86	94.8833	99.38	91.25	90.81	93.8133	protein ORANGE-LIKE, chloroplastic
101246171	101.73	107.37	103.37	104.157	106.1	78.53	96.63	93.7533	T2-type RNase precursor
101247418	53.73	38.57	35.88	42.7267	94.57	83	103.52	93.6967	uncharacterized protein LOC101247418
101261748	69.35	91.66	82.58	81.1967	103.83	88.62	88.61	93.6867	peroxisomal membrane protein 11D
101247819	88.89	71.83	82.21	80.9767	95.23	89.48	96.33	93.68	uncharacterized protein LOC101247819 isoform X1
101266202	82.16	87.36	89.05	86.19	99.6	86.84	94.35	93.5967	uncharacterized protein LOC101266202
104645819	44.67	49.03	50.01	47.9033	100.51	91.88	88.38	93.59	transmembrane protein 184C
101250988	43.49	53.21	49.54	48.7467	85.49	103.72	91.55	93.5867	uncharacterized protein LOC101250988
101249142	107.05	118.61	103.99	109.883	92.59	83.09	104.87	93.5167	transcription and mRNA export factor ENY2
101255303	175.17	213.34	202.87	197.127	99.84	67.68	112.96	93.4933	auxin-responsive protein IAA4
101252497	62.29	80.45	71.41	71.3833	81.88	97.3	100.87	93.35	NAP1-related protein 2
101265521	78.59	79.16	77.79	78.5133	90.52	95.74	93.55	93.27	glutamyl-tRNA reductase-binding protein, chloroplastic
101261346	96.48	96.57	96.28	96.4433	99.14	95.01	85.6	93.25	MLO family protein 2
101268456	77.61	104.98	87.01	89.8667	88.55	85.88	105.29	93.24	protein mago nashi homolog
101261433	78.46	81.1	67.76	75.7733	83.07	93.9	102.35	93.1067	50S ribosomal protein L24, chloroplastic
101249556	118	116.81	119.49	118.1	102.14	80.66	96.39	93.0633	autophagy-related protein 3
101266426	97.7	101.68	114.4	104.593	117.04	77.63	83.8	92.8233	photosystem I reaction center subunit IV A, chloroplastic
101257225	100.08	102.47	100.61	101.053	90.12	89.74	98.24	92.7	uncharacterized protein LOC101257225
101249690	59.98	73.07	69.29	67.4467	88.33	88.88	100.66	92.6233	ribosome biogenesis protein RLP24-like isoform a
101259417	52.14	59	58.37	56.5033	93.58	86.61	97.68	92.6233	binding partner of ACD11 1 isoform X2
101266646	108.37	109.42	114.96	110.917	97.91	85.71	94.16	92.5933	monothiol glutaredoxin-S15, mitochondrial
101252627	84.9	94.9	91.26	90.3533	91.81	94.55	91.38	92.58	uncharacterized protein LOC101252627
101259942	48.17	65.46	62.58	58.7367	93.92	91.49	92.24	92.55	tetraspanin-3
101265477	64.36	75.63	71.72	70.57	97.47	90.09	89.67	92.41	elongation factor G-2, mitochondrial
101244466	124.49	108.97	121.97	118.477	94.87	93.87	88.36	92.3667	ORANGE protein-like
101243707	106.19	106.39	100.62	104.4	89.25	94.2	93.53	92.3267	uncharacterized protein LOC101243707
101260273	55.34	59.15	60.01	58.1667	84.42	85.81	106.5	92.2433	NKAP family protein isoform X1
101264660	17.33	27.97	23.8	23.0333	81.98	94.61	100.08	92.2233	probable rRNA-processing protein EBP2 homolog
101267415	70.36	79.63	78	75.9967	86.58	90.67	99.33	92.1933	sm-like protein LSM8
101246014	80.16	97.87	94.19	90.74	91.76	83.5	101.31	92.19	membrane-anchored ubiquitin-fold protein 4
101249456	79.56	81.57	79.63	80.2533	102.49	85.95	88	92.1467	uncharacterized protein LOC101249456
101258415	49.02	43.33	47.92	46.7567	85.96	95.81	94.58	92.1167	uncharacterized protein LOC101258415
101258306	100.92	113.36	107.21	107.163	92.01	91.15	93.02	92.06	ankyrin repeats-containing protein
101263592	121.91	118.14	117.05	119.033	107.16	87.71	81.29	92.0533	glyoxysomal fatty acid beta-oxidation multifunctional protein MFP-a isoform X1
101258583	80.61	93.32	93.98	89.3033	93.42	87.61	95.09	92.04	protein SPIRAL1-like 1
544154	94.01	103.04	100.39	99.1467	100.65	86.35	88.72	91.9067	chorismate synthase 1, chloroplastic precursor
101252011	74.56	77.62	76.05	76.0767	93.88	98.13	83.68	91.8967	beta-adaptin-like protein C
101261142	66.41	96.17	89.44	84.0067	92.69	89.72	92.74	91.7167	glutathione S-transferase T1
109120519	256.8	199.34	225.11	227.083	97.93	91.58	85.55	91.6867	ATP synthase subunit b', chloroplastic
101255662	119.16	116.99	119.34	118.497	91.73	93.59	89.34	91.5533	2-methyl-6-phytyl-1,4-hydroquinone methyltransferase, chloroplastic
101245307	98.65	101.73	101.65	100.677	94.77	80.83	98.97	91.5233	uncharacterized protein LOC101245307
101250712	62.85	77.65	73.11	71.2033	97.15	81.59	95.7	91.48	nuclear/nucleolar GTPase 2
101256625	46.64	59	58.74	54.7933	101.97	81.22	90.95	91.38	protein SRC2-like
101260331	113.68	105.81	112.35	110.613	93.47	93.48	86.91	91.2867	S-formylglutathione hydrolase
101266806	43.93	45.39	47.53	45.6167	91.71	103.23	78.84	91.26	protein NRT1/ PTR FAMILY 1.2-like isoform X2
101264626	74.65	74.79	71.67	73.7033	89.67	86.98	96.98	91.21	AP-1 complex subunit mu-2
101260164	147.05	182.62	173.38	167.683	81.73	83.57	108.2	91.1667	uncharacterized protein LOC101260164
101267099	78.91	87.18	85.27	83.7867	93.79	78.27	101.29	91.1167	probable NADH dehydrogenase [ubiquinone] 1 alpha subcomplex subunit 12
544259	40.35	53.75	44.64	46.2467	81.85	101.05	90.45	91.1167	iron superoxide dismutase isoform 2
101247792	49.93	60.36	57.22	55.8367	95.5	100.36	77.44	91.1	small nuclear ribonucleoprotein SmD3b
544009	31.78	28.18	34.11	31.3567	94.23	98.91	80.16	91.1	linoleate 13S-lipoxygenase 3-1, chloroplastic
101250019	28.06	29.35	31.61	29.6733	89.26	101.07	82.91	91.08	nucleotide-sugar transporter family protein
101267873	20.9	23.95	26.82	23.89	83.63	83.88	105.67	91.06	NAC domain-containing protein 82-like
101263404	85.7	96.64	94.16	92.1667	104.16	82.21	86.68	91.0167	ER membrane protein complex subunit 10
543940	27.05	36.31	33.06	32.14	92.67	95.57	84.79	91.01	NIM1-like protein 1
101244022	67.14	70.21	68.7	68.6833	91.94	96.53	84.33	90.9333	probable ADP-ribosylation factor GTPase-activating protein AGD9
101260239	65.14	63.15	74.57	67.62	91.69	76.81	104.06	90.8533	alanine aminotransferase 2
101261332	54.55	55.63	73.53	61.2367	119.21	87.5	65.83	90.8467	aspartic proteinase PCS1-like
101263839	67.46	72.39	69.44	69.7633	93.55	84.64	93.93	90.7067	LOW QUALITY PROTEIN: eukaryotic translation initiation factor 3 subunit A-like
101259487	19.56	37.83	29.38	28.9233	63.18	94.87	114.02	90.69	embryogenic cell protein 40
100316874	57.08	82.46	73.49	71.01	89.14	87.41	95.39	90.6467	GDP-mannose 3',5'-epimerase
101255921	144.79	155.87	143.97	148.21	88.5	90.25	93.08	90.61	plasminogen activator inhibitor 1 RNA-binding protein-like
101247776	107.27	114.08	114.35	111.9	88.08	92.23	91.48	90.5967	NADH dehydrogenase [ubiquinone] iron-sulfur protein 5-B
101261051	91.74	104.54	99.66	98.6467	86.81	90.31	94.64	90.5867	guanosine nucleotide diphosphate dissociation inhibitor 2
101261128	61.3	82.01	76.2	73.17	90.84	84.12	96.6	90.52	60S ribosomal protein L28-1
104645898	82.91	95.74	66.86	81.8367	98.27	81.97	90.84	90.36	40S ribosomal protein S4
101244017	36.23	38.07	39.72	38.0067	92.57	80.57	97.55	90.23	probable ADP-ribosylation factor GTPase-activating protein AGD5 isoform 1
101254695	81.15	83.92	87.56	84.21	84.4	88.2	97.65	90.0833	pleckstrin homology domain-containing protein 1
101244656	73.48	88.11	89.13	83.5733	87.68	79.55	102.97	90.0667	uncharacterized protein LOC101244656
101256806	81.9	98.4	92.98	91.0933	90.33	78.18	101.68	90.0633	probable histone H2AXb
101258207	142.17	144.1	139.33	141.867	93.85	86.83	89.47	90.05	B-cell receptor-associated protein 31-like
101260346	94.85	114.14	103.62	104.203	77.58	94.27	98.11	89.9867	ferritin-2, chloroplastic
101258414	47.98	55.13	52.54	51.8833	92	90.01	87.95	89.9867	putative ER lumen protein-retaining receptor C28H8.4
101253792	41.66	64.29	54.64	53.53	90.51	98.9	80.51	89.9733	probable histone H2B.1
101257209	79.21	76.52	80.08	78.6033	89.82	88.54	91.48	89.9467	protein PEP-RELATED DEVELOPMENT ARRESTED 1, chloroplastic
101262372	72.64	80.1	80.4	77.7133	76.31	79.5	113.73	89.8467	transcription factor SRM1
101245378	63.75	67.52	66.27	65.8467	95.63	90.47	83.13	89.7433	glutamate-rich WD repeat-containing protein 1
101247858	112.82	114.12	112.21	113.05	92.63	89.63	86.68	89.6467	CAAX prenyl protease 1 homolog
101268808	9.12	10.69	13.51	11.1067	112.07	69.87	86.9	89.6133	protein EXORDIUM-like 2
101258126	92.7	100.51	108.99	100.733	95.96	77	95.63	89.53	uncharacterized protein LOC101258126
101260870	72.9	82.88	88.86	81.5467	82.47	88.07	97.96	89.5	probable prefoldin subunit 4
101254583	161.1	187.55	161.01	169.887	77.04	101.97	89.43	89.48	chaperone protein ClpB1
101246991	50.1	55.52	52.77	52.7967	84.45	86.59	97.37	89.47	serine/arginine-rich splicing factor RS31 isoform X1
101264710	65.08	79.21	74	72.7633	94.42	80.18	93.71	89.4367	DNA-directed RNA polymerase V subunit 7
101250358	30.63	41.32	38.46	36.8033	83.56	96.55	87.82	89.31	vacuolar-sorting receptor 6
101259273	72.81	79.25	78.31	76.79	91.81	73.36	102.72	89.2967	mediator of RNA polymerase II transcription subunit 10b
101248885	52.25	83.87	71.74	69.2867	69.9	87.9	109.87	89.2233	hypersensitive-induced reaction 1 protein
101263723	87.22	100.07	91.51	92.9333	86.46	90.12	90.99	89.19	methionine--tRNA ligase, cytoplasmic
101264111	88.3	98.63	89.54	92.1567	87.41	86.73	93.4	89.18	tropinone reductase-like 3
101263113	266.39	266.15	256.83	263.123	89.58	97.2	80.71	89.1633	uncharacterized protein LOC101263113
100736459	77.73	69.36	71.28	72.79	97.59	77.71	92.19	89.1633	TCP transcription factor BRC1a-like
101243891	67.46	68.19	70.38	68.6767	79.35	95.24	92.87	89.1533	uncharacterized protein LOC101243891
101267985	55.01	65.07	65.03	61.7033	81.78	102.87	82.74	89.13	protein PLANT CADMIUM RESISTANCE 2
101247665	104.17	104.45	104.08	104.233	88.32	88.86	90.12	89.1	probable histone H2A.1
101248003	87.9	107.92	107.22	101.013	82.46	85.17	99.37	89	uncharacterized endoplasmic reticulum membrane protein C16E8.02
101263463	92.69	95.37	96.12	94.7267	89.94	74.85	102.13	88.9733	uncharacterized protein LOC101263463
101261344	57.03	51.22	54.44	54.23	90.17	89.69	86.96	88.94	probable ADP-ribosylation factor GTPase-activating protein AGD9
101254390	71.16	82.7	77.4	77.0867	92.63	81.86	92.31	88.9333	mitochondrial import receptor subunit TOM40-1
101256338	135.49	134.18	127.31	132.327	90.44	86.67	89.59	88.9	casein kinase II subunit alpha-1
101255305	5.35	8.82	7.68	7.28333	45.61	78.34	142.67	88.8733	transcription factor MYB48-like
101263894	43.9	48.64	49.31	47.2833	95.58	75.58	95.37	88.8433	uncharacterized protein LOC101263894
543817	42.05	49.74	53.96	48.5833	74.71	86.6	105.05	88.7867	uncharacterized protein LOC543817
101264704	38.73	37.39	41.42	39.18	89.55	94.86	81.88	88.7633	probable serine/threonine-protein kinase PIX13
101244359	66.25	75.96	69.62	70.61	92.14	79.22	94.83	88.73	protein kinase family protein
101266470	64.57	60.5	66.8	63.9567	91.77	85.4	88.96	88.71	vacuolar protein-sorting-associated protein 37 homolog 1
101265795	87.57	88.12	110.83	95.5067	95.11	71.25	99.73	88.6967	ubiquitin-conjugating enzyme E2 2
101256375	136.63	130.04	133.24	133.303	91.51	87.95	86.59	88.6833	ABC transporter F family member 5
101247256	62.32	64.69	63.35	63.4533	84.52	92.48	88.37	88.4567	serine/arginine-rich-splicing factor SR34
101257759	179.2	188.41	193.82	187.143	105.39	80.54	79.38	88.4367	transcription factor MYB1R1
101255019	85.97	96.65	81.35	87.99	90.61	84.7	89.82	88.3767	cyclin-dependent kinase F-4-like
101263601	85.12	81.64	86.32	84.36	90.19	81.61	93.24	88.3467	thioredoxin-like protein YLS8 isoform X1
101250359	50.95	60.06	57.12	56.0433	92.24	82.33	90.46	88.3433	50S ribosomal protein L21, mitochondrial
101263019	56.27	76.93	70.19	67.7967	84.58	84.42	95.8	88.2667	GLABROUS1 enhancer-binding protein-like
101256330	49.45	57.63	53.96	53.68	77.38	92.49	94.87	88.2467	eukaryotic translation initiation factor 4B3
101249419	15.7	18.96	19.16	17.94	91.22	82.46	90.83	88.17	F-box protein SKIP23
101259706	135.1	115.8	127	125.967	93.19	82.23	88.93	88.1167	probable inactive purple acid phosphatase 29
101244105	54.96	55.32	56.54	55.6067	83.74	90.31	90.24	88.0967	leucine-rich repeat (LRR) family protein precursor
101263750	62.16	65.14	64.93	64.0767	89.13	90.6	84.45	88.06	uncharacterized transmembrane protein DDB_G0289901
101268869	86.01	100.83	95.98	94.2733	89.01	79.23	95.8	88.0133	alpha/beta hydrolase family protein
101263232	66.27	68.46	67.75	67.4933	88.01	88.6	87.41	88.0067	polyadenylate-binding protein-interacting protein 7 isoform X1
101263776	50.2	61.54	56.72	56.1533	85.02	81.97	96.97	87.9867	multiple myeloma tumor-associated protein 2 homolog
101268312	143.09	135.62	151.92	143.543	106.61	70.8	86.17	87.86	chloroplast envelope quinone oxidoreductase homolog
101249102	63.56	72.43	71.44	69.1433	94.14	75.79	93.57	87.8333	endoplasmic reticulum-Golgi intermediate compartment protein 3
101266268	25.18	91.55	69.86	62.1967	94.04	96.44	73	87.8267	calcium-binding protein KIC
101247212	8.44	21.34	17.07	15.6167	60.4	94.64	108.17	87.7367	abscisic stress-ripening protein 3
101267666	90.22	98.45	100.73	96.4667	90.83	84.19	88.13	87.7167	heterogeneous nuclear ribonucleoprotein A0
101259128	57.53	65.33	64.07	62.31	83.44	83.17	96.52	87.71	uncharacterized protein LOC101259128
101246656	19.4	21.83	20.38	20.5367	92.43	75.79	94.81	87.6767	mitochondrial inner membrane protease ATP23
101261779	147.47	127.43	142.65	139.183	80.8	107.15	75	87.65	uncharacterized protein LOC101261779
101258531	122	133.29	127.11	127.467	92.03	66.47	104.15	87.55	uncharacterized protein LOC101258531
543802	235.48	227.47	233.13	232.027	91.35	88.37	82.84	87.52	carbonic anhydrase 2 2
101255644	142.85	146.57	145.25	144.89	87.36	92.59	82.51	87.4867	uncharacterized membrane protein At3g27390
101259179	75.79	95.71	83.22	84.9067	84.08	77.28	100.95	87.4367	coiled-coil domain-containing protein 25
101266793	128.17	135.2	131.32	131.563	93.2	80.28	88.82	87.4333	bifunctional nitrilase/nitrile hydratase NIT4B
101267943	83.06	110.96	144.09	112.703	110.71	78.3	73.28	87.43	NAC domain-containing protein 22
101249428	216.23	182.36	192.5	197.03	95.44	89.71	76.89	87.3467	malate dehydrogenase, glyoxysomal
101253902	106.43	124.56	112.91	114.633	80.99	86.62	94.37	87.3267	triosephosphate isomerase, cytosolic
101251803	14.72	16.51	18.91	16.7133	84.47	85.55	91.09	87.0367	probable serine/threonine-protein kinase PBL3 isoform X1
101245373	71.2	77.48	78.71	75.7967	94.2	73.31	93.44	86.9833	calmodulin-binding protein 60 D
101247666	80.86	88.91	107.98	92.5833	128.98	73.24	58.71	86.9767	phospho-2-dehydro-3-deoxyheptonate aldolase 2, chloroplastic
101268859	68.41	73.11	76.35	72.6233	87.6	85.83	87.49	86.9733	THO complex subunit 4D-like isoform X2
101248030	69.39	87.98	79.51	78.96	74.67	90.13	95.89	86.8967	signal recognition particle 19 kDa protein
543591	106.49	103.03	101.39	103.637	103.65	70.42	86.49	86.8533	uncharacterized LOC543591
101266576	39.27	50.54	46.83	45.5467	96.89	78.41	85.24	86.8467	transcription initiation factor IIB-2 isoform X1
101260143	155.85	152.02	144.23	150.7	63.9	92.85	103.71	86.82	heat shock protein 90
101259647	57.48	59.42	60.02	58.9733	86.79	86.45	87.18	86.8067	suppressor of mec-8 and unc-52 protein homolog 2
101264577	56.26	73.32	63.9	64.4933	92.22	81.12	86.94	86.76	ras-related protein RABE1c
101254200	54.19	70.84	64.06	63.03	84.66	91.75	83.68	86.6967	40S ribosomal protein S16
101251665	25.08	26.81	26.87	26.2533	89.18	89.3	81.41	86.63	4-coumarate--CoA ligase-like 5
101264431	66.89	61.42	60.9	63.07	85.82	74.87	98.92	86.5367	60S ribosomal protein L36-2
101253196	121.91	114.54	121.77	119.407	102.24	79.47	77.63	86.4467	peroxisomal membrane protein PEX14 isoform X2
101260226	74.82	67.32	80.98	74.3733	85.53	80.7	92.75	86.3267	uncharacterized protein LOC101260226
101265516	75.38	76.79	80.31	77.4933	91.27	78.42	89.1	86.2633	CCR4-NOT transcription complex subunit 9
101264016	162.42	118.98	152.26	144.553	93.61	76.92	88.2	86.2433	DNA-directed RNA polymerase II subunit 4
101266592	109.49	107.92	114.02	110.477	89.26	75.54	93.41	86.07	allantoate deiminase 2
543880	88.5	88.06	99.18	91.9133	101.2	98.98	57.95	86.0433	mitogen-activated protein kinase 3
101261978	26.37	24.79	29.69	26.95	100.61	92.04	65.35	86	lysM domain receptor-like kinase 4
101259826	51.64	52.46	52.64	52.2467	79.06	78.41	100.31	85.9267	uncharacterized protein LOC101259826
543930	155.06	129.6	143.61	142.757	93.2	87.65	76.48	85.7767	PSII-associated proline-rich protein
101266164	61.37	62.54	60.23	61.38	81.88	77.28	98.09	85.75	LOW QUALITY PROTEIN: N-alpha-acetyltransferase MAK3
101267036	29.41	26.36	32.15	29.3067	81.14	86.46	89.63	85.7433	pentatricopeptide repeat-containing protein At5g21222
544064	62.9	81.2	71.59	71.8967	86.81	83.13	87.24	85.7267	nucleolin-like
101268468	90.03	96.38	94.46	93.6233	87.91	89.83	79.35	85.6967	protein FREE1
101263496	81.62	90.78	81.35	84.5833	87.69	85.35	83.88	85.64	plastidic ATP/ADP-transporter
101255554	99.94	121.58	108.81	110.11	90.09	78.14	88.56	85.5967	UPF0183 protein At3g51130-like
101257817	116.19	76.75	95.43	96.1233	92.91	91.99	71.64	85.5133	protein PIN-LIKES 6
101246526	70.96	75.1	73.57	73.21	86.09	82.04	88.39	85.5067	GLABRA2 expression modulator
101268780	30.19	34.91	40.6	35.2333	82.28	59.24	115	85.5067	probable WRKY transcription factor 40
101245041	98.94	102.7	103.47	101.703	87.7	83.83	84.89	85.4733	stromal cell-derived factor 2-like protein
101268074	51.46	80.77	65.84	66.0233	80.32	78.81	97.21	85.4467	H/ACA ribonucleoprotein complex subunit 2-like protein
101258804	70.08	77.95	78.22	75.4167	86.77	80.87	88.6	85.4133	14 kDa zinc-binding protein
101247433	64.47	78.2	74.39	72.3533	83.37	83.18	89.61	85.3867	uncharacterized protein LOC101247433
101253295	20.86	22.76	25.9	23.1733	103.53	84.24	68.09	85.2867	non-functional pseudokinase ZED1 isoform X1
101246720	78.84	88.66	80.38	82.6267	88.63	81.03	86.06	85.24	eukaryotic peptide chain release factor subunit 1-3
101262450	68.62	83.06	73.7	75.1267	90.32	86.41	78.91	85.2133	importin-5
101264909	38.99	56.68	46.38	47.35	76.94	77.23	101.46	85.21	putative F-box protein PP2-B12
101251623	254.62	198.31	233.1	228.677	91.3	81.79	82.29	85.1267	O-acyltransferase WSD1
101266979	63.11	76.58	68.19	69.2933	84.03	76.34	95.01	85.1267	uncharacterized protein At4g28440
101264209	120.3	121.39	126.85	122.847	84.05	87.86	83.42	85.11	ethylene-responsive transcription factor RAP2-4
101251001	69.15	83.49	75.12	75.92	92.11	82.1	80.95	85.0533	lysine--tRNA ligase
101256722	65.14	75.7	71.54	70.7933	81.33	86.4	87.26	84.9967	translocon-associated protein subunit alpha isoform X2
101255135	69.08	56.95	67.83	64.62	72.18	56.65	126.11	84.98	ras-related protein Rab-1A
101262921	127.07	124.62	126.17	125.953	84.39	84.49	85.85	84.91	protein disulfide-isomerase
101262634	41.51	48.88	46.29	45.56	90.83	82.19	81.62	84.88	serine/threonine-protein kinase STY13 isoform X2
101249842	73.59	78.99	80.35	77.6433	86.42	83.83	84.33	84.86	(S)-coclaurine N-methyltransferase
101263001	85.14	84.39	88.1	85.8767	85.98	79.01	89.57	84.8533	6-phosphogluconate dehydrogenase, decarboxylating 2, chloroplastic
101244634	7.52	9.47	9.88	8.95667	87.05	80.4	87.01	84.82	lamin-like protein
101257236	73.35	79.19	72.84	75.1267	86.35	93.35	74.69	84.7967	calcium-transporting ATPase 4, endoplasmic reticulum-type-like
101246717	56.59	56.85	54.43	55.9567	89.04	71.86	93.48	84.7933	ultraviolet-B receptor UVR8
101246652	92.1	100.63	105.59	99.44	84.78	76.77	92.79	84.78	ubiquitin-fold modifier 1
101252199	89.81	104.62	91.71	95.38	85.78	88.74	79.81	84.7767	26S proteasome non-ATPase regulatory subunit 2 homolog A
101262693	104.94	98.1	97.82	100.287	90.99	84.43	78.81	84.7433	probable uridine nucleosidase 2
[truncated: 13,028 more rows]
