# Supplementary material for: A metabolome and transcriptome survey to tap the dynamics of fruit prolonged shelf-life and improved quality within Greek tomato germplasm
Source: Front Plant Sci. 2023 Sep 25;14:1267340. doi: 10.3389/fpls.2023.1267340 (PMC10560995; doi:10.3389/fpls.2023.1267340)
Supplement: Supplementary file 10 [file Table_9.xlsx]

## Sheet: DEGs_TRTH2510 vs TRTH1602_log2F
Supplementary Table 9. Differentially expressed metabolites (DEGs) found between TRTH2510 (SSL) and TRTH1620 (LSL), based on │log2(FC) > 2│ and corrected (p values ≤ 0.01).
gene_id	baseMean	log2FoldChange	lfcSE	stat	pvalue	padj	name	symbol	TRTH2510.1	TRTH2510.2	TRTH2510.3	TRTH1620.1	TRTH1620.2	TRTH1620.3	chromosome	feature_interval_length	product_length
101253021	56.8045	9.31917	1.2105	7.69859	1.38e-14	3.13e-13	glutathione S-transferase U8-like	LOC101253021	0	0	0	120.28	134.18	77.17	1	339	112
101257702	150.691	7.86471	0.735445	10.6938	1.09e-26	5.21e-25	glutathione transferase GST 23-like	LOC101257702	0.82	1.23	1.54	264.2	285.52	328.96	1	672	223
101268154	79.0618	7.34685	0.858555	8.55723	1.16e-17	3.31e-16	patatin-like protein 3	LOC101268154	0.52	0.51	1.17	141.54	127.83	191.24	10	1299	432
101253915	160.434	6.94976	0.576582	12.0534	1.86e-33	1.23e-31	uncharacterized protein LOC101253915	LOC101253915	1.97	2.39	4.4	298.28	186.88	451.34	7	252	83
104644746	8.88042	6.64291	1.36013	4.88402	1.04e-06	1.05e-05	uncharacterized protein LOC104644746	LOC104644746	0.04	0.13	0	19.42	14.49	19.01	11	597	198
101255116	76.4193	6.28912	0.638424	9.85101	6.79e-23	2.6e-21	uncharacterized protein LOC101255116	LOC101255116	0.74	1.57	3.33	146.89	104.16	192.22	7	261	86
101252543	165.377	6.28785	0.446864	14.0711	5.72e-45	6.08e-43	uncharacterized protein LOC101252543	LOC101252543	1.99	4.61	5.57	253.24	284.81	421.45	2	267	88
101252752	24.4779	6.22672	1.14825	5.42279	5.87e-08	6.86e-07	uncharacterized protein LOC101252752	LOC101252752	0.88	0.37	1.29	57	16.73	67.82	3	414	137
101251928	6.50147	6.19265	1.44243	4.29322	1.76e-05	0.000145901	respiratory burst oxidase homolog protein B	LOC101251928	0.32	0.21	0.37	14.24	11.61	11.8	1	2598	865
101246280	43.0041	6.04056	0.760736	7.94042	2.02e-15	4.91e-14	uncharacterized protein LOC101246280	LOC101246280	0.79	1.62	1.31	76.1	83.85	87.74	1	492	163
109120423	28.4838	5.85771	0.893842	6.55341	5.62e-11	9.24e-10	uncharacterized protein LOC109120423	LOC109120423	0.82	0.73	0.99	59.1	44.45	60.95	6	738	245
101257814	4.94266	5.79791	1.55508	3.72838	0.000192714	0.00130569	agamous-like MADS-box protein AGL23	LOC101257814	0.05	0.06	0.12	7.48	10.24	12.18	1	459	152
109118989	4.44898	5.64536	1.60081	3.52656	0.000420994	0.00264123	uncharacterized protein LOC109118989	LOC109118989	0	0	0	6.92	10.58	7.73	11	597	198
101262459	4.42372	5.63817	1.60946	3.50315	0.000459785	0.00284921	E3 ubiquitin-protein ligase RMA1H1	LOC101262459	0	0.18	0.05	7.49	7.08	12.27	10	579	192
778302	69.287	5.54912	0.520063	10.6701	1.4e-26	6.65e-25	multicopper oxidase-like protein precursor	LOC778302	2.8	3.26	3.34	144.8	112.63	139.25	4	1623	540
101251318	4.1294	5.53695	1.67666	3.30237	0.0009587	0.00556	uncharacterized protein LOC101251318	LOC101251318	0	0	0	11.29	8.55	4.22	1	375	124
101265009	4.08407	5.52288	1.64851	3.35023	0.000807449	0.00474232	RING-H2 finger protein ATL3-like	LOC101265009	0.01	0.32	0.22	7.25	6.08	10.72	12	648	215
101247877	21.9983	5.4796	0.911031	6.01473	1.8e-09	2.52e-08	phosphate transporter PHO1 homolog 3	LOC101247877	0.43	0.89	1.66	38.04	42.73	44.56	2	2313	770
101260840	14.1368	5.42302	1.15915	4.67845	2.89e-06	2.73e-05	cytochrome b561 and DOMON domain-containing protein At5g48750	LOC101260840	0.56	0.65	0.38	14.66	33.63	32.39	7	516	171
101246356	3.75705	5.40185	1.67537	3.22427	0.00126292	0.00711995	probable serine/threonine-protein kinase PBL25 isoform X2	LOC101246356	0.33	0.13	0.34	6.62	7.44	7.56	6	1302	433
101246212	7.014	5.30663	1.40644	3.77309	0.000161237	0.00111106	probable leucine-rich repeat receptor-like protein kinase At1g68400	LOC101246212	0.3	0.23	0.56	13.64	14.56	11.23	11	1908	635
101256944	6.1293	5.1083	1.4424	3.54152	0.000397831	0.00251807	NEP1-interacting protein-like 1 isoform X1	LOC101256944	0.24	0.47	0.54	10.78	10.37	13.53	12	672	223
101263697	15.5042	4.95921	0.948575	5.22807	1.71e-07	1.89e-06	ethylene-responsive transcription factor ABR1-like	LOC101263697	0.66	0.77	1.08	23.89	30.79	32.68	4	912	303
101252012	15.1697	4.92654	0.963261	5.11444	3.15e-07	3.37e-06	L-lactate dehydrogenase	ldh1	0.76	1.46	1.12	19.98	35.41	31.44	8	1053	350
101258194	85.7279	4.92296	0.398846	12.343	5.31e-35	3.81e-33	WRKY transcription factor 22-like	LOC101258194	3.65	5.95	7.05	190.37	144.53	149.54	10	936	311
101265659	53.5105	4.86886	0.492939	9.87721	5.23e-23	2.02e-21	increased DNA methylation 1 isoform X1	LOC101265659	3.76	3.86	3.37	109.93	81.07	112.1	7	3603	1200
101256525	14.3056	4.83931	0.957641	5.05337	4.34e-07	4.58e-06	CRIB domain-containing protein RIC4-like	LOC101256525	1.06	1.14	1.31	23.12	26.55	31.23	9	450	149
109118716	98.976	4.82377	0.372279	12.9574	2.13e-38	1.82e-36	LOW QUALITY PROTEIN: serpin-ZX-like	LOC109118716	3.95	7.47	9.75	151.96	176.05	232.88	4	836	277
101263331	14.011	4.80721	0.961777	4.99826	5.79e-07	6.01e-06	xyloglucan galactosyltransferase XLT2	LOC101263331	1.01	1.02	1.3	25.61	30.24	23.47	7	1464	487
101261749	18.5948	4.80474	0.845149	5.68508	1.31e-08	1.66e-07	WRKY transcription factor 22	LOC101261749	0.5	3.07	0.43	43.25	27.77	33.69	1	1068	355
104647238	157.301	4.79434	0.298834	16.0435	6.35e-58	1.2e-55	uncharacterized protein LOC104647238	LOC104647238	8.53	9.5	15.3	328.92	237.26	322.55	4	474	157
101245769	290.057	4.76386	0.223737	21.2922	1.34e-100	1.08e-97	protein CDI	LOC101245769	16.96	21.48	25.93	577.81	469.16	591.41	6	738	245
101265598	4261.27	4.74362	0.174977	27.11	7.5e-162	3.03e-158	ABC transporter F family member 4	LOC101265598	257.62	352.33	344.52	6427.93	9356.19	8255.37	10	1284	427
101252406	12.9728	4.69502	0.994241	4.72222	2.33e-06	2.23e-05	ARM REPEAT PROTEIN INTERACTING WITH ABF2	LOC101252406	1.38	1.59	0.25	19.39	32.4	21.9	6	2118	705
101249663	42.3543	4.66099	0.519877	8.96557	3.09e-19	9.77e-18	trifunctional UDP-glucose 4,6-dehydratase/UDP-4-keto-6-deoxy-D-glucose 3,5-epimerase/UDP-4-keto-L-rhamnose-reductase RHM1	LOC101249663	2.76	3.1	3.59	79.91	87.3	70.95	7	2025	674
101254281	24.5309	4.61165	0.683462	6.74749	1.5e-11	2.62e-10	glutamate synthase 1 [NADH], chloroplastic isoform X1	LOC101254281	1.06	2.79	1.92	50.41	38.62	48.77	3	6633	2210
101261913	8.13743	4.60862	1.24335	3.70662	0.000210042	0.00141048	protein trichome berefringence-like 7	LOC101261913	0.33	0.64	0.77	11.91	11.64	22.06	4	1251	416
101264018	452.008	4.4995	0.234151	19.2162	2.71e-82	9.65e-80	uncharacterized protein LOC101264018	LOC101264018	31.98	38.84	47.54	962.61	586.1	987.71	6	783	260
101266508	68.2226	4.49782	0.398194	11.2955	1.38e-29	7.68e-28	serpin-ZX	LOC101266508	3.19	8.07	6.98	105.76	130.4	146.61	4	456	151
104649092	32.8051	4.43781	0.571157	7.76985	7.86e-15	1.82e-13	transcription factor TCP9	LOC104649092	2.01	3.04	4.09	47.97	59.58	75.89	1	843	280
101257927	478.229	4.4313	0.191685	23.1176	3.08e-118	3.73e-115	putative calcium-binding protein CML19	LOC101257927	26.12	52.94	52.57	881.37	789.7	1006.65	11	612	203
101244789	10.869	4.4274	1.0129	4.37103	1.24e-05	0.000105334	GDSL esterase/lipase At5g55050-like	LOC101244789	1.17	1.07	1.36	15.29	18.74	26.52	7	1074	357
101254720	132.464	4.37039	0.285312	15.318	5.8e-53	8.9e-51	abscisic acid 8'-hydroxylase 1	LOC101254720	4.58	10.91	22.09	251.52	246.56	239.51	8	1386	461
101245634	273.972	4.32763	0.223282	19.3819	1.1e-83	4.03e-81	probable inactive poly [ADP-ribose] polymerase SRO5 isoform X2	LOC101245634	14.95	35.64	30.45	496.56	439.14	594.01	3	1128	375
101247510	9.86872	4.2807	1.02327	4.18336	2.87e-05	0.000228903	plant cysteine oxidase 2 isoform X1	LOC101247510	0.82	1	1.25	14.3	19.88	21.28	3	855	284
104648557	9.72156	4.25719	1.02252	4.16342	3.14e-05	0.000247526	uncharacterized protein LOC104648557	LOC104648557	0.53	0.77	0.9	15.76	21.05	16.99	7	498	165
101264050	29.0546	4.25251	0.732234	5.80758	6.34e-09	8.36e-08	universal stress protein PHOS32-like	LOC101264050	3.18	3.24	3.4	52.05	14.98	96.16	9	495	164
101245851	190.818	4.23036	0.224318	18.8588	2.49e-79	8.15e-77	UDP-D-apiose/UDP-D-xylose synthase 2	LOC101245851	15.64	21.26	23.31	335.36	338.99	387.01	6	1161	386
101268109	31.6721	4.22519	0.544207	7.76394	8.23e-15	1.9e-13	ethylene-responsive transcription factor ERF025-like	LOC101268109	1.67	3.97	3.84	49.64	65.09	60.71	6	537	178
101266767	6.27742	4.21776	1.31308	3.21212	0.00131759	0.00736308	abscisic acid 8'-hydroxylase 4 isoform X2	LOC101266767	0.47	0.76	0.85	7.42	12.7	15.38	1	1497	498
100037515	24.8109	4.19314	0.618358	6.78109	1.19e-11	2.09e-10	DNAJ-like protein	DNAJ	1.66	2.69	3.39	37.29	45.44	55.96	4	468	155
101252830	18.057	4.14496	0.732011	5.66242	1.49e-08	1.89e-07	EGF domain-specific O-linked N-acetylglucosamine transferase	LOC101252830	1.52	2.47	1.95	23.9	42.06	34.11	10	1566	521
101254997	5.96444	4.13861	1.30514	3.17102	0.00151906	0.00833562	uncharacterized protein LOC101254997	LOC101254997	0.32	0.63	1.35	12.14	11.34	9.77	5	975	324
101249076	5.96416	4.13855	1.30512	3.171	0.00151913	0.00833562	beta-1,3-galactosyltransferase GALT1	LOC101249076	0.44	0.77	0.52	11.02	11.97	10.06	5	1890	629
101263470	1526.12	4.10124	0.146864	27.9255	1.31e-171	7.93e-168	uncharacterized protein LOC101263470	LOC101263470	139.83	187.79	194.7	2554.42	2636.59	3261.41	10	246	81
101245743	28.2009	4.04479	0.575072	7.03353	2.01e-12	3.79e-11	pectinesterase 3	LOC101245743	2.73	2.6	3.61	64.55	51.94	38.46	3	1704	567
101246746	30.5713	4.02837	0.56244	7.16231	7.93e-13	1.56e-11	ethylene-responsive transcription factor ERF027-like	LOC101246746	1.43	4.73	5.08	57.54	70.29	40.37	8	795	264
101244360	46.0445	3.98267	0.426806	9.33134	1.05e-20	3.57e-19	protein TIFY 6B isoform X1	LOC101244360	6.07	5.37	5.5	98.52	76.21	78.38	3	1173	390
101257476	54.0639	3.98163	0.390866	10.1867	2.27e-24	9.28e-23	calmodulin-like protein 8	LOC101257476	6.24	6.44	8.04	96.24	86.3	115.52	6	450	149
101247816	156.444	3.97702	0.240587	16.5305	2.21e-61	5.06e-59	uncharacterized protein At1g76070	LOC101247816	19.86	16.29	21.91	274.34	253.86	334.37	4	708	235
104645408	141.761	3.96709	0.306223	12.9549	2.2e-38	1.87e-36	uncharacterized protein LOC104645408	LOC104645408	12.88	18.4	21.84	331.21	169.59	278.74	1	357	118
101268153	8.03651	3.96572	1.07927	3.67444	0.000238376	0.00158756	cationic peroxidase 1	LOC101268153	0.53	1.4	1.15	17.6	16.17	9.79	10	954	317
101251051	10.3497	3.91503	0.932644	4.19778	2.7e-05	0.000216365	rust resistance kinase Lr10	LOC101251051	0.64	1.48	1.55	13.97	18.45	24.63	11	415	350
109121308	22.9004	3.89283	0.616903	6.31028	2.79e-10	4.27e-09	uncharacterized protein LOC109121308	LOC109121308	0.96	3.23	4.77	36.43	35.51	53.64	10	906	301
101264067	17.8327	3.89239	0.712184	5.46543	4.62e-08	5.49e-07	cysteine-rich repeat secretory protein 3-like	LOC101264067	1.56	2.51	1.76	37.79	20.38	40.46	9	990	329
101247723	10.0246	3.86847	0.927947	4.16885	3.06e-05	0.000242129	CBL-interacting serine/threonine-protein kinase 11	LOC101247723	1.23	1.69	1.24	14.57	19.32	20.67	6	1338	445
101263765	22.0987	3.83672	0.626696	6.12213	9.23e-10	1.33e-08	nudix hydrolase 2	LOC101263765	1.63	4.49	3.42	26.76	50.24	44.07	10	846	281
101247387	7.30528	3.82053	1.08838	3.51029	0.000447621	0.00278379	cold-responsive protein kinase 1	LOC101247387	0.67	0.78	0.81	12.75	11.22	16.02	11	1929	642
109119806	127.95	3.80809	0.24624	15.465	5.98e-54	9.54e-52	dehydration-responsive element-binding protein 1A	LOC109119806	13.47	17.37	23.19	241.08	214.44	244.39	3	618	205
101245601	60.2869	3.80681	0.353522	10.7682	4.86e-27	2.38e-25	heavy metal-associated isoprenylated plant protein 3	LOC101245601	6.06	10.25	8.86	104.24	121.06	104.17	10	1086	361
101261320	7.15728	3.78796	1.09203	3.46874	0.000522898	0.00320914	brassinosteroid LRR receptor kinase precursor	CURL3	0.75	1.4	1.22	11.99	15.27	12.28	4	3624	1207
101265355	19.0442	3.7832	0.677959	5.58027	2.4e-08	2.96e-07	protein LOL1 isoform X1	LOC101265355	3.01	2.3	3.41	43.13	21.15	40.1	8	441	146
101251919	33.2057	3.78178	0.525283	7.19951	6.04e-13	1.2e-11	TBC1 domain family protein	LOC101251919	4.2	5.13	5.34	37.14	60.12	85.36	9	1476	491
543942	58.1063	3.75386	0.396155	9.47574	2.65e-21	9.2e-20	regulator of gene silencing	LOC543942	4.05	10.01	11.04	88.69	84.36	144.92	11	597	198
101243805	11.6225	3.75385	0.964876	3.8905	0.000100038	0.000720479	probable WRKY transcription factor 40	LOC101243805	0.12	0.69	3.92	35.75	13.75	12.78	8	777	258
101249637	6.92007	3.75158	1.18712	3.16024	0.00157639	0.00860832	protein DOG1-like 4	LOC101249637	0.26	1.61	1.11	6.38	12.28	19.92	4	732	243
101253266	16.0926	3.73448	0.719228	5.19234	2.08e-07	2.27e-06	scarecrow-like protein 3	LOC101253266	2.18	2.84	2.49	23.52	22.73	41.48	12	1407	468
101248897	15.7947	3.70282	0.710779	5.20952	1.89e-07	2.08e-06	dehydration-responsive element-binding protein 1F-like	LOC101248897	1.68	2.19	2.99	20.65	30.9	34.37	8	690	229
104645999	175.421	3.70073	0.24087	15.364	2.85e-53	4.49e-51	uncharacterized protein LOC104645999	LOC104645999	18.29	29.8	30.23	243.85	340.52	370.37	2	393	130
101246306	29.1757	3.69812	0.519426	7.11963	1.08e-12	2.1e-11	stem-specific protein TSJT1	LOC101246306	3.24	6.13	4.31	39.98	52.65	65.8	2	762	253
101255305	48.816	3.68167	0.485082	7.58979	3.2e-14	7.15e-13	transcription factor MYB48-like	LOC101255305	5.35	8.82	7.68	45.61	78.34	142.67	6	681	226
101265331	6.64465	3.6726	1.10991	3.30892	0.000936561	0.00544202	probable galacturonosyltransferase-like 3	LOC101265331	0.81	0.88	1.44	12.48	13.48	11.43	5	1050	349
101247750	332.559	3.66702	0.177405	20.6703	6.41e-95	4.09e-92	uncharacterized protein LOC101247750	LOC101247750	36.29	52.85	61.98	657.66	555.38	590.32	1	567	188
101244300	175.685	3.64585	0.288252	12.6481	1.15e-36	8.79e-35	probable glutathione S-transferase parA	LOC101244300	19.81	35.27	26.35	206.71	425.98	318.63	7	660	219
101244921	30.1353	3.62775	0.488429	7.42738	1.11e-13	2.35e-12	lamin-like protein	LOC101244921	4.03	3.16	6.79	54.14	56.07	53.44	2	504	167
101263487	6.43925	3.62519	1.13274	3.20037	0.00137253	0.00763841	rust resistance kinase Lr10 isoform X1	LOC101263487	0.63	0.84	0.64	8.86	10.42	16.17	2	1944	647
101247352	59.8111	3.61883	0.346332	10.449	1.48e-25	6.55e-24	monocopper oxidase-like protein SKU5	LOC101247352	6.84	9.75	10.6	89.28	116.47	118.83	8	1770	589
543821	35.8117	3.59778	0.453743	7.92912	2.21e-15	5.35e-14	phospholipase PLDb2	PLDb2	3.89	6.35	7.28	49.72	66.58	77.1	1	2688	895
101256695	10.5115	3.59646	0.865637	4.1547	3.26e-05	0.000256367	uncharacterized protein LOC101256695	LOC101256695	0.88	2.4	1.92	13.69	18.64	24.28	8	1677	558
544042	23.0536	3.59582	0.578534	6.21539	5.12e-10	7.61e-09	pathogenesis-related genes transcriptional activator PTI5	LOC544042	1.25	5.81	4.04	38.99	35.26	51.37	2	486	161
101267425	175.294	3.58233	0.226519	15.8147	2.46e-56	4.33e-54	chaperone protein dnaJ 11, chloroplastic	LOC101267425	23.33	29.36	31.85	300.39	262.45	386.52	7	495	164
101246484	45.8117	3.57723	0.399155	8.96201	3.19e-19	1.01e-17	ethylene-responsive transcription factor ERF109-like	LOC101246484	7.38	6.49	8.86	71.59	72.16	104.36	10	672	223
544100	315.471	3.56469	0.217685	16.3755	2.86e-60	6.09e-58	xyloglycan endo-transglycosylase precursor	tXET-B2	37	53.28	62.63	674.81	576.71	444.7	7	864	287
101257477	28.8479	3.54783	0.561283	6.32092	2.6e-10	4e-09	lysine--tRNA ligase-like	LOC101257477	8.85	0.5	4.4	45.08	39.42	72.31	6	309	102
101264635	30.4971	3.54677	0.503476	7.04458	1.86e-12	3.53e-11	11-beta-hydroxysteroid dehydrogenase 1B	LOC101264635	2.34	6.69	6.38	40.52	54.1	69.5	6	1050	349
101244864	178.649	3.53789	0.20915	16.9155	3.46e-64	8.38e-62	tubulin alpha chain	LOC101244864	26.5	31.57	29.21	284.3	362.84	315.04	4	1353	450
101260400	449.841	3.53464	0.142443	24.8144	6.27e-136	1.27e-132	S-adenosylmethionine decarboxylase 2	LOC101260400	66.6	71.06	83.58	752.01	814.85	857.39	2	1089	362
544031	1972.24	3.53227	0.138901	25.4301	1.17e-142	2.84e-139	ethylene-responsive late embryogenesis-like protein	ER5	294.67	320.76	358.91	3103.1	3384	4153.56	1	483	160
101248512	514.073	3.51484	0.170698	20.591	3.31e-94	1.74e-91	chromatin-remodeling ATPase INO80	LOC101248512	77.01	84.18	96.11	826.65	807.48	1139.22	9	1476	491
101263595	140.662	3.49841	0.249989	13.9942	1.69e-44	1.74e-42	uncharacterized protein LOC101263595	LOC101263595	22.73	21	27.45	279.68	189.64	287.27	3	606	201
101256536	21.7442	3.49838	0.567697	6.1624	7.16e-10	1.05e-08	class I heat shock protein	LOC101256536	2.59	4.93	3.07	32.54	41.96	41.57	2	411	136
101263696	7.82745	3.48369	1.0045	3.4681	0.000524161	0.00321364	probable trehalose-phosphate phosphatase J	LOC101263696	0.94	1.89	1.2	18.86	9.58	13.11	4	1167	388
101243659	724.932	3.46447	0.145704	23.7774	5.72e-125	7.7e-122	stress-associated protein 11	SAP11	90.85	136.82	146.66	1333.19	1269.57	1284.58	2	567	188
101255973	142.198	3.45034	0.225481	15.3021	7.4e-53	1.12e-50	U-box domain-containing protein 4	LOC101255973	22.5	22.96	28.26	281.86	250.93	227.89	12	1077	358
101258903	33.9504	3.42416	0.445635	7.68379	1.54e-14	3.49e-13	uncharacterized protein LOC101258903	LOC101258903	4.32	5.53	7.8	63.04	50.04	68.57	1	543	180
101250804	43.2239	3.41687	0.403191	8.47457	2.36e-17	6.6e-16	uncharacterized protein LOC101250804	LOC101250804	6.91	7.18	8.63	69.07	63.17	99.92	6	900	299
544160	865.082	3.41656	0.175743	19.4406	3.5e-84	1.37e-81	Arabinogalactan 1 precursor	AGP-1	113.84	145.26	202.19	1562.66	1647.65	1410.81	2	648	215
101258042	11.2267	3.40852	0.812946	4.1928	2.76e-05	0.000220713	ras-related protein RABA2b-like	LOC101258042	1.95	2.07	2.39	26.02	13.68	19.64	3	645	214
101265542	18.6519	3.40841	0.609692	5.59038	2.27e-08	2.81e-07	F-box protein At1g70590	LOC101265542	2.49	3.76	3.93	28.35	31.88	39.8	5	1050	349
101263162	39.1747	3.40585	0.418631	8.1357	4.1e-16	1.07e-14	nuclear envelope-associated protein 2 isoform X1	LOC101263162	5.71	7.41	8.29	54.27	69.65	85.79	1	1014	337
101253711	24.1301	3.39892	0.521174	6.52165	6.95e-11	1.13e-09	laccase-17	LOC101253711	3.12	4.51	5.18	41.4	44.27	43.99	9	1824	607
101252595	43.837	3.37277	0.429932	7.84488	4.33e-15	1.02e-13	peroxisome biosynthesis protein PAS1-like	LOC101252595	7.18	8.4	8.69	74.93	49.66	109.61	6	2340	779
101245084	171.409	3.36851	0.204021	16.5106	3.08e-61	6.66e-59	uncharacterized protein LOC101245084 isoform X1	LOC101245084	26.72	31.45	36.47	322.48	317.1	274.41	8	396	131
101255416	25.1822	3.34872	0.510226	6.5632	5.27e-11	8.66e-10	probable xyloglucan endotransglucosylase/hydrolase protein 16	LOC101255416	3.22	4.82	5.69	46.52	47.08	40.49	7	873	290
101261105	19.7224	3.34482	0.584804	5.71957	1.07e-08	1.38e-07	putative GEM-like protein 8	LOC101261105	2.49	3.93	4.54	31.55	40.11	32.68	3	711	236
101259411	98.5291	3.32989	0.607324	5.48288	4.18e-08	5e-07	uncharacterized protein LOC101259411	LOC101259411	7.97	29.98	18.24	90.09	218.22	218.17	3	243	80
101257497	191.908	3.32925	0.188266	17.6838	5.59e-70	1.44e-67	probable serine/threonine-protein kinase PBL19	LOC101257497	27.43	37.01	44.4	335.01	321.75	365.35	8	1338	445
101244634	47.7557	3.32042	0.35434	9.37074	7.2e-21	2.47e-19	lamin-like protein	LOC101244634	7.52	9.47	9.88	87.05	80.4	87.01	2	531	176
101263742	61.7128	3.31501	0.342436	9.68067	3.64e-22	1.33e-20	uncharacterized protein LOC101263742	LOC101263742	10.32	12.27	13.24	118.82	127.14	81.43	9	1227	408
100736435	31.3494	3.30369	0.464464	7.11292	1.14e-12	2.2e-11	non-symbiotic hemoglobin class 1	Glb1	2.43	8.77	7.03	52.93	49.17	64.54	7	459	152
101263571	39.9874	3.29583	0.524155	6.28788	3.22e-10	4.89e-09	L-ascorbate oxidase homolog	LOC101263571	7.34	10.55	5.05	62.46	114.57	34.45	2	1620	539
101249201	165.06	3.29493	0.232844	14.1508	1.85e-45	1.98e-43	trihelix transcription factor GT-3b	LOC101249201	25.49	35.78	34.04	224.54	290.54	362.98	9	882	293
101265340	177.329	3.29325	0.220923	14.9068	2.98e-50	4.06e-48	TBC1 domain family member 15	LOC101265340	31.61	33.63	36.12	247.79	307.23	388.86	6	1299	432
101252344	257.54	3.28633	0.224457	14.6412	1.53e-48	1.96e-46	L-ascorbate oxidase homolog	LOC101252344	35.61	48.77	63.5	360.67	566.83	437.55	2	1617	538
101247936	127.902	3.28375	0.220745	14.8758	4.73e-50	6.31e-48	protein TIFY 10b-like	LOC101247936	22.57	24.77	26.07	235.01	201.75	242.39	7	651	216
101246521	87.7139	3.27885	0.333906	9.81969	9.26e-23	3.52e-21	thioredoxin-like 1-2, chloroplastic	LOC101246521	13.75	19.16	18.36	110.41	127.33	230.64	3	735	244
778253	65.2552	3.27401	0.331664	9.87148	5.53e-23	2.13e-21	CONSTANS 1	CO1	12.26	13.29	13.3	82.58	120.11	143.9	2	1176	391
101252066	17.3905	3.26407	0.921211	3.54324	0.000395239	0.00250884	cytochrome P450 71A1-like	LOC101252066	8.48	0.74	0.75	55.29	5.98	31.05	3	1521	506
101264293	35.6877	3.25602	0.423468	7.68895	1.48e-14	3.36e-13	uncharacterized protein LOC101264293	LOC101264293	7.48	7.2	6.8	74.27	50.49	64.87	12	495	164
101266906	215.214	3.25238	0.172495	18.8549	2.68e-79	8.54e-77	deubiquitinase DESI2	LOC101266906	37.94	41.79	46.95	359.44	381.78	398.52	3	714	237
101246324	935.999	3.24195	0.201422	16.0953	2.75e-58	5.38e-56	classical arabinogalactan protein 5	LOC101246324	124.76	198.18	235.32	1873.27	1699.68	1368.21	12	393	130
101258530	16.7965	3.23978	0.646226	5.01338	5.35e-07	5.59e-06	malate dehydrogenase, mitochondrial	mMDH2	2.68	3.81	3.43	35.58	18.57	33.96	12	1029	342
101245514	90.3864	3.2337	0.263099	12.2908	1.02e-34	7.11e-33	probable pectin methylesterase CGR2	LOC101245514	15.79	19.07	18.95	141.63	148.47	189.09	2	777	258
101255703	11.6875	3.23158	0.762583	4.23767	2.26e-05	0.000184219	NAC domain-containing protein 40-like	LOC101255703	1.75	3.42	2.14	15.94	19.81	26.27	6	1230	409
101250915	126.999	3.22897	0.234588	13.7644	4.17e-43	4.01e-41	harpin-induced1-like	LOC101250915	22.63	21.87	31.3	257.83	192.84	220.09	1	816	271
101246157	8.30614	3.225	0.916983	3.51697	0.000436502	0.00272023	protein GRAVITROPIC IN THE LIGHT 1	LOC101246157	1.33	1.59	1.93	10.76	16.33	16.83	7	1368	455
101263355	413.004	3.21558	0.176459	18.2229	3.4e-74	9.36e-72	protein EARLY-RESPONSIVE TO DEHYDRATION 7, chloroplastic isoform X1	LOC101263355	63.83	96.5	88.58	587.22	773.62	824.43	1	1332	443
101258267	23.13	3.21364	0.52277	6.14733	7.88e-10	1.14e-08	aspartic proteinase Asp1	LOC101258267	3.47	5.41	6.22	41.45	45.18	36.38	6	1257	418
101265138	91.3735	3.20297	0.333264	9.6109	7.19e-22	2.6e-20	putative calcium-binding protein CML19	LOC101265138	7.16	26.5	22.22	163.85	114.59	205.47	6	561	186
543760	8.13316	3.1915	0.921361	3.4639	0.0005324	0.0032592	yfe37 protein	yfe37	1.12	1.61	1.65	11.05	15.44	16.73	1	780	259
101245584	667.394	3.18362	0.169534	18.7787	1.13e-78	3.42e-76	ras-related protein RABH1b	LOC101245584	130.86	135.9	143.76	917.59	1158.74	1449.51	1	627	208
101264880	75.8923	3.17723	0.285239	11.1388	8.12e-29	4.35e-27	probable galacturonosyltransferase 14	LOC101264880	11.37	16.61	18.68	114.24	149.26	137.31	2	1605	534
101268692	11.0517	3.13824	0.763998	4.10766	4e-05	0.000309958	uncharacterized protein LOC101268692	LOC101268692	2.35	2.44	3.12	18.74	20.56	17.9	6	1167	388
101244226	32.959	3.13071	0.422801	7.4047	1.31e-13	2.78e-12	uncharacterized protein LOC101244226	LOC101244226	5.22	7.18	8.75	63.3	53.74	55.84	1	468	155
101246341	26.641	3.12657	0.470498	6.64524	3.03e-11	5.13e-10	esterase OVCA2 isoform X1	LOC101246341	6.17	5.91	4.88	42.36	46.15	51.66	4	774	257
101263727	46.2562	3.10188	0.357516	8.67619	4.09e-18	1.2e-16	uncharacterized protein LOC101263727	LOC101263727	9.29	9.94	11.37	72.32	71.9	99.31	7	930	309
101251569	1613.08	3.10064	0.129989	23.8532	9.38e-126	1.62e-122	nodulin-related protein 1	LOC101251569	302.93	347.06	397.1	2792.09	3026.85	2624.23	4	513	170
101260427	169.05	3.0963	0.241338	12.8297	1.12e-37	9.09e-36	protein EXORDIUM-like	LOC101260427	29.76	35.63	44.48	377.47	271.56	233.59	4	939	312
101252910	336.418	3.08743	0.149757	20.6162	1.96e-94	1.13e-91	probable serine/threonine-protein kinase PBL19	LOC101252910	66.13	69.16	85.33	596.72	538.38	626.58	8	1230	409
101265946	297.939	3.08277	0.214659	14.3612	9.06e-47	1.08e-44	uncharacterized protein At1g01500	LOC101265946	66.23	53.45	76.28	648.51	397.08	511.61	8	729	242
101245415	147.117	3.07221	0.242428	12.6727	8.38e-37	6.6e-35	CONSTANS 3	CO3	34.89	29.66	31.73	184.34	276.13	311.42	2	1230	409
101268808	51.4771	3.07218	0.354389	8.66897	4.36e-18	1.28e-16	protein EXORDIUM-like 2	LOC101268808	9.12	10.69	13.51	112.07	69.87	86.9	1	906	301
101258926	137.42	3.04929	0.288088	10.5846	3.51e-26	1.63e-24	probable xyloglucan endotransglucosylase/hydrolase protein 23	LOC101258926	25.6	28.02	37.94	312.03	246.66	154.76	3	861	286
101263533	1037.66	3.02914	0.113842	26.6082	5.46e-156	1.65e-152	sodium/calcium exchanger NCL	LOC101263533	208.37	243.77	252.21	1668.79	1893.19	1846.55	7	1770	589
101244894	22.0636	3.02592	0.545279	5.54931	2.87e-08	3.49e-07	uncharacterized protein LOC101244894	LOC101244894	3.88	5.42	5.5	25.75	49.89	38.94	8	393	130
101245711	536.081	3.02521	0.178855	16.9143	3.53e-64	8.39e-62	putative calcium-binding protein CML19	LOC101245711	93.61	125.15	146.31	1101.53	878.62	807.36	2	426	141
101248254	11.7448	3.01737	0.732071	4.12169	3.76e-05	0.000292231	protein GAST1 precursor	LOC101248254	3.36	2.27	3.39	19.9	24.19	16.64	2	339	112
101264888	589.689	3.01403	0.149216	20.199	9.98e-91	4.65e-88	choline-phosphate cytidylyltransferase 1	LOC101264888	119.46	146.93	137.61	844.45	1087.41	1143.3	2	930	309
101258626	37.803	3.00668	0.38247	7.86122	3.8e-15	9.02e-14	elongator complex protein 6	LOC101258626	7.53	9.27	8.93	58.48	64.19	75.45	12	765	254
100191128	417.107	2.99112	0.172726	17.3172	3.49e-67	8.63e-65	beta-glucosidase 08 precursor	LOC100191128	79.08	106.64	103.79	603.51	855.8	707.2	7	1380	459
101253603	856.807	2.9862	0.153722	19.426	4.65e-84	1.76e-81	uncharacterized protein LOC101253603	LOC101253603	205.62	163.6	224.76	1477.71	1287.52	1690.7	7	273	90
101263674	14.2895	2.9708	0.674772	4.40267	1.07e-05	9.23e-05	pyrophosphate-energized vacuolar membrane proton pump-like	LOC101263674	5.35	2.65	1.51	32.16	18.5	22.51	12	2310	769
101247771	21.337	2.97055	0.525627	5.65144	1.59e-08	2e-07	kelch repeat-containing protein At3g27220-like isoform X1	LOC101247771	4.57	5.29	5.14	33.67	30.6	45.52	2	1254	417
101257375	257.919	2.95344	0.2669	11.0657	1.84e-28	9.7e-27	putative F-box protein PP2-B12	LOC101257375	41.81	71.74	69.9	306.29	387.46	650.96	5	927	308
543914	208.763	2.94836	0.276904	10.6476	1.79e-26	8.38e-25	xyloglucan endotransglucosylase-hydrolase XTH3 precursor	XTH3	37.01	49.29	63.1	464.2	387.64	223.67	3	864	287
101245155	42.0582	2.94609	0.412878	7.1355	9.64e-13	1.88e-11	peroxidase 43 isoform X2	LOC101245155	10.91	10.31	9.03	57.2	54.06	108.18	4	1005	334
101262091	12.5555	2.93801	0.690311	4.25607	2.08e-05	0.00017085	trihelix transcription factor GT-2-like	LOC101262091	2.77	3.42	3.46	23.82	17.94	22.68	12	1956	651
100736525	102.059	2.92459	0.280483	10.427	1.87e-25	8.23e-24	heat shock protein binding protein	LOC100736525	18.68	30.17	25.2	153.84	134.84	240.63	3	486	161
101248465	85.4011	2.91823	0.252564	11.5544	7.01e-31	4.07e-29	RNA polymerase II subunit A C-terminal domain phosphatase SSU72	LOC101248465	19.8	20.89	21.45	139.55	130.57	171.49	3	582	193
101248731	19.1884	2.91039	0.541182	5.37784	7.54e-08	8.69e-07	zinc finger protein JACKDAW	LOC101248731	3.85	5.42	4.98	33.6	33.99	30.79	10	1482	493
109120004	105.894	2.89517	0.241261	12.0002	3.55e-33	2.29e-31	uncharacterized protein LOC109120004	LOC109120004	20.76	28.13	29.11	202.86	189.99	152.15	4	450	149
112941301	19.0914	2.894	0.575635	5.02748	4.97e-07	5.22e-06	uncharacterized protein LOC112941301	LOC112941301	6.15	3.01	4.97	38.93	35.58	23	4	435	144
101245814	105.773	2.89362	0.221693	13.0524	6.16e-39	5.33e-37	calcium permeable stress-gated cation channel 1	LOC101245814	23.25	28.79	26.46	175.08	172.15	198.58	2	2304	767
101257419	74.1387	2.88295	0.263913	10.9238	8.87e-28	4.52e-26	phosphatidylinositol:ceramide inositolphosphotransferase 1 isoform X2	LOC101257419	15.22	16.75	22.68	129.52	122.01	130.03	10	882	293
101256083	752.319	2.87913	0.145261	19.8204	1.98e-87	8.59e-85	uncharacterized protein LOC101256083	LOC101256083	151.47	185.67	222.65	1147.59	1389.26	1339.19	4	297	98
101264896	145.058	2.87555	0.190556	15.0903	1.87e-51	2.67e-49	BAG family molecular chaperone regulator 1	LOC101264896	35.54	33.48	39.41	237.11	249.82	259.71	3	1026	341
101255014	17.2726	2.86283	0.60323	4.74583	2.08e-06	2e-05	uncharacterized protein LOC101255014	LOC101255014	2.75	4.55	4.58	35.7	18.97	34.16	8	282	93
101055501	208.216	2.85735	0.193384	14.7755	2.11e-49	2.72e-47	CBL-interacting protein kinase 11	CIPK11	44.34	51.62	61.03	342.51	298.14	432.35	6	1260	419
101260125	48.9823	2.85528	0.362016	7.88716	3.09e-15	7.39e-14	metalloendoproteinase 1 precursor	SlMMP2	7.64	13.48	16.26	100.58	87.81	62	4	1092	363
101258963	81.5183	2.84457	0.277847	10.2379	1.34e-24	5.59e-23	abscisic acid receptor PYL4	LOC101258963	16.05	24.1	22.34	162.76	105.91	149.8	6	828	275
101253243	175.038	2.84447	0.17901	15.89	7.43e-57	1.36e-54	protein LURP-one-related 10	LOC101253243	36.01	45.72	50.5	281.9	313.56	303.05	10	645	214
101264995	85.0144	2.83246	0.257897	10.9829	4.62e-28	2.37e-26	plant cysteine oxidase 2	LOC101264995	20.69	19.11	24.58	138.62	124.12	173.82	2	792	263
101250189	316.343	2.83124	0.198205	14.2844	2.74e-46	3.16e-44	uncharacterized protein LOC101250189	LOC101250189	59.45	97.91	86.06	419.99	552.78	654.47	12	660	219
101249483	41.7912	2.83089	0.380864	7.43281	1.06e-13	2.26e-12	uncharacterized protein LOC101249483	LOC101249483	10.35	9.79	12.08	50.43	75.34	90.39	9	924	307
101246809	1692.99	2.82388	0.225553	12.5198	5.82e-36	4.27e-34	classical arabinogalactan protein 5	LOC101246809	389.18	389.82	522.28	3697.63	2968.61	1974.9	12	381	126
544060	22.113	2.82086	0.509365	5.53799	3.06e-08	3.7e-07	leucine-rich repeat extensin-like protein 6	LOC544060	5.52	5.28	6.43	37.97	45.33	29.71	11	2058	685
101259027	25.8893	2.81976	0.471433	5.98125	2.21e-09	3.07e-08	cytochrome B5-like protein	LOC101259027	4.86	7.74	6.51	47.23	32.57	53.11	12	360	119
101268757	206.844	2.81583	0.176553	15.9489	2.9e-57	5.41e-55	putative clathrin assembly protein At4g40080	LOC101268757	42.99	55.7	61.02	307.9	362.14	391.31	4	1017	338
101247596	161.346	2.8096	0.278592	10.085	6.44e-24	2.57e-22	cellulose synthase-like protein D3	LOC101247596	39.17	38.22	47.77	296.84	355.74	168.77	3	3426	1141
101258366	160.939	2.80936	0.190033	14.7835	1.87e-49	2.44e-47	uncharacterized protein LOC101258366	LOC101258366	30.93	44.88	48.64	256.61	294.72	272.23	5	1284	427
101247482	87.7379	2.80557	0.315835	8.88301	6.51e-19	2.02e-17	enolase	LOC101247482	29.61	21.7	16.27	103.5	138.41	208.76	10	1335	444
101246913	21.839	2.80488	0.500544	5.60367	2.1e-08	2.61e-07	putative lysine-specific demethylase JMJ16	LOC101246913	5.04	6.25	5.78	36.16	31.66	44.39	4	3576	1191
101268505	496.165	2.80103	0.126376	22.1643	7.59e-109	7.08e-106	uncharacterized protein LOC101268505	LOC101268505	111.76	131.88	143.46	881.97	812.25	843.83	9	603	200
101258632	62.866	2.79992	0.35917	7.79554	6.41e-15	1.49e-13	probable xyloglucan endotransglucosylase/hydrolase protein 23	LOC101258632	14.31	14.19	20.58	139.63	113.87	66.12	3	864	287
101266204	397.688	2.78539	0.184624	15.0869	1.98e-51	2.79e-49	NDR1/HIN1-like protein 13	LOC101266204	91.74	101.43	120.1	741.81	755.03	528.76	3	804	267
101250087	10.2112	2.78102	0.787987	3.52928	0.0004167	0.00262244	molybdenum cofactor sulfurase-like	LOC101250087	4.14	1.17	3.35	15.42	21.65	15.23	3	1776	591
101262071	11.3421	2.77161	0.715921	3.8714	0.000108213	0.00077526	protein SRG1	LOC101262071	3.25	2.61	3.09	15.3	19.79	22.52	2	1080	359
544157	2426.63	2.76907	0.119978	23.0797	7.4e-118	8.15e-115	late embryogenesis (Lea)-like protein	LEA14	672.65	576.77	674.19	4003.06	4013.06	4370.26	1	525	174
101258345	81.4244	2.7607	0.335837	8.22036	2.03e-16	5.35e-15	probable xyloglucan endotransglucosylase/hydrolase protein 23	LOC101258345	17.85	18.49	28.69	176.07	152.72	83.63	3	861	286
101261612	10.0265	2.7581	0.765233	3.60426	0.000313038	0.00203887	uncharacterized protein LOC101261612	LOC101261612	2.79	2.01	2.96	16.37	19.84	14.74	4	1251	416
101254314	103.407	2.75539	0.233843	11.7831	4.77e-32	2.95e-30	O-fucosyltransferase 35	LOC101254314	21.03	28.52	32.59	150.46	173.74	204.09	7	1941	646
101266689	123.464	2.75475	0.202403	13.6102	3.48e-42	3.22e-40	OPA3-like protein	LOC101266689	28.44	31.59	39.11	205.86	214.22	209.13	2	510	169
101265217	14.8984	2.7508	0.608903	4.51763	6.25e-06	5.59e-05	solute carrier family 25 member 44-like	LOC101265217	2.9	4.83	3.66	24.77	23.04	27.75	12	1035	344
101244370	10.0478	2.74903	0.819548	3.35433	0.000795575	0.00468115	endoglucanase 25-like	LOC101244370	4.67	1.25	2.36	22.79	12.53	15.21	5	1851	616
101261513	8.61045	2.74054	0.854705	3.20641	0.00134402	0.00749347	protein EXORDIUM-like 2	LOC101261513	0.6	3.39	2.53	15.21	9.55	18.66	4	930	309
101254022	192.531	2.73769	0.167318	16.3622	3.56e-60	7.31e-58	uncharacterized protein LOC101254022	LOC101254022	47.31	54.17	54.54	300.2	337.39	342.83	9	1482	493
101262338	19.6493	2.7374	0.559645	4.89131	1e-06	1.01e-05	syntaxin-121	LOC101262338	2.04	7.19	7.11	25.87	41.99	32.11	1	903	300
101268078	156.97	2.73718	0.196284	13.945	3.37e-44	3.41e-42	molybdate-anion transporter	LOC101268078	43.18	37.87	45.55	284.41	281.45	231.99	3	1389	462
778273	71.4544	2.73429	0.287277	9.51798	1.77e-21	6.2e-20	phytophthora-inhibited protease 1	pip1	16.2	17.58	23.78	104.29	149.19	110.28	2	1038	345
101245582	38.2143	2.7338	0.372389	7.34125	2.12e-13	4.37e-12	xyloglucan galactosyltransferase MUR3	LOC101245582	10.34	10.33	10.73	76.76	59.81	57.38	9	1806	601
101250166	42.5316	2.71348	0.339986	7.98115	1.45e-15	3.59e-14	F-box protein SKIP27	LOC101250166	9.38	12.68	12.87	74.6	67.39	74.21	10	534	177
101245589	19.4643	2.71333	0.525111	5.16716	2.38e-07	2.57e-06	NADPH:adrenodoxin oxidoreductase, mitochondrial isoform X2	LOC101245589	4.62	5.4	5.95	29.35	31.03	38.7	1	1458	485
101258762	74.9846	2.70526	0.258047	10.4836	1.03e-25	4.6e-24	uncharacterized protein LOC101258762	LOC101258762	17.55	22.73	20.83	122.82	112.56	145.07	6	1641	546
543960	697.264	2.69954	0.129228	20.8897	6.64e-97	5.03e-94	arginine decarboxylase	ADC	175.69	196.8	205.34	1213.95	1256.36	1060.09	1	2166	721
101248245	33.6484	2.69495	0.405512	6.64581	3.02e-11	5.12e-10	chaperone protein dnaJ 10	LOC101248245	8.29	10.26	10.04	41.98	59.21	70.19	1	1017	338
101255228	66.2074	2.69367	0.331567	8.12404	4.51e-16	1.17e-14	myb-like protein D	LOC101255228	18.94	14.94	20.62	75.68	103.56	156.98	8	570	189
101244335	308.894	2.69319	0.192792	13.9694	2.4e-44	2.44e-42	LOB domain-containing protein 40	LOC101244335	79.6	83.57	92.79	503.83	400.39	666.47	2	816	271
101246031	271.614	2.69053	0.263338	10.217	1.66e-24	6.88e-23	classical arabinogalactan protein 5	LOC101246031	70.07	62.82	93.38	594.69	488.79	284.59	12	399	132
100736503	586.668	2.68168	0.517835	5.17864	2.24e-07	2.43e-06	temperature-induced lipocalin'	TIL'	67.8	260.82	168.93	1043.22	771.92	1160.45	7	558	185
101255185	138.16	2.65721	0.249358	10.6562	1.63e-26	7.66e-25	heat shock 70 kDa protein 5	LOC101255185	27.1	55.89	35.11	181.76	282.22	233.69	3	1965	654
101246176	35.2052	2.65149	0.412755	6.42389	1.33e-10	2.1e-09	bifunctional TH2 protein, mitochondrial-like	LOC101246176	9.24	9.37	11.75	75.56	59.46	41.7	9	1692	563
101256961	40.6313	2.63554	0.345236	7.63404	2.28e-14	5.1e-13	diacylglycerol kinase 1-like isoform X1	LOC101256961	11.18	11.64	12.37	60.17	68.97	75.8	3	2193	730
543702	39.5177	2.63532	0.348794	7.55552	4.17e-14	9.23e-13	3-hydroxy-3-methylglutaryl-coenzyme A reductase 1	HMGR	11.64	11.19	10.97	70.97	63.08	64.74	2	1806	601
101244925	12.7418	2.63031	0.672226	3.91284	9.12e-05	0.000661676	protein HYPER-SENSITIVITY-RELATED 4	LOC101244925	3.05	2.72	4.85	26.58	19.8	16.8	2	1491	496
544207	19.7033	2.62928	0.517828	5.07752	3.82e-07	4.06e-06	amino acid transporter	AAP2	5.54	5.16	6.28	35.62	35.38	28.33	6	1416	471
543826	485.236	2.62576	0.212451	12.3594	4.34e-35	3.13e-33	CBF1 protein	CBF1	131.59	132.48	155.69	1014.47	853.92	564.72	3	633	210
101254305	11.5161	2.62142	0.687188	3.8147	0.000136347	0.000953499	protein IQ-DOMAIN 14-like	LOC101254305	3.13	3.16	3.72	19.15	18.02	20.98	6	1218	405
101257564	162.885	2.60551	0.192026	13.5685	6.16e-42	5.57e-40	chaperone protein dnaJ 20, chloroplastic	LOC101257564	39.89	52.36	50.55	272.82	229.93	316.55	5	591	196
101247212	52.1608	2.60498	0.358497	7.26639	3.69e-13	7.48e-12	abscisic stress-ripening protein 3	ASR3	8.44	21.34	17.07	60.4	94.64	108.17	4	327	108
101257069	74.0027	2.6032	0.264876	9.82801	8.53e-23	3.25e-21	probable protein phosphatase 2C 12	LOC101257069	18.9	22	23.6	101.42	139.81	131.2	4	1287	428
101256741	194.36	2.5994	0.164281	15.8229	2.16e-56	3.85e-54	probable CCR4-associated factor 1 homolog 7	LOC101256741	54.53	56.35	60.24	309.52	307.15	359.7	11	825	274
101264047	36.3443	2.59681	0.382952	6.78104	1.19e-11	2.09e-10	lysine-specific demethylase JMJ706-like	LOC101264047	9.73	10.11	11.73	58.69	73.99	49.45	8	2541	846
543800	167.684	2.58552	0.25716	10.0541	8.81e-24	3.49e-22	1-aminocyclopropane-1-carboxylate oxidase	aco5	39.38	49.85	60.36	365.81	185.95	288.94	7	906	301
101267887	432.682	2.58	0.131283	19.6522	5.54e-86	2.32e-83	exocyst complex component 6	LOC101267887	124.7	126.2	133.68	711.2	655.03	804.91	4	930	309
101250742	898.634	2.56452	0.122923	20.8628	1.17e-96	8.32e-94	rapid alkalinization factor	LOC101250742	267.46	237.36	301.98	1553.38	1433.18	1509.94	1	345	114
101263379	17.7892	2.56383	0.547867	4.67966	2.87e-06	2.71e-05	ADP-ribosylation factor GTPase-activating protein AGD5 isoform X1	LOC101263379	4.4	5.45	6.88	25.46	35.21	29.03	3	1404	467
101257045	150.687	2.55545	0.211988	12.0547	1.83e-33	1.23e-31	sodium/calcium exchanger NCL	LOC101257045	45.87	45.51	44.42	203.27	306.15	243.63	12	1737	578
101262682	39.7804	2.55373	0.3417	7.4736	7.8e-14	1.69e-12	probable prolyl 4-hydroxylase 6	LOC101262682	9.74	12.83	13.29	63.36	66.16	69.94	2	954	317
101263047	8.79641	2.54709	0.792265	3.21495	0.00130465	0.007311	myb family transcription factor PHL11 isoform X2	LOC101263047	2.15	3.14	3.3	13.41	15.34	16.24	8	849	282
100134886	159.635	2.54635	0.201728	12.6227	1.58e-36	1.21e-34	expansin-like protein precursor	EXLA1	42.07	43.8	59.49	263.13	221.21	315.46	1	786	261
101260375	8.78981	2.54613	0.796496	3.19667	0.00139024	0.00772278	uncharacterized protein LOC101260375 isoform X3	LOC101260375	2.49	3.18	2.96	12.05	14.85	16.96	9	5046	1681
104644303	893.106	2.54481	0.22459	11.3309	9.22e-30	5.2e-28	protein EXORDIUM	LOC104644303	214.5	262.31	335.58	1923.59	1470.24	1049.09	4	945	314
104649397	24.2276	2.54435	0.448984	5.6669	1.45e-08	1.84e-07	probable methyltransferase PMT3	LOC104649397	7.59	6.56	7.01	37.55	40.87	42.2	9	1857	618
101258501	95.2297	2.53823	0.228564	11.1051	1.18e-28	6.3e-27	protein JINGUBANG	LOC101258501	22.61	30.16	33.85	159.33	139.36	178.13	1	1398	465
101245770	50.4405	2.53758	0.318608	7.96458	1.66e-15	4.07e-14	F-box/kelch-repeat protein At1g80440-like	LOC101245770	16.09	14.05	16.24	92.04	65.36	95.13	6	1104	367
104644843	545.068	2.53609	0.133745	18.9622	3.5e-80	1.18e-77	uncharacterized protein LOC104644843	LOC104644843	132.24	186	180.96	875.29	961.44	883.08	12	405	134
101268035	23.9796	2.53438	0.470878	5.38224	7.36e-08	8.5e-07	LOB domain-containing protein 37	LOC101268035	5.26	9.28	7.77	39.75	31.49	49.33	1	654	217
101247319	17.4124	2.52983	0.552779	4.57658	4.73e-06	4.31e-05	LEAF RUST 10 DISEASE-RESISTANCE LOCUS RECEPTOR-LIKE PROTEIN KINASE-like 1.1	LOC101247319	4.27	5.7	5.72	22.48	31.62	33.12	5	1986	661
109120249	31.4367	2.52474	0.408971	6.1734	6.68e-10	9.81e-09	uncharacterized protein LOC109120249	LOC109120249	5.94	11.26	12.25	40.99	56.97	58.64	1	507	168
101245031	198.532	2.52265	0.16925	14.9049	3.06e-50	4.13e-48	nucleosome assembly protein 1;2 isoform X1	LOC101245031	53.78	65.61	62.66	292.9	319.54	378.33	12	1125	374
101263186	112.748	2.52037	0.289449	8.70748	3.11e-18	9.25e-17	dehydration-responsive element-binding protein 1A	LOC101263186	29.04	33.8	40.62	231.01	211.64	115.87	3	663	220
101265917	815.035	2.51696	0.125409	20.07	1.35e-89	6.06e-87	classical arabinogalactan protein 5	LOC101265917	229.04	244.34	279.74	1403.5	1410.12	1240.32	4	396	131
101247363	40.7628	2.51243	0.401063	6.26444	3.74e-10	5.63e-09	CASP-like protein 1	LOC101247363	6.14	17.45	15.19	51	59.34	93.62	1	591	196
101267177	89.919	2.50699	0.376166	6.66458	2.65e-11	4.52e-10	phosphatidylinositol:ceramide inositolphosphotransferase 1-like isoform X1	LOC101267177	17.13	33.37	33.63	68.09	191.27	190.4	10	939	312
101246495	797.412	2.5046	0.113935	21.9826	4.22e-107	3.66e-104	pyruvate decarboxylase 1	LOC101246495	221.43	272.4	250.45	1315.34	1213.13	1441.87	2	1764	587
100736473	43.8994	2.50349	0.368596	6.79197	1.11e-11	1.95e-10	nitrate reductase [NADH]	NR	10.42	16.17	14.65	80.29	47.71	90.59	11	2736	911
101257056	592.476	2.50161	0.158741	15.7591	5.95e-56	1.03e-53	LOB domain-containing protein 40	LOC101257056	178.59	174.5	198.22	961.38	794.5	1197.02	3	744	247
101256182	47.0739	2.49915	0.314043	7.95801	1.75e-15	4.28e-14	uncharacterized protein LOC101256182	LOC101256182	11.06	15.23	17.74	74.9	82.11	76.52	5	960	319
543594	434.952	2.48552	0.122469	20.2951	1.42e-91	7.18e-89	remorin 2	rem-2	139.35	130.98	139.4	680.57	741.34	736.86	1	525	174
544302	306.719	2.48526	0.172207	14.4318	3.26e-47	3.99e-45	S-adenosylmethionine synthase 3	SAM3	105.48	84.93	97.75	518.14	572.46	428.57	9	1173	390
101251208	38.1446	2.47961	0.352661	7.03114	2.05e-12	3.85e-11	probable methyltransferase PMT21	LOC101251208	12.01	11.83	12.16	58.52	71.89	57.53	8	1794	597
101260663	30.6388	2.4773	0.39185	6.32205	2.58e-10	3.98e-09	uncharacterized protein LOC101260663	LOC101260663	8.41	10.19	10.72	52.73	46.89	52.13	8	921	306
101252202	9.49009	2.47151	0.74853	3.30182	0.000960591	0.00556564	fatty acid desaturase 4, chloroplastic	LOC101252202	2.62	2.75	2.95	16.27	16.26	15.21	7	999	332
112940027	175.334	2.46684	0.173548	14.2141	7.49e-46	8.25e-44	serpin-ZX-like	LOC112940027	48.54	59.49	58.68	260.1	281	328.8	4	1176	391
101261905	58.6993	2.46236	0.283581	8.68309	3.85e-18	1.14e-16	uncharacterized protein LOC101261905	LOC101261905	17.8	18.38	19.92	100.58	80.85	109.04	3	1779	592
101259371	35.5766	2.46107	0.372678	6.60374	4.01e-11	6.72e-10	U-box domain-containing protein 44-like	LOC101259371	8.97	11.71	12.99	52.47	69.79	54.39	1	2982	993
101263740	220.816	2.45234	0.157714	15.5493	1.61e-54	2.67e-52	fasciclin-like arabinogalactan protein 17	LOC101263740	63.29	72.53	76.31	337.38	396.08	358.76	1	1320	439
101256451	34.132	2.44394	0.376974	6.48305	8.99e-11	1.45e-09	mannose-6-phosphate isomerase 1-like	LOC101256451	8.41	12.6	12.16	58.35	46.66	64.37	2	1308	435
101251803	52.8002	2.44198	0.288566	8.46247	2.62e-17	7.31e-16	probable serine/threonine-protein kinase PBL3 isoform X1	LOC101251803	14.72	16.51	18.91	84.47	85.55	91.09	1	1260	419
101257454	18.4838	2.42785	0.539352	4.50142	6.75e-06	6.01e-05	receptor-like kinase TMK4	LOC101257454	5.48	6.33	7.06	26.35	39.8	25.17	12	2766	921
543855	17.4721	2.42574	0.535274	4.53178	5.85e-06	5.24e-05	probable WRKY transcription factor 17	LOC543855	6.26	4.99	6.15	30.86	30.13	25.27	12	1017	338
101266882	348.371	2.41713	0.130769	18.484	2.78e-76	8.02e-74	probable calcium-binding protein CML49	LOC101266882	113.33	106.74	120.76	553.18	594.08	568.64	10	1023	340
101246803	11.1445	2.41051	0.693426	3.47624	0.000508499	0.0031271	trehalose-phosphate phosphatase A	LOC101246803	2.18	3.88	4.5	16.32	18.45	21.28	3	1098	384
101266759	19.2821	2.4081	0.503573	4.78202	1.74e-06	1.69e-05	uncharacterized protein LOC101266759	LOC101266759	6.01	6.68	5.94	26.57	33.83	33.83	1	411	136
101246811	60.6308	2.3994	0.292592	8.20048	2.39e-16	6.3e-15	pyrophosphate--fructose 6-phosphate 1-phosphotransferase subunit alpha-like	LOC101246811	18.74	20.02	21	121.53	78.63	96.51	12	1854	617
101248706	21.1394	2.39608	0.494116	4.84923	1.24e-06	1.24e-05	boron transporter 1 isoform X1	LOC101248706	4.85	7.05	8.64	26.74	40.79	35.71	1	2145	714
101262919	14.0432	2.39339	0.642481	3.72523	0.000195134	0.00132135	cytochrome P450 CYP73A100	LOC101262919	2.88	5.53	4.97	32.45	14.78	22	5	1587	528
101263309	2071.17	2.38449	0.148312	16.0774	3.67e-58	7.07e-56	histone H3.3	LOC101263309	763.38	651.58	647.49	3646.66	3559.05	2944.15	4	411	136
100134911	19.9724	2.3837	0.509625	4.67736	2.91e-06	2.74e-05	jasmonate ZIM-domain protein 1	LOC100134911	3.54	6.52	8.72	29.46	39.15	29.91	12	759	252
543654	916.007	2.37995	0.11433	20.8165	3.07e-96	2.06e-93	dehydration-induced protein ERD15	LOC543654	286.55	301.83	328.44	1425.84	1392.94	1682.36	10	471	156
101258701	126.971	2.37963	0.233947	10.1717	2.65e-24	1.08e-22	uncharacterized protein LOC101258701	LOC101258701	40.73	39.64	46.12	248.78	216.2	156.26	1	1311	436
101249419	53.7998	2.3764	0.283766	8.37453	5.54e-17	1.51e-15	F-box protein SKIP23	LOC101249419	15.7	18.96	19.16	91.22	82.46	90.83	2	1461	486
100134896	28.8368	2.3739	0.425897	5.57387	2.49e-08	3.05e-07	inositol-1,4,5-triphosphate-5-phosphatase	5PT1	8.85	9.55	10.23	39.73	37.54	63.88	8	1893	630
101255927	1185.7	2.37253	0.449626	5.27668	1.32e-07	1.47e-06	translationally-controlled tumor protein homolog	LOC101255927	266.99	261.8	664.25	1858.74	1799.95	2162.06	1	507	168
101257001	14.878	2.3721	0.590268	4.01868	5.85e-05	0.000439247	UPF0664 stress-induced protein C29B12.11c-like	LOC101257001	3.47	5.31	6.7	21.05	27.39	25.11	1	582	193
101265918	178.437	2.37184	0.228515	10.3794	3.08e-25	1.34e-23	serpin-ZX	LOC101265918	42.58	63.41	74.19	219.85	282.58	374.86	4	1173	390
101262646	529.509	2.36922	0.125803	18.8328	4.07e-79	1.26e-76	uncharacterized protein LOC101262646	LOC101262646	155.2	186.96	192.33	813.3	815.38	971.3	1	777	258
100736539	81.0918	2.36291	0.231892	10.1897	2.2e-24	9.03e-23	mitogen-activated protein kinase 16	MAPK16	25.67	29.57	26.38	127.84	141.22	128.16	12	1728	575
101257219	387.432	2.36228	0.125839	18.7722	1.27e-78	3.77e-76	probable protein phosphatase 2C 63	LOC101257219	120.26	134.81	136.68	586.88	659.42	651.5	10	1146	381
101260024	45.3472	2.35884	0.313099	7.53387	4.93e-14	1.08e-12	cellulose synthase A catalytic subunit 2 [UDP-forming]	LOC101260024	13.45	16.72	16.3	68.23	81.12	72.5	12	3252	1083
101266063	1720.27	2.3385	0.115322	20.278	2.01e-91	9.76e-89	fructose-1,6-bisphosphate aldolase	SlFBA7	601.55	547.06	611.69	2918.55	2819.16	2657.14	9	1077	358
101247465	26.1494	2.3326	0.431192	5.40965	6.31e-08	7.35e-07	protein ZINC INDUCED FACILITATOR-LIKE 1	LOC101247465	5.93	10.79	10.07	37.61	39.43	50.74	1	1521	506
101262099	16.4196	2.32276	0.554162	4.19148	2.77e-05	0.000221728	putative calcium-transporting ATPase 11, plasma membrane-type	LOC101262099	5.3	5.87	5.66	21.93	33.2	24.75	4	3132	1043
101244012	337.52	2.31967	0.184667	12.5613	3.44e-36	2.58e-34	aspartate aminotransferase, cytoplasmic	LOC101244012	107.77	116.76	124.92	603.98	402.17	641.9	7	1221	406
101253038	184.707	2.31736	0.162424	14.2674	3.49e-46	4e-44	protein LE25	LE25	53.76	71.2	66.92	277.77	297.12	325.65	10	267	88
101260794	18.2552	2.31269	0.510264	4.53234	5.83e-06	5.23e-05	cold-responsive protein kinase 1 isoform X1	LOC101260794	6.31	5.88	6.75	27.12	28.69	33.4	3	1113	370
101260816	36.2877	2.30478	0.358282	6.43288	1.25e-10	1.99e-09	cytochrome P450 CYP749A22-like isoform X1	LOC101260816	11.36	14.35	13.19	49.25	57.4	71.24	5	1548	515
101249973	460.92	2.29931	0.13912	16.5275	2.32e-61	5.22e-59	NDR1/HIN1-like protein 3 isoform X1	LOC101249973	130.52	156.87	196.25	755.08	736.92	749.21	10	696	231
101258748	23.7885	2.2989	0.452859	5.07643	3.85e-07	4.08e-06	G2/mitotic-specific cyclin-2	LOC101258748	7	8.75	9.46	36.89	31.16	47.66	4	1323	440
101250946	18.0704	2.29533	0.522034	4.3969	1.1e-05	9.46e-05	uncharacterized protein LOC101250946	LOC101250946	6.45	5.65	6.62	29.65	22.76	34.74	2	822	273
101262422	39.9103	2.2926	0.334928	6.84506	7.64e-12	1.37e-10	diacylglycerol kinase 7	LOC101262422	13.59	13.31	15.27	55.42	70.41	69.26	6	1446	481
101267739	792.789	2.28895	0.177561	12.891	5.06e-38	4.23e-36	COBRA-like protein 7	LOC101267739	279.73	249.6	304.98	1479.21	1374.08	984.99	1	1947	648
101245258	65.3201	2.28734	0.253609	9.01914	1.9e-19	6.11e-18	inactive receptor-like serine/threonine-protein kinase At2g40270	LOC101245258	20.51	24.49	24.24	108.27	106.87	102.23	6	1956	651
101248841	25.4941	2.28481	0.434113	5.26318	1.42e-07	1.57e-06	zinc finger CCCH domain-containing protein 44 isoform X1	LOC101248841	8.12	10.25	9.38	32.07	44.01	47.83	2	4581	1526
101256991	15.0415	2.27842	0.566362	4.0229	5.75e-05	0.000431987	probable serine/threonine-protein kinase WNK11 isoform X1	LOC101256991	3.65	6.42	5.52	23.46	25.13	25.19	7	915	304
101244246	14.0594	2.27074	0.595158	3.81536	0.000135987	0.000951674	peroxidase 63	LOC101244246	4.29	5.25	5.88	24.77	23.83	19.33	2	987	328
101261013	76.6136	2.26457	0.23212	9.75603	1.74e-22	6.52e-21	uncharacterized protein LOC101261013	LOC101261013	25.19	27.93	28.55	122.31	124.04	125.12	4	1926	641
100301918	62.4612	2.26115	0.274224	8.24564	1.64e-16	4.35e-15	GRAS2 protein	GRAS2	19.26	22.62	24.78	118.51	90.76	91.59	7	1752	583
101253897	37.0521	2.24837	0.339528	6.62204	3.54e-11	5.99e-10	uncharacterized protein LOC101253897	LOC101253897	12.58	13.21	13.98	58.82	60.99	59.26	5	1011	336
101267733	25.8732	2.24436	0.414484	5.41484	6.13e-08	7.16e-07	serine/threonine-protein kinase PCRK1 isoform X1	LOC101267733	8.56	8.63	9.98	40.05	42.05	42.94	9	1302	433
101261583	21.8821	2.22952	0.494453	4.50907	6.51e-06	5.8e-05	zinc finger protein ZAT11-like	LOC101261583	4.69	10.43	9.35	25.04	34.17	46.7	11	465	154
101248179	93.0237	2.21726	0.278293	7.96734	1.62e-15	3.99e-14	UDP-glucose 4-epimerase GEPI48-like	LOC101248179	37.25	30.26	34.8	193.57	148.01	104.12	12	1047	348
101262610	15.3944	2.21039	0.559325	3.95189	7.75e-05	0.000570246	TMV resistance protein N-like	LOC101262610	4.76	5.85	6.27	22.16	29.11	22.67	4	3756	1251
101254505	1037.41	2.20894	0.178426	12.3801	3.35e-35	2.43e-33	uncharacterized protein LOC101254505	LOC101254505	430.24	303.7	406.83	1730.46	1334.59	1932.51	7	270	89
101267652	13.4919	2.20639	0.615576	3.58427	0.000338019	0.0021784	probable serine/threonine-protein kinase kinX isoform X1	LOC101267652	3.05	6.88	5.05	23.76	17.24	24.26	1	2256	751
101268373	14.2941	2.2019	0.630667	3.49138	0.000480536	0.00296567	protein DETOXIFICATION 16	LOC101268373	2.31	8.97	5.35	18.17	22.49	29.15	3	1488	495
101265552	72.0114	2.19954	0.242637	9.06513	1.24e-19	4.07e-18	uncharacterized protein LOC101265552	LOC101265552	24.01	27.13	29.37	103.84	125.46	117.2	6	1464	487
101260972	62.0404	2.19763	0.262593	8.36898	5.81e-17	1.58e-15	uncharacterized protein LOC101260972	LOC101260972	21.28	23.64	24.13	88.31	109.84	100.16	1	675	224
101251912	31.388	2.1951	0.374859	5.85582	4.75e-09	6.34e-08	plant UBX domain-containing protein 2	LOC101251912	10.42	12.77	12.29	45.83	46.59	58.07	1	1371	456
101254368	11.6412	2.19507	0.65069	3.37344	0.000742342	0.00439782	zinc finger protein CONSTANS-LIKE 4	LOC101254368	3.37	5.41	4.54	18	17.3	20.88	12	1077	358
101246656	54.7315	2.19434	0.278616	7.87585	3.38e-15	8.08e-14	mitochondrial inner membrane protease ATP23	LOC101246656	19.4	21.83	20.38	92.43	75.79	94.81	1	552	183
101248630	27.6928	2.19212	0.41512	5.28069	1.29e-07	1.44e-06	tubulin beta-5 chain	LOC101248630	6.78	13.71	9.68	38.29	51.22	43.71	10	1344	447
101262829	61.6958	2.18906	0.260102	8.41615	3.89e-17	1.07e-15	uncharacterized protein LOC101262829	LOC101262829	18.51	25.06	25.3	94.46	104.91	96.83	7	387	128
101256856	23.1831	2.18414	0.492957	4.43069	9.39e-06	8.2e-05	abscisic acid receptor PYL4	LOC101256856	7.39	9.27	10.23	53	25.03	33.47	3	606	201
101249565	345.092	2.17785	0.208908	10.4249	1.91e-25	8.38e-24	abscisic acid 8'-hydroxylase 1	LOC101249565	121.98	132.15	133.78	744.19	458.99	445.68	8	1410	469
101262285	14.1754	2.17513	0.58304	3.73067	0.000190973	0.00129535	uncharacterized protein LOC101262285	LOC101262285	4.21	5.64	6.31	19.02	23.55	25.21	12	1272	423
101257228	15.8228	2.17335	0.591804	3.67241	0.000240275	0.00159845	peroxidase 51	LOC101257228	2.28	9.77	6.12	25.07	21.83	28.75	2	999	332
101252615	42.4185	2.16777	0.313832	6.90744	4.93e-12	8.94e-11	protein NETWORKED 4A	LOC101252615	14.07	16.87	17.43	62.65	72.45	67.95	8	1845	614
101267151	23.8005	2.16381	0.449882	4.80973	1.51e-06	1.49e-05	LOW QUALITY PROTEIN: E3 ubiquitin-protein ligase PUB22-like	LOC101267151	7.41	8.02	12.17	40.73	30.28	43.19	1	1229	409
101264555	40.4202	2.15846	0.326516	6.61058	3.83e-11	6.44e-10	CBL-interacting serine/threonine-protein kinase 7-like	LOC101264555	12.85	18.13	15.41	66.15	69.17	57.85	9	1305	434
101248717	1419.24	2.15465	0.116697	18.4637	4.05e-76	1.14e-73	protein SRC2 homolog	LOC101248717	476.76	540.61	599.75	2310.65	2336.01	2127.46	1	837	278
101245455	80.8093	2.15387	0.252499	8.5302	1.46e-17	4.17e-16	pyrophosphate--fructose 6-phosphate 1-phosphotransferase subunit alpha	LOC101245455	32.26	28.5	30.62	152.98	98.74	133.96	4	1851	616
101260514	14.8688	2.1496	0.561573	3.82782	0.000129281	0.000910528	uncharacterized protein LOC101260514	LOC101260514	5.45	6.08	5.78	20.87	25.6	24.4	3	2433	810
101259661	16.6421	2.14859	0.590697	3.63737	0.000275436	0.00181542	O-fucosyltransferase 19-like	LOC101259661	5.52	6.39	7.43	37.74	25.66	14.5	9	1935	644
101264649	300.799	2.14704	0.135691	15.823	2.16e-56	3.85e-54	GPI-anchored protein LLG1	LOC101264649	110.25	109.88	124.48	454.94	509.22	471.15	7	501	166
101262647	154.481	2.14578	0.167579	12.8046	1.54e-37	1.24e-35	phosphatidylinositol:ceramide inositolphosphotransferase 2	LOC101262647	54.28	67.4	56.46	247.41	249.45	240.99	9	951	316
100736505	11.3202	2.14508	0.658257	3.25872	0.00111916	0.00640176	cytochrome P450 71 family protein	LOC100736505	3.33	5.07	4.62	16.74	20.35	16.5	9	1488	495
101266343	49.6839	2.14219	0.284917	7.51865	5.53e-14	1.21e-12	calcium uniporter protein 6, mitochondrial	LOC101266343	18.35	18.76	20.02	77.32	79.04	81.04	6	915	304
100750252	29.5809	2.14058	0.381559	5.61008	2.02e-08	2.52e-07	late embryogenesis abundant protein	LOC100750252	9.57	13.15	11.42	48.81	46.92	45.18	3	516	171
104648613	164.188	2.13709	0.1773	12.0535	1.86e-33	1.23e-31	dehydration-responsive element-binding protein 1E-like	LOC104648613	57.37	60.52	71.33	228.74	252.08	302.95	8	735	244
104648574	315.639	2.13018	0.157739	13.5044	1.47e-41	1.3e-39	uncharacterized protein LOC104648574	LOC104648574	106.91	127.37	130.69	507.29	414.3	585.06	1	204	67
101253365	48.2927	2.12426	0.435111	4.8821	1.05e-06	1.06e-05	tubulin alpha-2 chain-like	LOC101253365	14.81	15.96	24.61	33.63	115.08	80.91	12	684	227
101249727	2250.16	2.12235	0.139284	15.2375	1.99e-52	2.98e-50	nodulin-related protein 1	LOC101249727	846.8	850.89	911.04	2968.78	3552.25	4206.43	5	459	152
101263958	237.563	2.11856	0.172302	12.2956	9.56e-35	6.78e-33	UDP-glucose 6-dehydrogenase 2	LOC101263958	89.41	89.49	97.9	422.18	393.14	311.65	2	1446	481
543618	408.212	2.11398	0.139186	15.1882	4.24e-52	6.26e-50	bZIP DNA-binding protein	LeZIP2	166.36	146.37	162.83	696.79	653.85	585.86	1	435	144
101262289	522.111	2.1039	0.208655	10.0831	6.56e-24	2.62e-22	leucine-rich repeat extensin-like protein 4	LOC101262289	195.54	209.71	206.29	783.46	1095.86	589.9	12	2184	727
101262884	240.015	2.10096	0.196799	10.6757	1.32e-26	6.29e-25	uncharacterized protein LOC101262884	LOC101262884	61.31	106.49	116.09	332.68	424.88	381.16	11	426	141
101247449	47.7548	2.10079	0.330472	6.35696	2.06e-10	3.2e-09	uncharacterized protein LOC101247449	LOC101247449	19.84	15.66	19.67	83.19	51.84	91.51	8	909	302
101259548	51.9301	2.09929	0.283645	7.40114	1.35e-13	2.85e-12	leucine-rich repeat receptor-like serine/threonine/tyrosine-protein kinase SOBIR1 precursor	LOC101259548	18.84	19.19	22.66	88.29	82.78	75.02	6	1878	625
101251925	62.8686	2.09587	0.251182	8.34401	7.18e-17	1.94e-15	dynamin-related protein 5A	LOC101251925	25.1	25.11	24.02	96.13	102.43	100.29	1	1833	610
101254101	137.662	2.09435	0.20594	10.1697	2.71e-24	1.09e-22	uncharacterized protein LOC101254101	LOC101254101	33.1	68.52	60.67	218.47	213.8	221.27	6	1350	449
101264660	58.3581	2.09358	0.270581	7.73737	1.01e-14	2.33e-13	probable rRNA-processing protein EBP2 homolog	LOC101264660	17.33	27.97	23.8	81.98	94.61	100.08	1	894	297
101259837	35.4166	2.0844	0.355611	5.86147	4.59e-09	6.14e-08	GATA transcription factor 19-like isoform X2	LOC101259837	12.62	14.33	15.26	44.35	57.54	66.49	4	1035	344
101265333	10.9602	2.08346	0.667844	3.11969	0.00181044	0.00966288	U-box domain-containing protein 45-like	LOC101265333	4.44	4.36	4.61	14.4	16.87	20.84	5	2313	770
101267476	10.9807	2.083	0.66037	3.15429	0.00160887	0.0087567	cold-responsive protein kinase 1-like	LOC101267476	4.62	3.91	4.08	16.2	16.82	18.52	2	1101	366
101264342	74.6615	2.07524	0.234642	8.84429	9.21e-19	2.8e-17	mitogen-activated protein kinase kinase kinase 1-like	LOC101264342	26.24	31.48	31.6	108.45	127.91	117.1	7	1806	601
543701	35.3188	2.07446	0.435817	4.75995	1.94e-06	1.88e-05	auxin-regulated protein	LOC543701	13.77	11.72	16.47	81.22	53.71	30.9	6	1302	433
101247200	603.82	2.0707	0.126476	16.3724	3.01e-60	6.3e-58	ESCRT-related protein CHMP1A	LOC101247200	246.24	219.41	255.27	1031.91	901.04	917.75	3	612	203
101246688	169.556	2.0685	0.231302	8.94285	3.79e-19	1.19e-17	calcium-transporting ATPase 2, plasma membrane-type-like	LOC101246688	57.14	72.44	74.31	285.1	327.26	185.79	2	3054	1017
101245370	384.01	2.06756	0.2031	10.18	2.44e-24	9.91e-23	stearoyl-[acyl-carrier-protein] 9-desaturase 6, chloroplastic	LOC101245370	179.82	111.08	166.31	683.19	628.73	497.43	6	1164	387
101262869	168.347	2.0612	0.202167	10.1955	2.08e-24	8.53e-23	chloride channel protein CLC-c-like	LOC101262869	66.38	64.86	71.39	326.12	207.81	259.78	10	2337	778
101254444	24.9794	2.06049	0.419423	4.91267	8.98e-07	9.14e-06	haloacid dehalogenase-like hydrolase domain-containing protein 3 isoform X3	LOC101254444	9.82	10.02	10.41	41.07	33.47	43.81	2	771	256
101250294	238.819	2.05992	0.259621	7.93436	2.12e-15	5.14e-14	GATA transcription factor 8	LOC101250294	85.93	94.49	106.68	497.12	400.16	223.69	4	1014	337
101259617	15.6471	2.05324	0.577902	3.55292	0.000380978	0.00243172	UDP-glycosyltransferase 76B1-like	LOC101259617	3.4	8.71	6.87	17.54	26.76	28.6	3	1368	455
101267840	103.457	2.05266	0.210423	9.75493	1.76e-22	6.57e-21	myosin-6-like	LOC101267840	35.55	47.81	41.24	137.98	181.25	169.36	9	4545	1514
101267754	21.4003	2.05217	0.481157	4.26507	2e-05	0.000164667	peroxidase 51	LOC101267754	4.18	13.4	8.73	32.15	34.66	34.02	2	978	325
109119113	195.395	2.05204	0.166798	12.3025	8.78e-35	6.26e-33	uncharacterized protein LOC109119113	LOC109119113	66.43	80.26	90.41	305.14	335.88	278.85	12	354	117
544187	732.87	2.04963	0.175549	11.6755	1.7e-31	1.02e-29	indole-3-acetic acid-induced protein ARG2	LOC544187	292.53	252	338.65	1239.96	880.91	1338.07	9	294	97
101245012	108.059	2.0415	0.231287	8.8267	1.08e-18	3.27e-17	S-adenosylmethionine synthase 3-like	LOC101245012	45.07	42.78	42.74	181.01	197.34	128.94	10	1173	390
101253806	78.9078	2.04042	0.230045	8.86964	7.34e-19	2.27e-17	uncharacterized protein LOC101253806	LOC101253806	27.14	35.25	33.95	110.61	119.83	140.91	7	4776	1591
101253265	89.6749	2.03985	0.226546	9.00414	2.17e-19	6.99e-18	inositol-tetrakisphosphate 1-kinase 3	LOC101253265	34.68	36.31	37.82	124.26	127.18	172.45	12	1017	338
101266195	275.294	2.03752	0.161821	12.5912	2.36e-36	1.79e-34	probable glutathione S-transferase parC	LOC101266195	89.34	139.06	107.93	378.67	467.43	449.68	12	660	219
101248856	103.315	2.03353	0.236131	8.61187	7.19e-18	2.08e-16	AT-hook motif nuclear-localized protein 28	LOC101248856	39.09	44.1	42.86	136.88	207.47	141.11	12	801	266
544205	137.056	2.02819	0.207398	9.77921	1.38e-22	5.22e-21	small heat shock protein precursor	er-sHSP	48.53	69.37	49.91	167.82	236.13	240.89	11	573	190
101258248	32.5653	2.02178	0.3552	5.69195	1.26e-08	1.6e-07	dnaJ homolog subfamily B member 1-like	LOC101258248	11.93	13.69	14.25	49.5	47.94	54.66	4	933	310
101267873	58.3306	2.01331	0.266344	7.55907	4.06e-14	9e-13	NAC domain-containing protein 82-like	LOC101267873	20.9	23.95	26.82	83.63	83.88	105.67	3	1281	426
101258074	130.357	2.01276	0.209833	9.59221	8.62e-22	3.11e-20	CBL-interacting serine/threonine-protein kinase 25	LOC101258074	49.48	57.75	53.53	192.56	163.06	256.55	6	1353	450
101246562	45.1945	2.00806	0.304611	6.5922	4.33e-11	7.21e-10	dnaJ protein ERDJ3B	LOC101246562	15.11	21.25	19.55	60.35	76.4	75.88	1	1038	345
101261118	89.4069	2.00553	0.24257	8.26787	1.36e-16	3.62e-15	uncharacterized protein LOC101261118	LOC101261118	29.77	42.38	38.96	107.34	140.64	171.89	5	1314	437
101264734	45.4014	-2.00368	0.304432	-6.58171	4.65e-11	7.7e-10	subtilisin-like protease SBT1.4	LOC101264734	68.37	82.25	76.42	14.92	21.65	16.04	6	2331	776
109120151	35.0662	-2.0038	0.354999	-5.64453	1.66e-08	2.08e-07	uncharacterized protein LOC109120151	LOC109120151	62.03	54.04	57.54	10.77	11.55	17.62	4	741	246
101258351	17.9985	-2.0069	0.515666	-3.89185	9.95e-05	0.000717746	ABC transporter B family member 25	LOC101258351	23.19	39.04	28.2	7.26	6.55	6.7	3	1917	638
101260685	148.228	-2.00726	0.178369	-11.2534	2.23e-29	1.22e-27	chaperone protein dnaJ 11, chloroplastic	LOC101260685	227.04	254.75	256.25	44.81	58.25	69.91	2	552	183
101262754	54.2859	-2.01024	0.296242	-6.7858	1.15e-11	2.03e-10	putative ABC transporter C family member 15 isoform X1	LOC101262754	105.43	83.9	79.97	22.53	23.99	16.36	10	4476	1491
101255373	15.5083	-2.01157	0.547333	-3.67522	0.000237646	0.00158377	UNC93-like protein 1	LOC101255373	26.75	24.26	25.6	5.63	6.98	4.56	3	1413	470
108511945	147.869	-2.01429	0.278078	-7.24361	4.37e-13	8.81e-12	ethylene response factor 5	ERF5	238.19	253.97	243.81	92.74	41.05	36.62	3	735	244
101243802	27.6016	-2.01441	0.399834	-5.0381	4.7e-07	4.94e-06	uncharacterized membrane protein At3g27390	LOC101243802	51.05	43.28	43.18	10.5	10.96	9.97	7	1770	589
544090	693.051	-2.02311	0.158028	-12.8022	1.59e-37	1.26e-35	pectinesterase 1 precursor	PE1	1260.61	1127.19	1057.74	319.88	252.99	225.87	7	1641	546
101263903	67.816	-2.0305	0.243189	-8.34947	6.86e-17	1.86e-15	bifunctional nuclease 2	LOC101263903	115.15	111.08	112.15	26.21	25.05	27.22	4	975	324
101250287	17.4493	-2.03524	0.510266	-3.98859	6.65e-05	0.00049517	probable GTP diphosphokinase CRSH, chloroplastic	LOC101250287	29.71	29.48	28.45	7.32	6.52	6.23	12	1746	581
101261065	75.178	-2.03672	0.252466	-8.0673	7.19e-16	1.83e-14	classical arabinogalactan protein 26-like	LOC101261065	138.33	107.89	128.45	31.13	32.25	22.77	9	384	127
101261284	90.0135	-2.03839	0.227284	-8.96845	3.01e-19	9.54e-18	ferredoxin--NADP reductase, leaf-type isozyme, chloroplastic	LOC101261284	169.25	133.9	144.5	32.91	35.93	33.63	2	1089	362
101253730	14.8623	-2.03992	0.565443	-3.60764	0.00030899	0.00201575	12S seed storage protein CRD	LOC101253730	27.23	20.74	25.71	5.72	5.24	5.84	1	1060	364
101249787	16.5953	-2.04813	0.569499	-3.59637	0.000322684	0.0020927	fructose-bisphosphate aldolase	SlFBA2	29.12	28.75	24.6	3.1	5.28	11.15	2	1188	395
101265950	42.2726	-2.05136	0.319396	-6.42261	1.34e-10	2.12e-09	formate--tetrahydrofolate ligase	LOC101265950	77.11	68.86	65.34	16.36	18.05	14.47	1	1905	634
101247272	39.956	-2.06566	0.327889	-6.29988	2.98e-10	4.56e-09	uncharacterized protein LOC101247272	LOC101247272	67.58	64.7	66.54	14.69	18.18	12.47	10	747	248
101256691	45.4098	-2.06936	0.316848	-6.53108	6.53e-11	1.07e-09	beta-glucuronosyltransferase GlcAT14B	LOC101256691	83.51	69.85	72.67	20.9	16.89	13.1	7	1260	419
544219	11.5646	-2.07076	0.644473	-3.21311	0.00131307	0.00734616	cryptochrome 1	CRY1a	19.45	19.71	18.53	3.85	5.35	3.76	4	2040	679
101267576	13.365	-2.07617	0.59775	-3.4733	0.000514097	0.00315672	uncharacterized protein LOC101267576	LOC101267576	23.07	20.9	22.82	5.44	3.56	5.51	11	831	276
101267475	314.429	-2.09144	0.146695	-14.2571	4.05e-46	4.59e-44	NAC domain-containing protein 2-like	LOC101267475	549.7	497.08	532.11	104.8	105.67	138.91	11	876	291
101257836	16.229	-2.09482	0.562578	-3.72361	0.000196397	0.00132842	SPX domain-containing protein 1	LOC101257836	21.47	31.8	29.23	8.87	3.8	4.6	12	879	292
544167	21.7058	-2.09876	0.460301	-4.55953	5.13e-06	4.64e-05	beta-galactosidase precursor	TBG1	39.66	35.36	33.82	7.51	8.54	7.32	12	2508	835
101262251	10.9205	-2.11153	0.673551	-3.13492	0.00171902	0.0092441	uncharacterized protein LOC101262251	LOC101262251	19.21	18.42	18.05	5.06	3.29	4.47	9	429	142
101255814	65.5414	-2.11326	0.250039	-8.45171	2.87e-17	7.98e-16	heme-binding protein 2	LOC101255814	101.88	119.16	110.23	22.37	25.51	24.11	7	690	229
101250973	43.7812	-2.1146	0.313919	-6.73614	1.63e-11	2.82e-10	acetyl-CoA carboxylase 1-like	LOC101250973	70.74	81.14	69.22	16.11	18.72	12.8	12	6804	2267
778295	101.772	-2.12579	0.204557	-10.3922	2.69e-25	1.18e-23	chalcone synthase 2	CHS2	172.45	175.39	167.29	30.63	41.12	38.99	5	1170	389
100736441	105.905	-2.12992	0.220379	-9.66482	4.25e-22	1.55e-20	BURP domain-containing protein precursor	LOC100736441	187.76	161.59	183.94	36.67	48.34	29.63	8	1098	365
101244475	12.0673	-2.14571	0.637894	-3.36373	0.000768954	0.00454215	protein DEHYDRATION-INDUCED 19 homolog 5 isoform X2	LOC101244475	22.14	20.23	19.45	4.24	4.87	4.37	3	651	216
101249811	16.7257	-2.14646	0.545734	-3.93317	8.38e-05	0.000612881	U-box domain-containing protein 19-like	LOC101249811	23.04	32.68	28.62	8.12	5.94	3.51	3	2049	682
101261005	18.532	-2.14668	0.499849	-4.29466	1.75e-05	0.000145054	solute carrier family 25 member 44	LOC101261005	29.25	32.56	31.94	5.95	6.34	8.41	3	1032	343
101263441	959.96	-2.14721	0.119006	-18.0429	8.97e-73	2.42e-70	cysteine proteinase VPE3 precursor	SlVPE3	1603.43	1658.13	1601.23	388.03	336.64	308.29	8	1449	482
101267697	51.1866	-2.14933	0.293486	-7.32343	2.42e-13	4.97e-12	nudix hydrolase 18, mitochondrial-like	LOC101267697	89.75	85.57	82.79	22.62	17.01	15.39	4	621	206
778274	62.3567	-2.14958	0.331022	-6.49377	8.37e-11	1.35e-09	cysteine proteinase VPE5 precursor	SlVPE5	119.57	64.76	129.47	24.4	21.94	20.78	12	1443	480
544053	79.8187	-2.16513	0.244592	-8.85201	8.6e-19	2.62e-17	plastocyanin, chloroplastic	PETE	151.68	125.94	126.14	32.81	26.79	24.59	4	513	170
101247011	31.3178	-2.18347	0.381064	-5.72992	1e-08	1.3e-07	alanine--glyoxylate aminotransferase 2 homolog 1, mitochondrial isoform X1	LOC101247011	56.55	49.69	51.94	12.03	12.25	9.26	4	1422	473
101250773	160.989	-2.18821	0.234056	-9.34906	8.84e-21	3.03e-19	triacylglycerol lipase 2	LOC101250773	333.45	220.93	261.33	69.78	56.19	43.2	3	1218	405
101260046	18.0608	-2.18868	0.508789	-4.30175	1.69e-05	0.00014078	probable carboxylesterase 6	LOC101260046	29.11	31.48	31.83	6.69	6.09	5.79	5	1053	350
101265853	161.851	-2.20042	0.199346	-11.0382	2.5e-28	1.31e-26	probable glutathione S-transferase	LOC101265853	304.49	253.16	266.21	45.55	72.24	50.56	9	654	217
101243781	153.43	-2.20366	0.175933	-12.5256	5.41e-36	4e-34	protein DETOXIFICATION 27-like	LOC101243781	272.72	267.95	240.85	57.19	51.87	50.83	4	1512	503
101257948	156.573	-2.20614	0.180101	-12.2495	1.69e-34	1.18e-32	neurofilament heavy polypeptide	LOC101257948	257.05	269.03	272.84	67.86	47.26	47.98	4	801	266
101260163	52.8563	-2.20938	0.287241	-7.69173	1.45e-14	3.29e-13	uncharacterized protein LOC101260163	LOC101260163	83.36	87.9	98.89	19.53	15.26	19.99	1	651	216
101263652	60.7304	-2.21083	0.274008	-8.06847	7.12e-16	1.82e-14	protein ROS1	LOC101263652	102.77	109.34	98.29	22.34	26.05	14.9	10	5475	1824
101254042	184.565	-2.21534	0.189373	-11.6983	1.3e-31	7.88e-30	probable flavin-containing monooxygenase 1	LOC101254042	342.42	274.56	323.34	77.2	58.96	55.36	1	1533	510
543978	42.6776	-2.22294	0.319919	-6.94844	3.69e-12	6.78e-11	photosystem I reaction center subunit II, chloroplastic	LOC543978	73.7	71.08	72.61	17.38	13.54	13.12	6	627	208
101255033	130.988	-2.22367	0.18837	-11.8048	3.69e-32	2.29e-30	bifunctional L-3-cyanoalanine synthase/cysteine synthase 2, mitochondrial	LOC101255033	232.44	218.63	217.71	50.52	42.61	41.15	1	1074	357
101251312	25.2605	-2.22698	0.429611	-5.18372	2.18e-07	2.37e-06	PGR5-like protein 1A, chloroplastic	LOC101251312	46.48	41.28	41.74	9.64	6.77	8.71	8	963	320
101248665	20.4596	-2.2346	0.483189	-4.62469	3.75e-06	3.47e-05	NAC transcription factor 29	LOC101248665	32.57	40.72	30.97	5.53	7.31	8.1	4	828	275
101257807	10.7582	-2.23643	0.687909	-3.25106	0.00114977	0.00655519	GDSL esterase/lipase At1g54790	LOC101257807	18.76	16.99	18.97	3.99	4.29	2.88	1	1146	381
101244176	23.5217	-2.23853	0.459623	-4.87037	1.11e-06	1.12e-05	magnesium-chelatase subunit ChlH, chloroplastic	LOC101244176	46.74	36.1	36.9	9.34	8.74	6.42	4	4146	1381
543865	174.393	-2.2393	0.209657	-10.6808	1.25e-26	5.98e-25	phosphoenolpyruvate carboxylase kinase 2	PPCK2	354.01	243.89	291.22	66.55	58.73	51.54	6	837	278
543948	18.7156	-2.24761	0.517249	-4.34532	1.39e-05	0.000117003	MAPKK	MKK4	30.51	33.56	31.25	9.02	5.74	4.17	3	1008	335
101267605	54.3046	-2.25525	0.284751	-7.92008	2.37e-15	5.74e-14	uncharacterized protein LOC101267605 isoform X2	LOC101267605	84.55	93.86	100.11	21.94	16.21	16.74	5	609	202
544065	13.8433	-2.25642	0.60037	-3.75838	0.00017102	0.00117115	acid phosphatase 1 precursor	APS1	23.72	23.3	23.78	3.83	5.59	4.26	6	768	255
101265488	12.8971	-2.25942	0.632663	-3.57128	0.000355239	0.00227703	isoflavone reductase homolog	LOC101265488	25.03	20.41	21.18	4.72	5.13	2.7	10	939	312
101253482	710.914	-2.26409	0.15091	-15.0029	7.03e-51	9.79e-49	wiskott-Aldrich syndrome protein family member 2	LOC101253482	1237.96	1165.03	1245.69	278.76	245.11	190.55	5	420	139
101251848	37.7606	-2.26613	0.343163	-6.60365	4.01e-11	6.72e-10	glutaredoxin-C6	LOC101251848	64.63	64.72	63.65	10.53	14.5	11.6	11	429	142
101268788	57.0505	-2.27646	0.283092	-8.04141	8.88e-16	2.23e-14	rop guanine nucleotide exchange factor 7-like	LOC101268788	104.3	93.17	96.17	21.9	19.54	15	9	1986	661
101266800	35.9987	-2.277	0.355644	-6.40248	1.53e-10	2.41e-09	3-hydroxy-3-methylglutaryl-coenzyme A reductase 3	LOC101266800	63.72	57.55	62.6	13.97	10.24	12.41	3	1491	574
101259222	41.0898	-2.28129	0.330003	-6.91295	4.75e-12	8.63e-11	putative glycerol-3-phosphate transporter 1	LOC101259222	62.53	77.94	71.01	16	12.63	11.83	3	1566	521
101251035	24.1367	-2.28416	0.449272	-5.08413	3.69e-07	3.94e-06	protein TSS-like isoform X1	LOC101251035	45.58	39.76	38.44	8.72	8.52	5.68	1	5694	1897
543736	25.3168	-2.29747	0.447739	-5.13127	2.88e-07	3.1e-06	ss-galactosidase precursor	tEG3	51.78	36.66	41.1	9.73	7.07	7.86	12	2175	724
101254202	90.3746	-2.30307	0.222378	-10.3566	3.91e-25	1.69e-23	uncharacterized protein LOC101254202	LOC101254202	162.3	154.22	149.56	29.74	31.61	26.94	5	744	247
101266902	86.4289	-2.30591	0.231079	-9.97889	1.89e-23	7.37e-22	allene oxide synthase 2, chloroplastic	AOS2	132.19	156.27	159.09	34.2	27.44	23.72	11	1533	510
101249057	155.917	-2.30717	0.209427	-11.0166	3.18e-28	1.65e-26	3-oxoacyl-[acyl-carrier-protein] synthase 3 A, chloroplastic	LOC101249057	312.21	236.91	252.9	52.88	59.02	40.74	3	1296	431
101267542	19.4584	-2.32154	0.509132	-4.5598	5.12e-06	4.64e-05	dynein light chain 1, cytoplasmic	LOC101267542	28.88	39.31	33.26	4.15	7.7	6.61	7	342	113
101247880	116.609	-2.33054	0.201457	-11.5684	5.96e-31	3.47e-29	thiosulfate sulfurtransferase 16, chloroplastic isoform X2	LOC101247880	207.73	191.21	203.95	41.18	39.07	33.08	2	561	186
101267295	13.4685	-2.33374	0.662706	-3.52153	0.000429064	0.00268077	ethylene-responsive transcription factor 5-like	LOC101267295	18.72	26.7	23.53	7.81	2.61	1.87	3	726	241
100271890	144.002	-2.33665	0.199565	-11.7087	1.15e-31	7e-30	bZIP transcription factor	ZIP	271.57	218.1	253.85	49.59	48.91	39.76	1	492	163
101262661	37.2712	-2.33681	0.34937	-6.68864	2.25e-11	3.86e-10	homeobox-leucine zipper protein ATHB-12	LOC101262661	66.51	65.55	60.29	13.41	11.94	10.87	1	720	239
101246396	34.2889	-2.34529	0.363444	-6.45295	1.1e-10	1.76e-09	alpha-dioxygenase 1-like	LOC101246396	55.72	59.9	61.82	10.29	11.19	12.37	2	1899	632
543992	4128.12	-2.34667	0.162444	-14.446	2.66e-47	3.28e-45	acid beta-fructofuranosidase precursor	AI	7672.61	6868.16	6836.57	1268.39	1569.53	1121.83	3	1911	636
101247719	34.4943	-2.3534	0.364261	-6.46075	1.04e-10	1.67e-09	histidine kinase 3	LOC101247719	61.34	61.35	57.37	12.45	11.23	10.4	5	3099	1032
101266486	12.5573	-2.35523	0.643743	-3.65864	0.000253552	0.00168216	probable sodium/metabolite cotransporter BASS1, chloroplastic	LOC101266486	25.23	20.32	20.28	4.48	4.49	3.88	12	1227	408
101256271	11.5721	-2.36285	0.67265	-3.51275	0.000443502	0.00276101	shikimate O-hydroxycinnamoyltransferase	LOC101256271	22.27	18.62	19.16	4.48	3.9	2.93	3	1308	435
101261259	30.5268	-2.36335	0.406647	-5.81179	6.18e-09	8.16e-08	Holliday junction resolvase MOC1, chloroplastic	LOC101261259	61.59	45.7	49.73	10.1	10.77	8.04	1	1059	352
101254751	90.9034	-2.37038	0.247519	-9.57653	1e-21	3.61e-20	very-long-chain enoyl-CoA reductase	LOC101254751	179.59	135	155.79	31.01	31.91	22.79	11	801	266
101055500	94.31	-2.37745	0.220909	-10.7621	5.19e-27	2.53e-25	CBL-interacting protein kinase 6	CIPK6	159.83	164.85	166.29	35.58	25.09	28.48	12	1299	432
101251816	17.0041	-2.37865	0.577357	-4.1199	3.79e-05	0.000294312	homocysteine S-methyltransferase 2	LOC101251816	37.12	24.22	26.81	3.99	8.43	4.27	9	1017	338
101248571	19.1895	-2.38829	0.504432	-4.73462	2.19e-06	2.11e-05	probable receptor-like serine/threonine-protein kinase At5g57670	LOC101248571	33.36	33.17	33.61	6.21	6.18	5.56	4	2310	769
101247807	14.9566	-2.39073	0.582316	-4.10555	4.03e-05	0.000312599	probable low-specificity L-threonine aldolase 1 isoform X2	LOC101247807	26.26	27.92	24.29	4.75	5.46	3.61	4	1080	359
101266940	14.9224	-2.39382	0.593834	-4.03112	5.55e-05	0.000417668	E3 ubiquitin-protein ligase RHA2A-like	LOC101266940	24.21	27.59	25.62	3.05	4.26	7.22	5	516	171
101249297	1169.56	-2.39975	0.158684	-15.1228	1.14e-51	1.65e-49	cytochrome P450 94A1-like	LOC101249297	2026.43	2099.38	1979.47	425.57	382.02	278.85	9	1509	502
101264863	103.499	-2.40181	0.283359	-8.4762	2.33e-17	6.53e-16	probable aminotransferase TAT2	LOC101264863	222.64	143.99	170.16	44.16	31.32	20.79	10	1266	421
101244882	114.15	-2.40535	0.207171	-11.6105	3.65e-31	2.17e-29	glycine cleavage system H protein, mitochondrial	LOC101244882	212.73	185.78	195.55	36.84	32.29	37.11	6	492	163
101246381	160.488	-2.40843	0.191761	-12.5595	3.52e-36	2.62e-34	pathogenesis-related protein STH-2-like	LOC101246381	233.34	302.94	304.64	38.48	54.94	55.82	9	483	160
544180	65.0587	-2.41883	0.263326	-9.18569	4.09e-20	1.36e-18	anaerobic basic leucine zipper protein	abz1	101.79	124.93	114.44	21.08	18.43	20.97	1	417	138
101251330	9.78739	-2.42136	0.75478	-3.20804	0.00133643	0.00745967	uncharacterized protein LOC101251330	LOC101251330	19.84	15.07	16.07	1.88	3.74	2.78	1	756	251
101255592	94.7924	-2.42344	0.228761	-10.5938	3.19e-26	1.48e-24	bidirectional sugar transporter N3	LOC101255592	175.67	154.98	164.49	28.52	34.32	23.5	5	888	295
104645717	10.9147	-2.4241	0.706254	-3.43233	0.000598417	0.00361046	uncharacterized protein LOC104645717 isoform X1	LOC104645717	20.44	18.1	19.43	4.33	4.22	2.3	2	909	302
101256520	126.66	-2.42622	0.234497	-10.3465	4.34e-25	1.87e-23	perakine reductase	LOC101256520	256.37	183.37	220.75	49.36	34.84	31.55	9	1038	345
101267346	202.298	-2.42946	0.178694	-13.5956	4.25e-42	3.87e-40	pyruvate, phosphate dikinase, chloroplastic	LOC101267346	384.72	342.36	329.94	62.36	71.92	50.85	1	2898	965
101253959	124.757	-2.43291	0.195047	-12.4735	1.04e-35	7.61e-34	uncharacterized protein LOC101253959	LOC101253959	220.18	211.08	221.83	42.28	33.54	38.14	2	621	206
543920	131.886	-2.43933	0.190517	-12.8037	1.56e-37	1.25e-35	cystathionine gamma synthase	LOC543920	232.86	235.14	223.01	40.5	44.41	35.02	2	1623	540
101253674	141.897	-2.4426	0.189789	-12.8701	6.63e-38	5.51e-36	uncharacterized protein LOC101253674	LOC101253674	258.61	232.3	251.86	36.98	44.08	47.57	3	414	137
101260726	34.2856	-2.45037	0.37061	-6.61174	3.8e-11	6.39e-10	uncharacterized protein LOC101260726	LOC101260726	56.53	61.4	62.39	11.65	10.19	9.21	5	789	262
101257981	18.9413	-2.45936	0.536182	-4.5868	4.5e-06	4.11e-05	zinc transporter 5-like	LOC101257981	38.71	27.42	32.94	6.59	5.67	4.37	7	1029	342
101254242	146.801	-2.47228	0.210839	-11.7259	9.39e-32	5.75e-30	ubiquitin-conjugating enzyme E2-23 kDa	LOC101254242	261.23	232.16	278.44	57.95	32.52	39.83	10	552	183
101256889	148.269	-2.48022	0.190551	-13.016	9.92e-39	8.53e-37	chaperone protein dnaJ 8, chloroplastic-like	LOC101256889	259.68	275.18	246.24	44.3	33.49	54.7	6	489	162
778294	14.6395	-2.48111	0.604487	-4.10449	4.05e-05	0.000313632	chalcone synthase 1	CHS1	26.88	26.03	24.07	2.71	6.08	4.03	9	1170	389
101244582	73.2494	-2.4833	0.247997	-10.0134	1.33e-23	5.22e-22	NAC transcription factor family protein	LOC101244582	124.38	134.77	126.67	22.23	22.14	20.6	5	849	282
101267915	55.4231	-2.48922	0.317777	-7.83321	4.76e-15	1.12e-13	F-box only protein 13	LOC101267915	112.08	85.03	94.42	21.36	9.99	17.97	8	1071	356
101262912	29.5242	-2.49397	0.419344	-5.94731	2.73e-09	3.73e-08	serine decarboxylase	LOC101262912	60.7	44.99	49.39	9.29	8.65	7.96	4	1449	482
101249561	12.4605	-2.49444	0.660371	-3.77733	0.000158517	0.0010948	uncharacterized protein LOC101249561	LOC101249561	18.46	27.24	21.13	3.77	3.1	4.19	7	438	145
101257783	111.406	-2.49505	0.259366	-9.6198	6.6e-22	2.39e-20	class V chitinase	LOC101257783	239.1	152.67	191.92	40.59	29.27	27.67	7	1131	376
101267882	17.0422	-2.49761	0.546968	-4.56628	4.96e-06	4.51e-05	ethylene-responsive transcription factor ERF114	LOC101267882	28.42	32.08	29.79	4.71	5.06	5.11	3	735	244
101249960	23.8872	-2.49791	0.455233	-5.48711	4.09e-08	4.89e-07	putative glucose-6-phosphate 1-epimerase	LOC101249960	41.31	42.89	42.32	8.32	6.91	6.48	1	927	308
101247386	21.5915	-2.49876	0.480699	-5.19819	2.01e-07	2.2e-06	uncharacterized protein LOC101247386	LOC101247386	37.01	41.1	35.67	5.97	5.81	7.33	11	519	172
101260396	10.247	-2.50034	0.728513	-3.43212	0.000598878	0.00361144	DNA replication licensing factor MCM2	LOC101260396	19.18	17.5	16.99	3.41	3.43	3.12	11	2868	955
101246400	36.6848	-2.5096	0.373595	-6.71743	1.85e-11	3.19e-10	probable N-acetyltransferase HLS1	LOC101246400	73.68	57.38	62.27	11.37	11.81	8.95	2	1242	413
101246393	718.002	-2.51765	0.1816	-13.8637	1.05e-43	1.04e-41	uridine diphosphate glucosyltransferase	ert1b	1472.27	1095.8	1210.76	211.66	244.28	167.19	10	1428	475
101248360	12.6604	-2.51789	0.65049	-3.87075	0.000108501	0.000776809	GATA zinc finger domain-containing protein 8-like	LOC101248360	20.01	22.69	24.14	4.04	4.06	2.53	12	294	97
101260946	56.6546	-2.52425	0.294099	-8.58299	9.24e-18	2.66e-16	protein NRT1/ PTR FAMILY 8.1	LOC101260946	106.11	92.74	100.01	19.42	17.11	13.2	6	1968	655
104644860	80.8956	-2.52468	0.245735	-10.274	9.23e-25	3.88e-23	transmembrane emp24 domain-containing protein p24beta2	LOC104644860	151.21	130.65	144.86	24.66	22.72	22.3	12	648	215
101265448	15.0989	-2.53418	0.597446	-4.24169	2.22e-05	0.000181211	protein GLUTAMINE DUMPER 2	LOC101265448	26.16	28.87	25.11	3.05	6.18	4.39	7	558	185
543561	10.5628	-2.55199	0.720277	-3.54306	0.000395506	0.00250884	LSTK-1-like kinase	LOC543561	18.99	19.02	17.96	2.83	2.62	2.56	1	1830	609
101266713	55.2399	-2.55501	0.293121	-8.71656	2.87e-18	8.56e-17	glyceraldehyde-3-phosphate dehydrogenase A, chloroplastic	LOC101266713	99.7	100.76	91.61	16.57	12.56	17.1	4	1200	399
101266832	9.41739	-2.55511	0.77177	-3.31071	0.000930599	0.00540997	uncharacterized protein LOC101266832	LOC101266832	16.08	17.71	16.11	3.34	2.55	2.3	6	1191	396
101262052	30.7278	-2.56373	0.401323	-6.3882	1.68e-10	2.64e-09	F-box protein PP2-B15	LOC101262052	54.72	51.21	57.28	8.62	7.65	8.87	1	816	271
101258010	49.0061	-2.58515	0.313822	-8.23763	1.76e-16	4.64e-15	bZIP transcription factor 12 isoform X1	LOC101258010	82.23	86.57	91.6	10.89	13.19	16.9	1	894	297
101255725	9.62101	-2.58953	0.775167	-3.34061	0.000835943	0.00489019	aspartic proteinase PCS1	LOC101255725	19.63	15.49	16.22	3.22	2.63	1.67	9	1290	429
101251767	14.4665	-2.59707	0.613706	-4.23177	2.32e-05	0.000188611	uncharacterized protein LOC101251767	LOC101251767	27.11	26.44	24.4	2.84	4.73	4.46	4	591	196
101262212	8.46163	-2.59995	0.827024	-3.14375	0.001668	0.00902176	protein NRT1/ PTR FAMILY 1.2-like	LOC101262212	16.47	13.59	15.26	2.26	3.38	2.42	5	1758	585
101256638	8.4433	-2.60086	0.824796	-3.15333	0.00161419	0.00877493	premnaspirodiene oxygenase	LOC101256638	15.02	14.73	15.08	2.29	1.98	2.85	10	1533	510
101268031	4099.22	-2.60402	0.14701	-17.7133	3.31e-70	8.73e-68	1-aminocyclopropane-1-carboxylate oxidase homolog isoform 1	ACO3	7426.64	7241.67	7169.84	1176.22	1262.15	941.69	9	1092	363
101262115	30.3293	-2.60492	0.422929	-6.15923	7.31e-10	1.06e-08	CASP-like protein 4C2	LOC101262115	62.8	46.03	52.09	10.37	7.77	6.71	5	615	204
101253449	13.3484	-2.60818	0.644024	-4.04982	5.13e-05	0.000389285	peptidyl-prolyl cis-trans isomerase FKBP17-1, chloroplastic	LOC101253449	25.53	21.1	23.63	3.98	3.31	3.74	2	648	215
101251740	55.7625	-2.61358	0.330203	-7.91506	2.47e-15	5.96e-14	uncharacterized protein LOC101251740	LOC101251740	78.64	114.61	104.85	9.36	12.8	23.69	2	927	308
101255110	29.2585	-2.61564	0.417535	-6.26448	3.74e-10	5.63e-09	LOW QUALITY PROTEIN: ABC transporter I family member 17	LOC101255110	51.87	48.12	55.73	9.07	7.37	8.43	6	842	280
101245220	46.5418	-2.62291	0.327195	-8.01636	1.09e-15	2.73e-14	3-ketoacyl-CoA synthase 6	CER6	73.99	89.32	86.24	15.51	11.73	10.28	2	1491	496
101261409	105.984	-2.65641	0.251576	-10.5591	4.61e-26	2.12e-24	uncharacterized protein LOC101261409	LOC101261409	214.8	163.06	187.98	28.42	18.52	37.87	5	525	174
101253257	95.4352	-2.66454	0.278862	-9.55506	1.24e-21	4.39e-20	ethylene-responsive transcription factor ERF017	LOC101253257	193.83	152.44	164.27	36.88	14	24.51	12	747	248
101246970	55.9451	-2.68137	0.331898	-8.07889	6.54e-16	1.67e-14	probable indole-3-acetic acid-amido synthetase GH3.1	LOC101246970	117.71	83.61	97.41	19.08	16.38	9.2	1	1794	597
101265793	25.3827	-2.6816	0.459073	-5.84135	5.18e-09	6.89e-08	LOW QUALITY PROTEIN: non-lysosomal glucosylceramidase	LOC101265793	49.92	43.2	42.99	7.81	6.1	6.4	11	2842	946
101258023	33.063	-2.68378	0.405336	-6.62113	3.56e-11	6.02e-10	uncharacterized protein LOC101258023	LOC101258023	67.19	52.71	57.39	11.26	7.84	6.57	2	486	161
101245519	297.391	-2.69021	0.187904	-14.317	1.71e-46	2.02e-44	allantoinase	LOC101245519	612.39	452.83	527.1	90.06	76.5	65.94	2	1512	503
101268272	8.98838	-2.69945	0.833408	-3.23905	0.00119927	0.00680543	ABC transporter G family member 6	LOC101268272	20.62	11.73	14.69	2.33	3.15	2.23	4	2157	718
101263185	114.154	-2.70063	0.210459	-12.8321	1.08e-37	8.88e-36	glutathione hydrolase 3	LOC101263185	206.41	206.82	200.98	33.88	25.7	28.8	12	1893	630
100736510	24.4286	-2.70203	0.474691	-5.69219	1.25e-08	1.6e-07	mitogen-activated protein kinase 8	MAPK8	49.54	40.45	41.18	7.14	7.13	5.18	2	1113	370
101258607	63.4229	-2.71462	0.292513	-9.28034	1.69e-20	5.75e-19	transcription factor bHLH130-like	LOC101258607	122.62	108.53	108.63	21.71	12.31	14.93	10	1143	380
112940035	443.353	-2.73396	0.182702	-14.964	1.26e-50	1.74e-48	protein NRT1/ PTR FAMILY 1.2-like	LOC112940035	890.51	748.93	745.88	132.2	122.59	82.72	3	1746	581
101253422	21.1209	-2.74788	0.507562	-5.41388	6.17e-08	7.19e-07	glutathione S-transferase PARB	LOC101253422	39.55	38.26	36.44	5.39	6.28	4.73	9	645	214
101244086	7.93211	-2.75211	0.873928	-3.14912	0.00163762	0.0088852	histone H2B.1-like	LOC101244086	13.37	16.65	13.37	2.36	1.66	2.19	6	852	283
101268586	192.454	-2.75682	0.199196	-13.8397	1.47e-43	1.45e-41	scarecrow-like protein 32	LOC101268586	389.24	327.73	321.14	37.54	60.59	45.84	7	1290	429
101245991	13.3427	-2.76713	0.661228	-4.18484	2.85e-05	0.000227563	1-aminocyclopropane-1-carboxylate oxidase homolog	LOC101245991	26.57	21.18	23.67	3.32	3.41	3.89	9	924	307
544200	42.7624	-2.76768	0.355305	-7.7896	6.72e-15	1.56e-13	gibberellin 20-oxidase-3	20ox-3	83.91	74.42	72.94	13.54	7.96	10.06	11	1140	379
101249443	16.0358	-2.76777	0.595636	-4.64675	3.37e-06	3.14e-05	uncharacterized protein LOC101249443	LOC101249443	26.24	32.52	28.29	4.5	4.32	2.8	3	465	154
112940101	36.4868	-2.78083	0.445336	-6.24434	4.26e-10	6.36e-09	UDP-glucose iridoid glucosyltransferase-like	LOC112940101	73.13	56.74	67.05	17.21	5.94	3.88	10	501	166
101260940	28.2484	-2.78427	0.451335	-6.16896	6.87e-10	1.01e-08	probable indole-3-pyruvate monooxygenase YUCCA8	FZY4	53.51	48.77	49.51	4.2	6.46	10.77	6	1236	411
101247561	44.7912	-2.79495	0.350086	-7.98359	1.42e-15	3.54e-14	protein indeterminate-domain 12	LOC101247561	65.31	93.8	84.98	11.38	12.95	8.95	1	1275	424
101245157	31.4137	-2.80217	0.425015	-6.59312	4.31e-11	7.17e-10	probable isoaspartyl peptidase/L-asparaginase 2	LOC101245157	64.98	52.84	52.49	9.53	7.07	5.55	4	978	325
101244196	50.574	-2.80405	0.326094	-8.59889	8.05e-18	2.32e-16	trans-cinnamate 4-monooxygenase isoform X2	LOC101244196	97.93	84.02	91.64	14.52	12.11	10.07	6	957	318
101267816	79.7077	-2.81237	0.285523	-9.84991	6.86e-23	2.62e-21	uncharacterized protein LOC101267816	LOC101267816	173.81	121.98	134.86	19.32	23.05	16.05	6	582	193
109119892	22.0547	-2.82132	0.498786	-5.65637	1.55e-08	1.95e-07	dynein light chain 1, cytoplasmic	LOC109119892	39.15	41.41	39.76	4.8	5.05	6.02	3	285	94
101259494	134.538	-2.82755	0.223369	-12.6587	1e-36	7.75e-35	photosystem II core complex proteins psbY, chloroplastic	LOC101259494	268.13	221.85	239.77	42.32	29.8	24.7	10	585	194
543980	31505.3	-2.83254	0.262935	-10.7728	4.63e-27	2.27e-25	metallocarboxypeptidase inhibitor TCMP-2	2A11	75456	41928	52791.6	9059.83	8366.96	5168.4	7	291	96
101254166	41.9605	-2.84112	0.363412	-7.81789	5.37e-15	1.26e-13	pectinesterase inhibitor 3	LOC101254166	82.79	71.12	74.3	11.31	11.89	6.56	12	564	187
544220	223.268	-2.84692	0.209209	-13.608	3.59e-42	3.3e-40	1-D-deoxyxylulose 5-phosphate synthase	dxs	471.73	359.75	380.15	62.79	57.13	39.42	1	2160	719
101264036	9.91179	-2.86279	0.786579	-3.63955	0.000273113	0.00180207	UDP-xylose phenolic glycosyltransferase	gtsatom	19.43	17.08	18.21	2.34	2.71	2.43	8	1371	456
101266532	15.6021	-2.86513	0.613689	-4.6687	3.03e-06	2.85e-05	probable galactinol--sucrose galactosyltransferase 6 isoform X1	LOC101266532	30.83	28.47	26.29	4	3.84	3.19	7	2595	864
101256329	42.5976	-2.86668	0.359369	-7.97698	1.5e-15	3.71e-14	protein FANTASTIC FOUR 3	LOC101256329	83.97	71.63	76.22	10.43	12.2	8.16	1	819	272
101259457	24.1318	-2.86837	0.479915	-5.97683	2.28e-09	3.15e-08	anthocyanidin 3-O-glucosyltransferase 2	LOC101259457	40.06	47.88	43.56	6.36	5.73	5.29	7	1473	490
101248320	233.193	-2.87166	0.502796	-5.71139	1.12e-08	1.44e-07	histidine decarboxylase-like	LOC101248320	499.81	501.56	269.89	72.99	63.03	26.79	8	1332	443
101256572	12.9289	-2.88591	0.730045	-3.95305	7.72e-05	0.000568199	LOW QUALITY PROTEIN: zinc finger protein ZAT10	LOC101256572	18.06	26.63	26.19	6.22	1.32	2.02	12	620	206
101247356	33.373	-2.90145	0.418921	-6.926	4.33e-12	7.88e-11	acylsugar acyltransferase 3-like	LOC101247356	69.54	52.94	58.56	9.33	7.86	6.35	8	1275	424
101257192	224.892	-2.91113	0.253235	-11.4958	1.39e-30	8e-29	thiamine thiazole synthase, chloroplastic	LOC101257192	530.4	293.7	399.07	55.51	58.23	40.35	7	1065	354
543614	16.0449	-2.91399	0.604278	-4.82226	1.42e-06	1.4e-05	low-temperature-induced cysteine proteinase precursor	SlCYP1	28.06	29.87	29.8	2.86	4.3	3.55	12	1401	466
101248073	8.77936	-2.91734	0.848248	-3.43925	0.000583318	0.00352638	transcription factor LHW-like	LOC101248073	18.15	15.08	15.2	2.45	2.19	1.78	11	2793	930
101258542	8.77936	-2.91734	0.848248	-3.43925	0.000583318	0.00352638	uncharacterized protein LOC101258542	LOC101258542	18.3	14.56	15.45	2.05	2.27	1.56	12	717	238
101265639	35.1318	-2.92137	0.486495	-6.00493	1.91e-09	2.67e-08	AAA-ATPase At3g50940-like	LOC101265639	33.72	99.86	61.11	6.01	10.3	7.53	5	1461	486
101255707	19.1533	-2.93022	0.554245	-5.28687	1.24e-07	1.4e-06	dihydrofolate reductase	LOC101255707	35.56	32.75	36	3.1	5.09	4.81	6	774	257
778360	32.5485	-2.93361	0.42576	-6.89028	5.57e-12	1.01e-10	geranylgeranyl pyrophosphate synthase 2	GGPS2	68.33	51.54	57.86	6.6	8.51	6.46	4	1092	363
101267548	57.9775	-2.94094	0.336813	-8.73166	2.51e-18	7.53e-17	ethylene-responsive transcription factor	LOC101267548	107.57	99.56	110.14	21.5	7.74	8.6	8	969	322
101246179	92.3144	-2.94348	0.256579	-11.472	1.82e-30	1.04e-28	putative invertase inhibitor	LOC101246179	180.7	158.48	166.93	21.68	26.29	14.14	1	561	186
101258047	7.47366	-2.94912	0.937804	-3.14471	0.00166251	0.0089961	ankyrin-3	LOC101258047	14.61	13.84	11.78	1.59	1.9	0.73	3	1431	476
101252712	56.0629	-2.97422	0.3117	-9.54194	1.4e-21	4.95e-20	uncharacterized acetyltransferase At3g50280	LOC101252712	97.35	107.89	103.57	15.36	12.02	9.56	9	1383	460
100750250	81.8905	-3.00391	0.2868	-10.4739	1.14e-25	5.07e-24	short-chain dehydrogenase-reductase	SlscADH1	173.63	124.48	151.95	18.37	21.37	13.94	12	867	288
101245886	7.75152	-3.01515	0.92753	-3.25073	0.00115109	0.00655967	protein ECERIFERUM 26-like	LOC101245886	12.28	17.36	14.27	1.21	2.35	1.82	9	1284	427
101247039	67.1204	-3.02325	0.301418	-10.0301	1.12e-23	4.42e-22	agamous-like MADS-box protein AGL66	LOC101247039	136.77	110.33	122.79	10.34	16.73	15.66	7	594	197
543609	47.1039	-3.03077	0.348983	-8.68457	3.8e-18	1.13e-16	beta-galactosidase precursor	TBG3	93	82.18	84.52	10.94	11.32	8.48	3	2517	838
543515	7.94503	-3.04908	0.91919	-3.31714	0.000909452	0.00530485	beta-D-xylosidase 2 precursor	LOC543515	15.16	16.14	13.32	1.68	1.74	1.43	1	2337	778
101245322	20.6971	-3.0529	0.561521	-5.43685	5.42e-08	6.38e-07	uncharacterized protein LOC101245322	LOC101245322	47.33	29.9	37.48	5.09	3.58	3.69	11	1176	391
543964	33.3294	-3.0554	0.621698	-4.9146	8.9e-07	9.05e-06	phytoene synthase 2, chloroplastic	PSY2	50.03	19.93	113.54	5.47	5.81	10.33	2	1317	438
544051	8402.54	-3.07892	0.253848	-12.129	7.42e-34	5.08e-32	polygalacturonase-2 precursor	PG2	20725.9	11426.8	14119.1	2040.62	1831.63	1311.52	10	1374	457
101268337	11.4135	-3.08324	0.839565	-3.67242	0.000240263	0.00159845	ribulose bisphosphate carboxylase small chain 3B, chloroplastic	Rbcs-3B	24.22	15.13	24.04	5.36	1.88	0.34	2	543	180
101260421	19.4729	-3.08562	0.561122	-5.49902	3.82e-08	4.59e-07	protein JINGUBANG	LOC101260421	37.7	34.7	35.23	3.68	3.96	4.11	4	1290	429
101254597	18.0237	-3.09979	0.589348	-5.2597	1.44e-07	1.6e-06	probable acyl-activating enzyme 1, peroxisomal	LOC101254597	36.06	32.41	31.54	4.33	3.94	2.96	6	1647	548
101243814	159.889	-3.11079	0.205052	-15.1708	5.52e-52	8.07e-50	uncharacterized LOC101243814	LOC101243814	288.89	273.86	326.1	38.82	27.18	31.48	9	456	151
104646461	19.697	-3.11311	0.930711	-3.34487	0.000823215	0.00482271	protein yippee-like	LOC104646461	18.44	89.63	4.47	3.83	1.66	5.67	3	273	90
101244694	100.301	-3.13273	0.24379	-12.8501	8.59e-38	7.08e-36	NAD(P)-binding Rossmann-fold superfamily protein	LOC101244694	183.31	193.15	183.44	25.97	18.45	15.54	8	1014	337
101246968	55.2188	-3.13452	0.329528	-9.51216	1.87e-21	6.52e-20	uncharacterized protein LOC101246968	LOC101246968	111.9	93.95	101.46	11.6	10.19	10.55	1	1920	639
101247047	30.0663	-3.13518	0.565921	-5.53996	3.03e-08	3.67e-07	UDP-glycosyltransferase 74F2	LOC101247047	22.86	89.58	57.35	4.83	7.31	6.43	8	1383	460
101244548	16.8646	-3.14712	0.613481	-5.12993	2.9e-07	3.11e-06	subtilisin-like protease SBT3.5 precursor	LOC101244548	31.92	30.82	31.04	3.74	3.1	2.52	2	2286	761
101250880	167.164	-3.14738	0.220137	-14.2974	2.27e-46	2.65e-44	serine carboxypeptidase-like 27	LOC101250880	355.36	272.97	301.2	37.38	35.92	25.7	4	1371	456
101257583	163.863	-3.16692	0.193975	-16.3264	6.4e-60	1.29e-57	serine acetyltransferase 1, chloroplastic-like	LOC101257583	302.63	300.99	310.71	29.95	36.29	29.76	7	1080	359
544289	72.7488	-3.18615	0.347442	-9.17031	4.72e-20	1.56e-18	pectinesterase 2.1	PME2.1	172.58	101.07	130.27	20.01	13.25	9.22	7	1653	550
101246792	10.3731	-3.18774	0.805872	-3.95564	7.63e-05	0.000562778	uncharacterized protein LOC101246792	LOC101246792	20.19	19.51	17.84	2.18	1.77	2.16	11	597	198
101255322	8.74993	-3.20854	0.892921	-3.59331	0.000326503	0.00211407	phosphoribulokinase, chloroplastic	LOC101255322	17.08	16.71	15.38	1.78	1.42	1.87	8	1203	400
101247980	13.9383	-3.20977	0.737689	-4.35111	1.35e-05	0.000114411	low-temperature-induced cysteine proteinase-like	LOC101247980	28.4	23.92	26.04	0.91	0.98	5.51	2	1443	480
101254395	10.5694	-3.21664	0.80968	-3.97273	7.11e-05	0.000527396	probable boron transporter 2	LOC101254395	22.59	16.66	19.08	2.41	2.44	1.62	6	2163	720
101259868	111.13	-3.22062	0.234151	-13.7544	4.79e-43	4.57e-41	uncharacterized protein LOC101259868 isoform X1	LOC101259868	186.86	214.98	222.25	23.47	19.35	20.76	1	486	161
101259009	153.763	-3.22287	0.207542	-15.5287	2.22e-54	3.63e-52	MATH and LRR domain-containing protein PFE0570w	LOC101259009	304.18	278.54	278.12	32.62	24.44	30.41	10	330	109
101245400	30.1637	-3.22924	0.455462	-7.09005	1.34e-12	2.59e-11	chaperone protein dnaJ 20	LOC101245400	59.88	56.3	53.47	6.33	4.93	5.53	9	534	177
101261181	1874.51	-3.23007	0.16944	-19.0632	5.11e-81	1.77e-78	uridine diphosphate glucosyltransferase	SlUGT73C4	4109.45	3045.57	3317.42	331.77	400.21	322.95	10	1476	491
101248029	895.383	-3.23937	0.420967	-7.69507	1.41e-14	3.22e-13	histidine decarboxylase	LOC101248029	1947.64	1460.64	1597.23	250.29	148.2	101.13	8	1335	444
101253577	2703.6	-3.27902	0.230733	-14.2113	7.8e-46	8.51e-44	peptide methionine sulfoxide reductase	MSRA	5815.87	4434.84	4908.33	627.56	513.82	328.54	3	591	196
101258117	47.7274	-3.28095	0.369167	-8.88744	6.25e-19	1.95e-17	UDP-glucose iridoid glucosyltransferase-like	LOC101258117	94.39	78.98	95.37	9.14	10.65	5.84	10	579	192
101260468	9.24432	-3.2919	0.879216	-3.74413	0.00018102	0.00123475	beta-amyrin 28-monooxygenase-like	LOC101260468	18.11	16.88	16.58	1.74	2.11	1.49	1	966	321
101259970	152.367	-3.30195	0.213386	-15.4741	5.19e-54	8.39e-52	A20/AN1 zinc finger protein	SAP8	307.7	267.43	282.42	27.35	28.95	25.8	9	456	151
101250521	31.5915	-3.30226	0.449653	-7.34403	2.07e-13	4.29e-12	cation/calcium exchanger 1-like	LOC101250521	61.39	62.22	55.35	5.58	5.53	5.08	7	1704	567
101249166	170.244	-3.31207	0.241548	-13.7118	8.62e-43	8.1e-41	aldose 1-epimerase	LOC101249166	384.31	251.72	319.28	33.66	28.86	27.74	3	1068	355
101267917	15.3695	-3.35149	0.724638	-4.62505	3.75e-06	3.47e-05	disease resistance response protein 206-like	LOC101267917	41.09	17.73	26.89	2.54	2.67	1.77	8	570	189
101247791	2323.22	-3.39299	0.16462	-20.611	2.19e-94	1.2e-91	stem-specific protein TSJT1	LOC101247791	4963.76	3994.06	4169.42	429.43	419.24	331.32	12	765	254
101259602	17.7561	-3.39381	0.650865	-5.21431	1.84e-07	2.03e-06	caffeoylshikimate esterase	LOC101259602	41.98	26.31	31.67	3.77	3.38	2.29	2	1035	344
101259981	7.94431	-3.40624	0.97743	-3.48489	0.00049234	0.00303389	uncharacterized protein LOC101259981	LOC101259981	15.75	14.63	14.44	1.53	0.98	1.2	1	777	258
543707	25.8438	-3.4081	0.525067	-6.49078	8.54e-11	1.38e-09	MADS-box transcription factor MADS-MC	MADS-MC	56.07	40.46	50.01	4.37	4.51	3.55	5	735	244
101258355	361.163	-3.42146	0.203311	-16.8287	1.5e-63	3.5e-61	GDSL esterase/lipase At3g48460	LOC101258355	794.6	587.49	659.66	74.98	57.83	47.19	3	1146	381
101263741	10.0675	-3.4266	0.863528	-3.96814	7.24e-05	0.000535681	abscisic acid receptor PYL4-like	LOC101263741	20.66	16.76	18.75	2.09	1.84	1.01	9	606	201
101244961	28.4553	-3.44124	0.506822	-6.78984	1.12e-11	1.98e-10	agmatine coumaroyltransferase-2	LOC101244961	62.95	45.41	52.94	6.13	5	2.73	6	1335	444
101266673	91.5496	-3.44346	0.28191	-12.2147	2.59e-34	1.8e-32	GDSL esterase/lipase At5g03980 isoform X1	LOC101266673	191.39	159.4	169.09	17.81	17.38	9.6	1	1143	380
112940048	10.1897	-3.44686	0.859191	-4.01175	6.03e-05	0.000452071	probable purine permease 10	LOC112940048	19.31	21.51	17.14	2.01	2.25	1.16	2	1128	375
101251735	65.4169	-3.45249	0.326083	-10.5878	3.4e-26	1.58e-24	beta-glucosidase 42	LOC101251735	139.16	113.16	118.57	11.78	10.06	10.17	11	1515	504
101252974	41.1669	-3.46249	0.428257	-8.08508	6.21e-16	1.6e-14	KDEL-tailed cysteine endopeptidase CysEP precursor	CysEP	94.84	62.19	75.58	5.63	8.06	6.4	3	1083	360
101244311	10.5292	-3.49773	0.862962	-4.05317	5.05e-05	0.000384446	protein ROS1	LOC101244311	19.03	18.34	22.87	3.34	1.45	1.47	9	5571	1856
101248733	116.828	-3.51219	0.247627	-14.1834	1.16e-45	1.26e-43	leucine-rich repeat receptor-like serine/threonine-protein kinase BAM1-like precursor	LOC101248733	232.28	221.06	212.73	22.09	19.88	12.84	2	3051	1016
101256427	6.45711	-3.53558	1.11502	-3.17087	0.00151984	0.00833575	uncharacterized protein LOC101256427	LOC101256427	11.26	14.41	12.44	1.04	0.58	0.93	1	372	123
101262648	78.5783	-3.55511	0.298523	-11.909	1.06e-32	6.71e-31	heavy metal-associated isoprenylated plant protein 5	LOC101262648	157.49	148.52	142.64	13.6	13.34	8.59	9	1128	375
101247609	8.74351	-3.55731	0.952082	-3.73635	0.000186709	0.00126855	cytochrome P450 CYP736A12	LOC101247609	16.59	17.33	16.48	2.38	1.46	1.38	4	1503	500
544085	407.129	-3.55805	0.205086	-17.3491	2e-67	5.06e-65	histidine decarboxylase	hdc	887.05	648.84	784.24	79.18	59	47.66	8	1341	446
101253342	22.1826	-3.58276	0.575322	-6.22739	4.74e-10	7.06e-09	ATP synthase gamma chain, chloroplastic	LOC101253342	43.92	42.33	41.36	3.37	3.09	3.87	2	1134	377
101258500	8.93014	-3.58968	0.954302	-3.76157	0.000168849	0.0011589	bifunctional 3-dehydroquinate dehydratase/shikimate dehydrogenase, chloroplastic	LOC101258500	19.55	15.74	15.03	1.14	1.74	1.02	10	1545	514
101243905	11.2092	-3.59508	0.844611	-4.25649	2.08e-05	0.000170646	peroxiredoxin Q, chloroplastic	LOC101243905	24.55	19.01	19.57	1.95	2.2	1.35	7	642	213
101245583	42.8088	-3.60813	0.406993	-8.86534	7.63e-19	2.35e-17	photosystem II reaction center W protein, chloroplastic	LOC101245583	77.6	89.66	77.57	6.18	4.97	8.4	9	399	132
101264132	25.2013	-3.62982	0.562396	-6.45421	1.09e-10	1.75e-09	protein HOTHEAD	LOC101264132	59.04	40.65	43.64	4.96	2.59	3.26	6	1794	597
101255581	13.7495	-3.63286	0.750564	-4.84017	1.3e-06	1.29e-05	zinc finger protein CONSTANS-LIKE 16	LOC101255581	26.03	26.86	25.55	2.47	1.81	2.48	4	1287	428
101250256	737.86	-3.70853	0.50128	-7.39813	1.38e-13	2.91e-12	carboxylesterase 1	CXE1	1826.37	1070.29	1328.77	158.23	90.22	56.58	1	1020	339
101263869	27.9183	-3.79257	0.535207	-7.08617	1.38e-12	2.65e-11	hypersensitive-induced response protein 1	LOC101263869	45.5	55.03	60.74	4.17	3.11	4.39	2	873	290
101249191	117.489	-3.79921	0.270638	-14.0379	9.13e-45	9.54e-43	protein DETOXIFICATION 49-like	LOC101249191	246.52	217.55	213.78	12.56	22.23	11.09	8	1527	508
101259886	20.6173	-3.81264	0.639349	-5.96331	2.47e-09	3.4e-08	probable serine/threonine-protein kinase PBL7	LOC101259886	46.67	36.23	35.75	2.95	3.33	2.04	1	1302	433
101244203	15.5461	-3.8205	0.737313	-5.18166	2.2e-07	2.4e-06	uncharacterized protein LOC101244203	LOC101244203	31.1	28.86	30.28	2.5	1.68	0.93	7	516	171
101253261	41.4366	-3.82499	0.437754	-8.73776	2.38e-18	7.15e-17	heavy metal-associated isoprenylated plant protein 9-like	LOC101253261	72.26	93.4	76.02	4.85	4.48	6.78	3	879	292
101262171	68.9339	-3.85696	0.348223	-11.0761	1.64e-28	8.67e-27	probable purine permease 10	LOC101262171	148.97	118.47	131.98	8.65	10.44	7.43	2	1128	375
101254945	69.4765	-3.92878	0.360031	-10.9123	1.01e-27	5.1e-26	uncharacterized protein LOC101254945	LOC101254945	157.33	115.78	129.57	9.96	9.16	5.75	1	495	164
101266149	22.4382	-3.94705	0.955129	-4.13247	3.59e-05	0.000280462	probable glutathione S-transferase	LOC101266149	56.87	72.03	2.04	2.01	2.94	3.43	9	660	219
101244950	11.5744	-3.99109	1.27758	-3.12393	0.00178453	0.00954559	40S ribosomal protein S21-like	LOC101244950	1.94	4.89	61.11	2.07	0.76	1.18	4	249	82
778200	338.718	-4.00545	0.193879	-20.6595	8.02e-95	4.86e-92	NAC domain protein	NAC-NOR	720.28	625.92	629.3	50.11	34.89	30.65	10	1068	355
101254049	35.5719	-4.02931	0.493032	-8.17252	3.02e-16	7.92e-15	uncharacterized protein LOC101254049	LOC101254049	69.24	69.32	70.33	4.22	4.55	3.19	11	960	319
101243656	8.89339	-4.03029	1.03563	-3.89163	9.96e-05	0.000717971	phenylalanine ammonia-lyase	LOC101243656	18.12	18.18	15.78	1.05	1.04	0.83	10	2136	711
101267934	153.694	-4.0508	0.299807	-13.5114	1.34e-41	1.19e-39	protein ECERIFERUM 1-like	LOC101267934	374.17	266	254.54	23.35	20.03	8.24	1	1887	628
101261578	27.3718	-4.0688	0.575948	-7.06453	1.61e-12	3.09e-11	salicylic acid-binding protein 2 isoform X1	LOC101261578	59.25	51.39	49.87	3.44	2.71	3.38	2	795	264
101268487	30.6017	-4.0751	0.761327	-5.35263	8.67e-08	9.88e-07	pectinesterase 3	LOC101268487	38.45	16.71	123.55	3.94	3.57	2.02	7	1659	552
101267532	9.44812	-4.11589	1.06254	-3.87363	0.000107225	0.00076949	CASP-like protein 1F1	LOC101267532	24.12	12.76	17.65	1.7	0.77	0.24	6	561	186
101255811	22.0352	-4.12077	0.655195	-6.28938	3.19e-10	4.86e-09	mitogen-activated protein kinase kinase kinase 18-like	LOC101255811	47.7	40.44	40.67	1.63	3.07	2.33	7	981	326
101258425	9.61174	-4.14699	1.04679	-3.96164	7.44e-05	0.000550147	UDP-glucose iridoid glucosyltransferase-like	LOC101258425	25.86	14.48	15.96	1.31	1.3	1.09	10	1416	471
101246275	16.6444	-4.20795	0.770643	-5.46031	4.75e-08	5.64e-07	uncharacterized protein LOC101246275	LOC101246275	33.13	32.73	32.28	1.74	1.22	1.54	9	312	103
101055553	30.4041	-4.23235	0.579975	-7.29747	2.93e-13	5.99e-12	IAA29	LOC101055553	44	62.9	72.93	1.66	2.5	3.58	8	684	227
112940921	465.377	-4.24737	0.17839	-23.8094	2.67e-125	4.04e-122	salicylic acid-binding protein 2-like	LOC112940921	982.2	865.55	891.26	48.6	52.29	35.28	2	513	170
101262479	58.5049	-4.25701	0.413413	-10.2972	7.25e-25	3.07e-23	probable purine permease 10	LOC101262479	131.63	104.7	106.69	5.14	5.65	6.38	2	1125	374
778356	128.586	-4.31225	0.299687	-14.3892	6.05e-47	7.34e-45	1-aminocyclopropane-1-carboxylate synthase 4	ACS4	297.35	228.78	230.92	14.13	13.38	8.85	5	1431	476
101253938	30.5678	-4.4135	0.618399	-7.13698	9.54e-13	1.86e-11	histidine-containing phosphotransfer protein 1	LOC101253938	75.66	44.03	59.57	3.6	1.85	2.32	1	447	148
112941972	11.4899	-4.41923	0.988865	-4.46899	7.86e-06	6.94e-05	uncharacterized protein LOC112941972	LOC112941972	25.36	22.03	21.12	1.08	1.3	0.93	8	912	303
544034	51.5592	-4.47104	0.469873	-9.51544	1.81e-21	6.34e-20	non-specific lipid-transfer protein 2 precursor	LE16	114.67	81.97	107.92	5.04	3.63	4.46	10	345	114
101263938	7.95828	-4.47212	1.24098	-3.60371	0.000313709	0.00204214	uncharacterized protein LOC101263938	LOC101263938	17.95	11.28	18.23	0.53	0.75	0.46	1	687	228
101266080	162.201	-4.54287	0.274988	-16.5202	2.62e-61	5.78e-59	non-specific lipid-transfer protein 2-like precursor	LOC101266080	350.04	291.01	321.72	12.97	15.4	11.37	10	345	114
543995	51.0765	-4.57846	0.470624	-9.72848	2.28e-22	8.45e-21	endo-1,4-beta-glucanase precursor	Cel1	102.51	95.17	106.36	2.73	5.21	3.73	8	1506	501
101245366	13.1123	-4.61792	0.969113	-4.7651	1.89e-06	1.83e-05	uncharacterized protein LOC101245366	LOC101245366	29.38	23.84	24.96	1.39	1.13	0.53	6	1089	362
100147719	13.5811	-4.67096	0.961997	-4.85548	1.2e-06	1.2e-05	protein kreg-1	LOC100147719	28.4	25.19	27.86	1.04	1.03	0.77	5	447	148
101260830	50.2029	-4.68313	0.48672	-9.62181	6.47e-22	2.35e-20	photosystem II subunit S	psbS	100.7	105.89	92.73	3.67	3.66	2.59	6	831	276
101244907	23.6563	-4.73379	0.784263	-6.03598	1.58e-09	2.23e-08	desiccation-related protein PCC13-62-like	LOC101244907	67.62	29.01	42.61	2.07	2.29	1.43	1	948	315
543823	115.022	-4.7552	0.339669	-13.9995	1.57e-44	1.63e-42	mannan endo-1,4-beta-mannosidase 4 precursor	Man4	210.72	264.01	214.58	9.22	13.36	2.2	1	1200	399
101247149	365.844	-4.78148	0.215292	-22.2093	2.79e-109	2.82e-106	uncharacterized protein At4g22758-like	LOC101247149	792.41	668.07	726.44	27.21	30.48	18.35	1	573	190
543514	10.3538	-4.86856	1.1728	-4.15121	3.31e-05	0.000259799	beta-D-xylosidase 1 precursor	XYL1	21.87	18.67	21.08	0.8	0.55	0.47	10	2313	770
101264312	50.596	-4.99266	0.544534	-9.16868	4.79e-20	1.58e-18	Sn-1-like protein	LOC101264312	122.15	85.25	96.48	3.37	3.98	1.98	4	444	147
109119559	173.977	-5.03934	0.312497	-16.126	1.68e-58	3.33e-56	uncharacterized protein LOC109119559 isoform X1	LOC109119559	402.62	304.36	337.09	12.49	11.26	6.61	2	1173	390
104644304	6.65272	-5.13911	1.4581	-3.52453	0.000424242	0.00265474	13S globulin seed storage protein 2-like	LOC104644304	13.99	6.71	18.78	0.12	1.11	0.15	1	1089	362
101255245	18.6933	-5.14591	0.946459	-5.43702	5.42e-08	6.38e-07	uncharacterized protein LOC101255245	LOC101255245	48.61	27.23	36.44	1.04	0.77	0.81	1	495	164
101248242	24.9132	-5.1475	0.812834	-6.33278	2.41e-10	3.72e-09	gamete and mating-type specific protein A	LOC101248242	36.01	50.28	64.76	2.07	1.34	1.31	1	324	107
101267433	33.8356	-5.26814	0.708687	-7.43367	1.06e-13	2.25e-12	oligopeptide transporter 7	LOC101267433	78.34	60.61	65.07	1.92	2.17	1.37	8	2250	749
101255889	3.69952	-5.29361	1.68051	-3.14999	0.00163274	0.00886271	BAHD acyltransferase DCR	LOC101255889	6.66	7.86	7.83	0.09	0.04	0.06	5	1374	457
101250797	3.71886	-5.30023	1.68372	-3.14793	0.00164432	0.00891359	zinc finger protein GIS3	LOC101250797	8.86	6.62	7.18	0.2	0.47	0.37	5	639	212
101249256	3.73088	-5.30437	1.69323	-3.13269	0.00173214	0.00931052	cytochrome P450 71A4-like	LOC101249256	9.76	6.31	6.99	0.39	0.42	0.23	3	1491	496
101251578	14.0367	-5.32191	1.1255	-4.72848	2.26e-06	2.17e-05	transcription factor HEC2-like	LOC101251578	28.19	29.39	28.49	0.52	0.59	0.22	4	741	246
112940976	3.83575	-5.34684	1.6811	-3.18056	0.00146992	0.00812815	uncharacterized protein LOC112940976	LOC112940976	4.79	10.36	8.67	0	0	0	2	369	122
112940678	3.91515	-5.37317	1.71002	-3.14217	0.00167702	0.00906248	protein ZINC INDUCED FACILITATOR 1-like	LOC112940678	11.98	3.76	7.97	0	0	0	1	396	131
101250755	7.93427	-5.40065	1.38063	-3.91174	9.16e-05	0.0006643	uncharacterized protein LOC101250755	LOC101250755	17.63	12.18	18.19	0.28	0.3	0.77	10	276	91
101264708	118.959	-5.41093	1.14396	-4.73001	2.25e-06	2.15e-05	probable aquaporin PIP-type pTOM75-like	LOC101264708	346.36	17.52	345.7	4.14	5.64	5.68	12	867	288
109120127	4.33847	-5.52364	1.59947	-3.45341	0.000553543	0.00337161	uncharacterized protein LOC109120127	LOC109120127	7.96	9.86	9.04	0	0	0	4	1377	458
101248599	398.334	-5.5396	0.284512	-19.4705	1.95e-84	7.89e-82	histidine decarboxylase-like	LOC101248599	1014.68	651.86	739.25	22.36	13.26	13.74	8	1335	444
778214	104.086	-5.63495	0.45838	-12.2932	9.86e-35	6.95e-33	non-specific lipid transfer protein precursor	ltpg1	238.3	177.5	214.73	6.81	2.28	3.47	10	345	114
101261675	38.0591	-5.77189	0.82555	-6.99157	2.72e-12	5.04e-11	UDP-glycosyltransferase 73C3-like	LOC101261675	58.27	49.24	125.19	0.67	1.57	0.88	10	1461	486
101251780	5.31726	-5.81663	1.51024	-3.85146	0.000117413	0.000833724	LOW QUALITY PROTEIN: putative late blight resistance protein homolog R1A-3	LOC101251780	10.53	11.39	10.94	0.42	0.39	0.33	5	3731	1242
101250769	136.921	-5.92022	0.436874	-13.5513	7.78e-42	6.99e-40	uncharacterized protein At5g65660-like	LOC101250769	323.94	250.31	259.36	6.06	4.27	2.87	2	426	141
101263631	11.619	-5.96071	1.29829	-4.59119	4.41e-06	4.04e-05	protein BREVIS RADIX	LOC101263631	23.62	22.94	24.19	0.62	0.4	0.18	8	1017	338
112940350	11.7881	-5.97969	1.37273	-4.35606	1.32e-05	0.000112169	uncharacterized protein LOC112940350	LOC112940350	42.21	15.13	14.45	0.37	0.69	0.28	11	723	240
101249653	44.6079	-6.00548	0.760063	-7.90129	2.76e-15	6.63e-14	oleosin 1-like	LOC101249653	88.58	102.26	81.55	1.27	2.41	0.59	6	405	134
104645854	6.06841	-6.00892	1.48437	-4.04814	5.16e-05	0.000391835	protein DOG1-like 4	LOC104645854	8.47	16.93	12.84	0.2	0.25	0	2	660	219
101244136	6.17916	-6.03173	1.48746	-4.05506	5.01e-05	0.000381855	uncharacterized protein LOC101244136	LOC101244136	17.54	9	10.94	0.07	0.17	0.11	10	1746	581
544097	57.6017	-6.05193	0.699323	-8.65398	4.97e-18	1.45e-16	tyrosine- and lysine-rich protein precursor	TLRP	145.87	86.86	116.61	0.87	1.93	2.09	9	267	88
101259244	6.89632	-6.19272	1.42648	-4.34127	1.42e-05	0.000119079	MLP-like protein 423	LOC101259244	10.75	15.63	16.39	0.28	0.18	0.35	5	462	153
101246241	13.8622	-6.21694	1.31734	-4.71931	2.37e-06	2.26e-05	sulfate transporter 1.3	LOC101246241	41.97	16.64	25.3	0.72	0.26	0.2	4	1965	654
101263826	1416.52	-6.24409	0.1856	-33.6427	3.99e-248	4.84e-244	defensin-like protein precursor	DEFL1	3001.7	2689.19	2974.68	27.89	34.95	45.03	7	237	78
101259817	14.4074	-6.27444	1.28051	-4.89997	9.59e-07	9.72e-06	salicylic acid-binding protein 2	LOC101259817	36.2	28.41	23.99	0	1.3	0.03	3	795	264
109120431	7.65863	-6.34113	1.44544	-4.387	1.15e-05	9.87e-05	uncharacterized protein LOC109120431	LOC109120431	25.42	12.08	9.54	0.04	0	0	6	726	241
101246390	58.6143	-6.40241	0.759645	-8.42816	3.51e-17	9.72e-16	alkane hydroxylase MAH1-like	LOC101246390	140.23	101.18	117.25	2.77	0.6	0.4	10	1530	509
101261275	8.4045	-6.47642	1.37166	-4.7216	2.34e-06	2.24e-05	equilibrative nucleotide transporter 3-like isoform X2	LOC101261275	19.55	15.79	16.26	0.3	0.3	0.33	2	1257	418
101257181	8.74903	-6.5339	1.37055	-4.76736	1.87e-06	1.81e-05	heparanase-like protein 2	LOC101257181	22.12	14.13	18.41	0.11	0.15	0.15	6	1620	539
543645	10.4376	-6.79044	1.32796	-5.11345	3.16e-07	3.38e-06	dicyanin precursor	LOC543645	16.55	22.34	25.68	0	0	0	7	414	332
101258356	137.995	-6.83621	0.567606	-12.0439	2.09e-33	1.37e-31	pectinesterase inhibitor-like	LOC101258356	311.28	259.09	277.32	2.45	2.63	2.42	3	516	171
101258587	22.8851	-6.94953	1.23033	-5.64851	1.62e-08	2.04e-07	uncharacterized protein LOC101258587 isoform X1	LOC101258587	45.89	47.15	47.88	0.63	0.2	0.03	1	417	138
101249404	11.7249	-6.95614	1.40957	-4.93493	8.02e-07	8.21e-06	2-hydroxyisoflavanone dehydratase-like	LOC101249404	29.72	7.35	35.28	0.05	0.06	0	1	939	312
101259287	12.4125	-7.04192	1.33973	-5.25623	1.47e-07	1.63e-06	non-specific lipid-transfer protein precursor	LOC101259287	14.82	41.87	21.16	0	0.08	0	1	348	115
101246713	56.1793	-7.35052	1.0435	-7.04412	1.87e-12	3.54e-11	polygalacturonase At1g48100-like	LOC101246713	127.2	116.45	102.53	1.08	0.69	0.38	5	1527	508
112940927	33.1039	-7.48699	1.2418	-6.02916	1.65e-09	2.31e-08	uncharacterized protein LOC112940927	LOC112940927	36.98	75.36	94.48	0	0.6	0.08	2	633	210
104648289	17.0595	-7.4987	1.25494	-5.97534	2.3e-09	3.17e-08	uncharacterized protein LOC104648289	LOC104648289	32.68	35.62	36.99	0	0	0.01	1	1791	596
101244566	22.0829	-7.8706	1.23416	-6.37732	1.8e-10	2.83e-09	carbonyl reductase [NADPH] 3-like	LOC101244566	46.91	45.82	43.8	0.03	0	0	3	942	313
