# Supplementary material for: A metabolome and transcriptome survey to tap the dynamics of fruit prolonged shelf-life and improved quality within Greek tomato germplasm
Source: Front Plant Sci. 2023 Sep 25;14:1267340. doi: 10.3389/fpls.2023.1267340 (PMC10560995; doi:10.3389/fpls.2023.1267340)
Supplement: Supplementary file 11 [file Table_10.xlsx]

## Sheet: summary
Supplementary Table 10. Selected differentially expressed metabolites (DEGs) found between TRTH2510 (SSL) and TRTH1620 (LSL) from key metabolic pathways related to postharvest potential, hormones, aminoacids, fatty acids, secondary metabolism and volatiles, based on p-values ≤ 0.01.
PATHWAY	Remarks	name	symbol		baseMean	log2FoldChange	lfcSE	stat	pvalue	padj	TRTH2510.1	TRTH2510.2	TRTH2510.3	TRTH1602.1	TRTH1602.2	TRTH1602.3	chromosome
Cell wall	synthesis	UDP-D-apiose/UDP-D-xylose synthase 2	LOC101244155	101244155	38.6051	1.78126	0.450752	3.95176	7.75791e-05	0.000570246	15.76	15.95	22.03	45.1	97.15	31.63	11
	synthesis	UDP-glucose 6-dehydrogenase 2	LOC101263958	101263958	237.563	2.11856	0.172302	12.2956	9.56363e-35	6.77899e-33	89.41	89.49	97.9	422.18	393.14	311.65	2
	synthesis	xyloglucan galactosyltransferase MUR3	LOC101245582	101245582	38.2143	2.7338	0.372389	7.34125	2.11606e-13	4.36946e-12	10.34	10.33	10.73	76.76	59.81	57.38	9
	synthesis	cellulose synthase-like protein D3	LOC101247596	101247596	161.346	2.8096	0.278592	10.085	6.43542e-24	2.57438e-22	39.17	38.22	47.77	296.84	355.74	168.77	3
	synthesis	xyloglycan endo-transglycosylase precursor	tXET-B2	544100	315.471	3.56469	0.217685	16.3755	2.86299e-60	6.08813e-58	37	53.28	62.63	674.81	576.71	444.7	7
	synthesis	UDP-D-apiose/UDP-D-xylose synthase 2	LOC101245851	101245851	190.818	4.23036	0.224318	18.8588	2.48914e-79	8.15428e-77	15.64	21.26	23.31	335.36	338.99	387.01	6
	synthesis	xyloglucan galactosyltransferase XLT2	LOC101263331	101263331	14.011	4.80721	0.961777	4.99826	5.78501e-07	6.01373e-06	1.01	1.02	1.3	25.61	30.24	23.47	7
	synthesis	xyloglucan endotransglucosylase-hydrolase XTH3 precursor	XTH3	543914	208.763	2.94836	0.276904	10.6476	1.78984e-26	8.3763e-25	37.01	49.29	63.1	464.2	387.64	223.67	3
	synthesis	probable xyloglucan endotransglucosylase/hydrolase protein 16	LOC101255416	101255416	25.1822	3.34872	0.510226	6.5632	5.26644e-11	8.6614e-10	3.22	4.82	5.69	46.52	47.08	40.49	7
	synthesis	probable xyloglucan endotransglucosylase/hydrolase protein 23	LOC101258345	101258345	81.4244	2.7607	0.335837	8.22036	2.02887e-16	5.34607e-15	17.85	18.49	28.69	176.07	152.72	83.63	3
	synthesis	probable xyloglucan endotransglucosylase/hydrolase protein 27 precursor	LOC543511	543511	68.3462	1.31717	0.242425	5.43331	5.53189e-08	6.49101e-07	30.78	48.81	42.46	94.25	81.2	111.46	4
	synthesis	UDP-arabinose 4-epimerase 1	LOC101267862	101267862	34.6115	1.27039	0.321186	3.95531	7.64342e-05	0.000563197	19.94	22.03	21.17	49.29	50.09	43.78	2
	synthesis	cellulose synthase-like protein D3	LOC101249747	101249747	42.3398	1.14005	0.295693	3.85554	0.000115474	0.000820915	26.99	27.41	27.59	64.13	58.82	46.55	8
	synthesis	probable prolyl 4-hydroxylase 3	LOC101246711	101246711	101.736	1.21458	0.194344	6.24964	4.11396e-10	6.17909e-09	66.14	56.05	67.79	146.59	120.64	148.42	4
	synthesis	galactan beta-1,4-galactosyltransferase GALS3	LOC101245716	101245716	87.7857	1.21752	0.196356	6.20057	5.62585e-10	8.30584e-09	49.55	55.33	58.79	122.6	118.66	116.62	2
	synthesis	cellulose-synthase-like	LOC101267858	101267858	120.771	1.22231	0.27245	4.48635	7.24532e-06	6.42903e-05	68.62	73.74	82.43	194.7	200.63	95.51	2
	synthesis	UDP-glucuronic acid decarboxylase 2	LOC101246662	101246662	31.1284	1.48428	0.354289	4.18947	2.79612e-05	0.000223561	14.31	19.93	16.69	48.34	46.68	38.56	9
	synthesis	probable xyloglucan 6-xylosyltransferase 5	LOC101263199	101263199	119.669	1.72957	0.187737	9.21272	3.17969e-20	1.06762e-18	57.6	54.24	60.18	189.08	187.64	159.85	3
	degradation	expansin-like protein precursor	EXLA1	100134886	159.635	2.54635	0.201728	12.6227	1.58297e-36	1.20674e-34	42.07	43.8	59.49	263.13	221.21	315.46	1
	synthesis	cellulose synthase A catalytic subunit 2 [UDP-forming]	LOC101260024	101260024	45.3472	2.35884	0.313099	7.53387	4.92581e-14	1.08162e-12	13.45	16.72	16.3	68.23	81.12	72.5	12
	synthesis	probable prolyl 4-hydroxylase 6	LOC101262682	101262682	39.7804	2.55373	0.3417	7.4736	7.80289e-14	1.6859e-12	9.74	12.83	13.29	63.36	66.16	69.94	2
	synthesis	expansin precursor	EXP1	544035	171.593	-1.27753	0.173502	-7.36322	1.7953e-13	3.75835e-12	270.41	245.63	236.68	79.63	117.48	95.74	6
	degradation	probable pectin methyltransferase QUA2	LOC101257558	101257558	67.0063	1.67735	0.244981	6.84686	7.5491e-12	1.35159e-10	33.98	31.83	32.67	108.88	103.84	84.95	4
	degradation	endo-1,4-beta-glucanase	Cel3	544032	106.564	1.77019	0.192675	9.18741	4.02411e-20	1.3437e-18	49.4	48.66	51.79	173.52	145.28	162.82	1
	degradation	pectinesterase 3	LOC101245743	101245743	28.2009	4.04479	0.575072	7.03353	2.01368e-12	3.79004e-11	2.73	2.6	3.61	64.55	51.94	38.46	3
	degradation	polygalacturonase At1g48100-like	LOC101246713	101246713	56.1793	-7.35052	1.0435	-7.04412	1.86631e-12	3.54016e-11	127.2	116.45	102.53	1.08	0.69	0.38	5
	degradation	pectinesterase inhibitor-like	LOC101258356	101258356	137.995	-6.83621	0.567606	-12.0439	2.0878e-33	1.3679e-31	311.28	259.09	277.32	2.45	2.63	2.42	3
	degradation	mannan endo-1,4-beta-mannosidase 4 precursor	Man4	543823	115.022	-4.7552	0.339669	-13.9995	1.569e-44	1.62546e-42	210.72	264.01	214.58	9.22	13.36	2.2	1
	degradation	endo-1,4-beta-glucanase precursor	Cel1	543995	51.0765	-4.57846	0.470624	-9.72848	2.27983e-22	8.45072e-21	102.51	95.17	106.36	2.73	5.21	3.73	8
	degradation	pectinesterase 3	LOC101268487	101268487	30.6017	-4.0751	0.761327	-5.35263	8.66841e-08	9.88427e-07	38.45	16.71	123.55	3.94	3.57	2.02	7
	degradation	pectinesterase 2.1	PME2.1	544289	72.7488	-3.18615	0.347442	-9.17031	4.71655e-20	1.562e-18	172.58	101.07	130.27	20.01	13.25	9.22	7
	degradation	polygalacturonase-2 precursor	PG2	544051	8402.54	-3.07892	0.253848	-12.129	7.41627e-34	5.07868e-32	20725.9	11426.8	14119.1	2040.62	1831.63	1311.52	10
	degradation	beta-galactosidase precursor	TBG3	543609	47.1039	-3.03077	0.348983	-8.68457	3.8018e-18	1.12669e-16	93	82.18	84.52	10.94	11.32	8.48	3
	degradation	pectinesterase inhibitor 3	LOC101254166	101254166	41.9605	-2.84112	0.363412	-7.81789	5.37178e-15	1.25941e-13	82.79	71.12	74.3	11.31	11.89	6.56	12
	degradation	beta-galactosidase precursor	TBG1	544167	21.7058	-2.09876	0.460301	-4.55953	5.1268e-06	4.64439e-05	39.66	35.36	33.82	7.51	8.54	7.32	12
	degradation	pectinesterase 1 precursor	PE1	544090	693.051	-2.02311	0.158028	-12.8022	1.5935e-37	1.2624e-35	1260.61	1127.19	1057.74	319.88	252.99	225.87	7
	degradation	probable polygalacturonase	LOC101263717	101263717	16.1585	-1.80745	0.517303	-3.49399	0.000475867	0.00293985	25.91	26.43	26.35	6.58	7.2	6.95	6
	degradation	probable pectate lyase 18 precursor	SlPL	101254471	1458.34	-1.13359	0.195995	-5.7838	7.30312e-09	9.53892e-08	2340.26	1863.22	1996.43	626.01	1069.36	978.64	3
	degradation	beta-mannosidase precursor	LOC543698	543698	41.7233	-1.06209	0.287065	-3.69981	0.000215763	0.00144649	60.8	58.74	55.15	27.99	25.47	25.65	3
	organization	beta-D-xylosidase 1 precursor	XYL1	543514	10.3538	-4.86856	1.1728	-4.15121	3.30723e-05	0.000259799	21.87	18.67	21.08	0.8	0.55	0.47	10
	organization	beta-D-xylosidase 2 precursor	LOC543515	543515	7.94503	-3.04908	0.91919	-3.31714	0.000909452	0.00530485	15.16	16.14	13.32	1.68	1.74	1.43	1
	organization	protein COBRA	LOC101252834	101252834	25.249	1.75204	0.415598	4.21572	2.48986e-05	0.000201568	9.03	13.78	13.22	43.56	29.51	39.77	2
	organization	glucan endo-1,3-beta-glucosidase 14	LOC101259605	101259605	252.505	1.88423	0.161378	11.6759	1.69251e-31	1.01995e-29	108.51	105.94	118.51	395.96	432.63	331.17	11
	organization	beta-glucosidase 08 precursor	LOC100191128	100191128	417.107	2.99112	0.172726	17.3172	3.48963e-67	8.63221e-65	79.08	106.64	103.79	603.51	855.8	707.2	7
Plant hormones	ethylene biosynthesis	1-aminocyclopropane-1-carboxylate oxidase homolog	LOC101245991	101245991	13.3427	-2.76713	0.661228	-4.18484	2.85369e-05	0.000227563	26.57	21.18	23.67	3.32	3.41	3.89	9
		1-aminocyclopropane-1-carboxylate synthase 4	ACS4	778356	128.586	-4.31225	0.299687	-14.3892	6.05203e-47	7.33566e-45	297.35	228.78	230.92	14.13	13.38	8.85	5
		1-aminocyclopropane-1-carboxylate oxidase homolog isoform 1	ACO3	101268031	4099.22	-2.60402	0.14701	-17.7133	3.31226e-70	8.72779e-68	7426.64	7241.67	7169.84	1176.22	1262.15	941.69	9
		1-aminocyclopropane-1-carboxylate oxidase 4	ACO4	544285	1023.11	-1.69397	0.107892	-15.7006	1.49764e-55	2.55675e-53	1563.25	1639.72	1650.86	423.08	454.45	537.83	7
		1-aminocyclopropane-1-carboxylate synthase 2	ACS2	606304	152.166	-1.59617	0.16994	-9.39256	5.85598e-21	2.02223e-19	231.12	246.07	232.53	87.84	69.13	63.83	1
		1-aminocyclopropane-1-carboxylate oxidase 1	ACO1	544052	1456.14	-1.47055	0.128243	-11.4669	1.93549e-30	1.09626e-28	1882.98	2502.96	2278.44	830.97	716.7	709.08	7
		1-aminocyclopropane-1-carboxylate oxidase	aco5	543800	167.684	2.58552	0.25716	10.0541	8.80861e-24	3.48919e-22	39.38	49.85	60.36	365.81	185.95	288.94	7
		1-aminocyclopropane-1-carboxylate oxidase	LOC100125909	100125909	142.602	1.08999	0.167607	6.50324	7.86108e-11	1.27556e-09	95.92	96.7	90.03	199.58	161.16	207.33	2
	SAM biosynthesis	S-adenosylmethionine synthase 1	SAM1	544155	391.243	1.51	0.130338	11.5853	4.8927e-31	2.8929e-29	211.39	207.08	212.81	629.43	512.02	551.58	1
		S-adenosylmethionine synthase 2	LOC101247506	101247506	227.088	1.78945	0.148996	12.0101	3.14606e-33	2.03922e-31	109.59	97.58	108.12	354.48	359.49	316.27	12
		S-adenosylmethionine synthase 3-like	LOC101245012	101245012	108.059	2.0415	0.231287	8.8267	1.07811e-18	3.26694e-17	45.07	42.78	42.74	181.01	197.34	128.94	10
		S-adenosylmethionine synthase 3	SAM3	544302	306.719	2.48526	0.172207	14.4318	3.26255e-47	3.99448e-45	105.48	84.93	97.75	518.14	572.46	428.57	9
	polyamines	S-adenosylmethionine decarboxylase	SAMDC	100134880	952.672	-1.26939	0.104135	-12.1899	3.51972e-34	2.42401e-32	1409.83	1348.72	1417.97	505.59	574.89	552.53	5
		S-adenosylmethionine decarboxylase 2	LOC101260400	101260400	449.841	3.53464	0.142443	24.8144	6.26847e-136	1.26633e-132	66.6	71.06	83.58	752.01	814.85	857.39	2
		arginine decarboxylase	ADC	543960	697.264	2.69954	0.129228	20.8897	6.64396e-97	5.03321e-94	175.69	196.8	205.34	1213.95	1256.36	1060.09	1
		arginine decarboxylase	adc1	543807	250.587	1.85567	0.197635	9.38942	6.03295e-21	2.07743e-19	80.53	122.12	134.86	408.58	427.86	309.02	10
		probable polyamine oxidase 4	LOC101258232	101258232	45.0087	-1.29084	0.399136	-3.23408	0.00122037	0.00691147	58.1	47.14	93.3	35.76	26.99	13.33	3
		probable polyamine oxidase 2	LOC101260014	101260014	58.7175	1.46409	0.245228	5.97029	2.36825e-09	3.262e-08	30.82	31.82	34.12	80.13	89.62	81.68	12
	ABA-activated signaling pathway	probable protein phosphatase 2C 12	LOC101257069	101257069	74.0027	2.6032	0.264876	9.82801	8.52902e-23	3.25095e-21	18.9	22	23.6	101.42	139.81	131.2	4
		abscisic acid receptor PYL4	LOC101256856	101256856	23.1831	2.18414	0.492957	4.43069	9.39321e-06	8.19691e-05	7.39	9.27	10.23	53	25.03	33.47	3
		abscisic acid receptor PYL4	LOC101258963	101258963	81.5183	2.84457	0.277847	10.2379	1.34086e-24	5.58506e-23	16.05	24.1	22.34	162.76	105.91	149.8	6
		abscisic acid receptor PYL3	LOC101258886	101258886	29.2297	-1.40249	0.360232	-3.89331	9.88868e-05	0.000713882	38.65	48.79	43.55	14.9	13.82	18.21	8
		abscisic acid receptor PYL9	LOC101246807	101246807	36.5439	-1.07054	0.308068	-3.475	0.000510844	0.00313834	45.73	56.29	52.13	23.88	20.99	23.54	12
	ABA degradation	abscisic acid 8'-hydroxylase 3, CYP707A3	LOC101263406	101263406	88.4945	-1.70911	0.234554	-7.28662	3.1783e-13	6.48556e-12	163.15	121.77	134.44	41.33	46.41	33.87	4
		abscisic acid 8'-hydroxylase 4 , CYP707A4	LOC101266767	101266767	6.27742	4.21776	1.31308	3.21212	0.00131759	0.00736308	0.47	0.76	0.85	7.42	12.7	15.38	1
		abscisic acid 8'-hydroxylase 1, CYP707A2	LOC101254720	101254720	132.464	4.37039	0.285312	15.318	5.8004e-53	8.89958e-51	4.58	10.91	22.09	251.52	246.56	239.51	8
	IAA biosynthesis	probable indole-3-pyruvate monooxygenase YUCCA8	FZY4	101260940	28.2484	-2.78427	0.451335	-6.16896	6.87395e-10	1.00506e-08	53.51	48.77	49.51	4.2	6.46	10.77	6
	IAA degradation	2-oxoglutarate-dependent dioxygenase DAO-like	LOC101249330	101249330	38.8035	-1.97545	0.472871	-4.17756	2.94658e-05	0.000234507	25.29	73.81	95.02	13.18	20.21	13.41	2
		2-oxoglutarate-dependent dioxygenase DAO	LOC101268833	101268833	67.5783	-1.42618	0.264993	-5.38196	7.36784e-08	8.50529e-07	117.21	104.27	83.96	45.54	31.08	30.24	2
	IAA responsive	auxin-responsive protein SAUR32	LOC101263158	101263158	82.2943	-1.12314	0.245971	-4.56617	4.96727e-06	4.50998e-05	128.57	103.25	116.86	65.4	49.3	37.1	1
		auxin-responsive protein SAUR76	LOC101266965	101266965	186.063	1.99563	0.158684	12.5762	2.85545e-36	2.14974e-34	62.83	81.86	87.32	291.64	297.58	279.88	8
	GA	gibberellin 2-oxidase 2	GA2ox2	100037505	284.465	-1.74413	0.154771	-11.2691	1.86462e-29	1.02732e-27	447.19	465.63	446.87	156.74	116.06	109.48	7
		gibberellin 20-oxidase-3	20ox-3	544200	42.7624	-2.76768	0.355305	-7.7896	6.7223e-15	1.56393e-13	83.91	74.42	72.94	13.54	7.96	10.06	11
	JA	jasmonic acid-amido synthetase JAR1-like	LOC101268624	101268624	14.6958	-1.91588	0.558015	-3.43338	0.000596105	0.0035983	25.47	22.39	24.54	6.62	5.26	5.61	1
Amino acids	biosynthesis	chloroplast threonine deaminase 1 precursor	LOC100037737	100037737	45.8289	1.25604	0.272737	4.60532	4.11834e-06	3.79319e-05	26.89	28.26	29.02	65.45	59.49	64.84	10
		arogenate dehydrogenase 1, chloroplastic	LOC101264432	101264432	59.453	1.37361	0.24605	5.58262	2.36917e-08	2.92134e-07	26.67	35.94	39.88	85.07	83.1	82.87	6
		3-isopropylmalate dehydrogenase, chloroplastic	LOC101247914	101247914	46.5606	-1.01523	0.275997	-3.6784	0.000234701	0.00156567	69.23	61.32	62.62	31.15	33.42	26.42	5
	degradation	proline dehydrogenase 2, mitochondrial	LOC101268445	101268445	23.4451	-1.43596	0.44759	-3.20822	0.00133561	0.00745967	25.27	47.97	34.49	11.27	15.63	10	2
		probable isoaspartyl peptidase/L-asparaginase 2	LOC101245157	101245157	31.4137	-2.80217	0.425015	-6.59312	4.30692e-11	7.17091e-10	64.98	52.84	52.49	9.53	7.07	5.55	4
Glycolysis		glyceraldehyde-3-phosphate dehydrogenase A, chloroplastic	LOC101266713	101266713	55.2399	-2.55501	0.293121	-8.71656	2.8679e-18	8.56201e-17	99.7	100.76	91.61	16.57	12.56	17.1	4
		glyceraldehyde-3-phosphate dehydrogenase GAPCP1, chloroplastic	LOC101256813	101256813	41.1902	1.06311	0.292233	3.63788	0.000274889	0.0018128	23.14	33.25	27.18	50.84	58.78	53.19	10
		pyrophosphate--fructose 6-phosphate 1-phosphotransferase subunit alpha	LOC101245455	101245455	80.8093	2.15387	0.252499	8.5302	1.46089e-17	4.16646e-16	32.26	28.5	30.62	152.98	98.74	133.96	4
		pyrophosphate--fructose 6-phosphate 1-phosphotransferase subunit alpha-like	LOC101246811	101246811	60.6308	2.3994	0.292592	8.20048	2.39425e-16	6.29515e-15	18.74	20.02	21	121.53	78.63	96.51	12
		fructose-bisphosphate aldolase	SlFBA2	101249787	16.5953	-2.04813	0.569499	-3.59637	0.000322684	0.0020927	29.12	28.75	24.6	3.1	5.28	11.15	2
		enolase	LOC101247482	101247482	87.7379	2.80557	0.315835	8.88301	6.50769e-19	2.02256e-17	29.61	21.7	16.27	103.5	138.41	208.76	10
TCA cycle		malate dehydrogenase	mdh	543805	47.0132	-1.44033	0.278433	-5.17298	2.3039e-07	2.50229e-06	74.42	68.47	71.16	26.54	22.56	23.73	11
		malate dehydrogenase, mitochondrial	mMDH2	101258530	16.7965	3.23978	0.646226	5.01338	5.34814e-07	5.59317e-06	2.68	3.81	3.43	35.58	18.57	33.96	12
		glyoxisomal malate dehydrogenase	gMDH	778286	25.8856	-1.24278	0.383379	-3.24165	0.00118841	0.00675531	38.1	40.07	34.68	12.16	16.79	15.76	1
		malate dehydrogenase, glyoxysomal	LOC101249428	101249428	140.299	-1.08903	0.176738	-6.16185	7.19013e-10	1.04749e-08	216.23	182.36	192.5	95.44	89.71	76.89	2
		aconitate hydratase, cytoplasmic	LOC101248455	101248455	388.052	-1.04766	0.132494	-7.90721	2.63219e-15	6.33031e-14	544.16	548.68	530.11	278.65	244.69	215.2	12
		L-lactate dehydrogenase	ldh1	101252012	15.1697	4.92654	0.963261	5.11444	3.14672e-07	3.36938e-06	0.76	1.46	1.12	19.98	35.41	31.44	8
Fermentation		pyruvate decarboxylase 1	LOC101256911	101256911	111.318	1.51628	0.311787	4.8632	1.15503e-06	1.15513e-05	79.35	51.1	47.74	117.27	239.69	124.09	9
		pyruvate decarboxylase 1-like	LOC101247173	101247173	1039.75	1.8077	0.125849	14.364	8.70296e-47	1.04444e-44	495.27	429.25	507.76	1658.87	1406.43	1668.26	10
		pyruvate decarboxylase 1	LOC101246495	101246495	797.412	2.5046	0.113935	21.9826	4.22243e-107	3.65572e-104	221.43	272.4	250.45	1315.34	1213.13	1441.87	2
FA biosynthesis		3-ketoacyl-CoA synthase 6	CER6	101245220	46.5418	-2.62291	0.327195	-8.01636	1.08923e-15	2.7278e-14	73.99	89.32	86.24	15.51	11.73	10.28	2
		3-ketoacyl-CoA synthase 10	LOC101266659	101266659	41.2391	-1.31757	0.309111	-4.26245	2.02195e-05	0.000166382	70.7	52.08	58.74	23.7	21.57	23.42	8
		acyl-coenzyme A thioesterase 13-like	LOC101262123	101262123	69.9423	-1.40441	0.245872	-5.71197	1.11675e-08	1.43392e-07	120.07	91.46	103.42	42.68	34.99	34.23	6
		delta(12)-fatty-acid desaturase FAD2	LOC101259966	101259966	232.26	1.09821	0.155485	7.06311	1.62811e-12	3.11267e-11	151.3	148.98	159.06	354.1	257.67	313.57	1
		acetyl-CoA carboxylase 1-like	LOC101250973	101250973	43.7812	-2.1146	0.313919	-6.73614	1.62651e-11	2.82449e-10	70.74	81.14	69.22	16.11	18.72	12.8	12
		carboxylesterase 1	CXE1	101250256	737.86	-3.70853	0.50128	-7.39813	1.38118e-13	2.90647e-12	1826.37	1070.29	1328.77	158.23	90.22	56.58	1
		cytochrome P450 CYP736A12	LOC101247609	101247609	8.74351	-3.55731	0.952082	-3.73635	0.000186709	0.00126855	16.59	17.33	16.48	2.38	1.46	1.38	4
		very-long-chain enoyl-CoA reductase	LOC101254751	101254751	90.9034	-2.37038	0.247519	-9.57653	1.00361e-21	3.60971e-20	179.59	135	155.79	31.01	31.91	22.79	11
		3-oxoacyl-[acyl-carrier-protein] synthase 3 A, chloroplastic	LOC101249057	101249057	155.917	-2.30717	0.209427	-11.0166	3.17872e-28	1.64655e-26	312.21	236.91	252.9	52.88	59.02	40.74	3
		oxalate--CoA ligase	LOC101251259	101251259	248.672	-1.85842	0.153689	-12.0921	1.16345e-33	7.83455e-32	381.63	426.1	403.01	124.22	104.21	85.53	3
		3-oxoacyl-[acyl-carrier-protein] synthase II, chloroplastic-like	LOC101245377	101245377	24.3823	-1.7874	0.42364	-4.21914	2.45235e-05	0.000198829	43.85	34.8	37.92	9.46	12.9	9.64	7
		acyl-coenzyme A oxidase 2, peroxisomal	LOC101265227	101265227	32.9924	-1.28647	0.339907	-3.78478	0.000153845	0.00106679	51.01	45.61	48	20.56	20.28	15.15	4
		acetate/butyrate--CoA ligase AAE7, peroxisomal	LOC101265715	101265715	118.577	-1.2398	0.188475	-6.57806	4.7661e-11	7.8813e-10	186.68	161.8	166.56	78.2	67.59	60.25	12
		acyl-coenzyme A oxidase 4, peroxisomal	LOC101248057	101248057	61.1348	-1.14781	0.247306	-4.64126	3.46295e-06	3.22137e-05	94.51	85.68	79.93	40.91	38.69	31.29	10
		acyl-CoA--sterol O-acyltransferase 1	LOC101255946	101255946	16.5334	-1.59496	0.509817	-3.12849	0.00175705	0.00941937	25.87	24.13	27.01	8.67	8.73	5.69	11
		long chain acyl-CoA synthetase 9, chloroplastic	LOC101244443	101244443	34.1345	1.47703	0.330385	4.47062	7.79915e-06	6.90026e-05	18.75	18.18	18.55	43.03	51.21	52.75	11
		phospholipase PLDa1	PLDa1	543819	48.7261	1.75982	0.279996	6.28515	3.27535e-10	4.96878e-09	22.09	24.48	23.24	67.32	80.56	72.24	6
		phospholipase PLDb2	PLDb2	543821	35.8117	3.59778	0.453743	7.92912	2.2071e-15	5.35046e-14	3.89	6.35	7.28	49.72	66.58	77.1	1
		stearoyl-[acyl-carrier-protein] 9-desaturase, chloroplastic	LOC101250561	101250561	152.282	1.94985	0.232325	8.39279	4.74759e-17	1.30489e-15	70.61	55.68	66.57	288.92	163.33	255.82	11
		stearoyl-[acyl-carrier-protein] 9-desaturase 6, chloroplastic	LOC101245370	101245370	384.01	2.06756	0.2031	10.18	2.43582e-24	9.90756e-23	179.82	111.08	166.31	683.19	628.73	497.43	6
		fatty acid desaturase 4, chloroplastic	LOC101252202	101252202	9.49009	2.47151	0.74853	3.30182	0.000960591	0.00556564	2.62	2.75	2.95	16.27	16.26	15.21	7
		choline-phosphate cytidylyltransferase 1	LOC101264888	101264888	589.689	3.01403	0.149216	20.199	9.98429e-91	4.6546e-88	119.46	146.93	137.61	844.45	1087.41	1143.3	2
		phospholipase A1-Ibeta2, chloroplastic-like	LOC101244514	101244514	25.7605	1.53576	0.389146	3.94649	7.93042e-05	0.00058222	13.02	12.36	16.4	39.3	35.81	37.41	8
	lipid-derived VOCs	linoleate 13S-lipoxygenase 3-1, chloroplastic	TomloxD	544009	61.912	1.62497	0.251821	6.45288	1.09747e-10	1.75725e-09	31.78	28.18	34.11	94.23	98.91	80.16	3
		linoleate 9S-lipoxygenase-like	LOC107648852	107648852	110.609	-1.8811	0.312803	-6.01369	1.81349e-09	2.53533e-08	212.32	95.48	228.52	48.68	44.92	44.14	1
		linoleate 9S-lipoxygenase B	TomloxB	543997	1159.95	-1.68084	0.186716	-9.00213	2.21382e-19	7.09885e-18	2209.83	1486.65	1763.03	635.18	487.83	487.98	1
		lipoxygenase	TomloxC	544008	250.924	-1.50598	0.223722	-6.73147	1.67955e-11	2.91242e-10	466.39	317.65	361.88	127.43	160.56	93.43	1
Isoprenoids		geranylgeranyl pyrophosphate synthase 2	GGPS2	778360	32.5485	-2.93361	0.42576	-6.89028	5.56811e-12	1.00733e-10	68.33	51.54	57.86	6.6	8.51	6.46	4
		1-D-deoxyxylulose 5-phosphate synthase	dxs	544220	223.268	-2.84692	0.209209	-13.608	3.58838e-42	3.29506e-40	471.73	359.75	380.15	62.79	57.13	39.42	1
		3-hydroxy-3-methylglutaryl-coenzyme A reductase 3	LOC101266800	101266800	35.9987	-2.277	0.355644	-6.40248	1.52878e-10	2.40653e-09	63.72	57.55	62.6	13.97	10.24	12.41	3
		1-deoxy-D-xylulose-5-phosphate reductoisomerase	DXR	543682	33.3525	-1.3811	0.350732	-3.93777	8.22421e-05	0.000601966	57.65	42.54	47.68	20	18.9	15.1	3
		4-hydroxy-3-methylbut-2-en-1-yl diphosphate synthase	HDS	543704	59.1899	-1.1372	0.25171	-4.5179	6.24569e-06	5.58289e-05	92.23	78.5	81.32	37.86	39.99	29.51	11
		3-hydroxy-3-methylglutaryl-coenzyme A reductase 2	HMGR2	101265292	71.1109	1.17919	0.264713	4.4546	8.40485e-06	7.38761e-05	48.1	41.25	46.12	126.9	75.99	84.54	2
		3-hydroxy-3-methylglutaryl-coenzyme A reductase 1	HMGR1	543702	39.5177	2.63532	0.348794	7.55552	4.17187e-14	9.22761e-13	11.64	11.19	10.97	70.97	63.08	64.74	2
Carotenoids		phytoene synthase 1, chloroplastic	Psy1	543988	1005.47	-1.82963	0.151235	-12.0979	1.08392e-33	7.38104e-32	1757.02	1565.48	1539.9	508.71	412.8	366.96	3
		phytoene synthase 2, chloroplastic	PSY2	543964	33.3294	-3.0554	0.621698	-4.9146	8.89643e-07	9.05404e-06	50.03	19.93	113.54	5.47	5.81	10.33	2
		nine-cis-epoxycarotenoid dioxygenase	LeNCED1	544163	88.9037	-1.62981	0.266051	-6.12592	9.01594e-10	1.30408e-08	139.89	140.18	136.9	23.97	61.48	41.88	7
		zeta-carotene desaturase, chloroplastic/chromoplastic	zds	543629	41.2751	-1.14589	0.302415	-3.78913	0.000151178	0.00105071	64.62	53.83	56.52	25.32	28.87	20.95	1
		15-cis-zeta-carotene isomerase	Z-ISO	101253762	1675.45	-1.13324	0.157482	-7.196	6.20035e-13	1.22401e-11	2562.62	2187.42	2378.43	1065.16	1157	839.9	12
		beta-carotene hydroxylase	CrtR-b2	544297	101.837	1.48501	0.205613	7.22235	5.10966e-13	1.02371e-11	64.2	45.34	56.6	128.96	152.04	158.1	3
Shikimate		bifunctional 3-dehydroquinate dehydratase/shikimate dehydrogenase, chloroplastic	LOC101258500	101258500	8.93014	-3.58968	0.954302	-3.76157	0.000168849	0.0011589	19.55	15.74	15.03	1.14	1.74	1.02	10
Phenylpropanoid		phenylalanine ammonia-lyase	LOC101243656	101243656	8.89339	-4.03029	1.03563	-3.89163	9.95718e-05	0.000717971	18.12	18.18	15.78	1.05	1.04	0.83	10
		4-coumarate--CoA ligase-like 5	LOC101251665	101251665	57.0322	1.80054	0.25719	7.00082	2.54461e-12	4.73782e-11	25.08	26.81	26.87	89.18	89.3	81.41
		trans-cinnamate 4-monooxygenase	LOC101244196	101244196	50.574	-2.80405	0.326094	-8.59889	8.04934e-18	2.323e-16	97.93	84.02	91.64	14.52	12.11	10.07	6
		trans-cinnamate 4-monooxygenase	LOC101244496	101244496	26.4953	-1.46982	0.468667	-3.13617	0.0017117	0.00921242	56.98	37.57	25.17	10.57	19.37	10.88	6
Flavonoids		2-hydroxyisoflavanone dehydratase-like	LOC101249404	101249404	11.7249	-6.95614	1.40957	-4.93493	8.01792e-07	8.20821e-06	29.72	7.35	35.28	0.05	0.06	0	1
		BAHD acyltransferase DCR	LOC101255889	101255889	3.69952	-5.29361	1.68051	-3.14999	0.00163274	0.00886271	6.66	7.86	7.83	0.09	0.04	0.06	5
		chalcone synthase 1	CHS1	778294	14.6395	-2.48111	0.604487	-4.10449	4.05204e-05	0.000313632	26.88	26.03	24.07	2.71	6.08	4.03	9
		isoflavone reductase	LOC101265488	101265488	12.8971	-2.25942	0.632663	-3.57128	0.000355239	0.00227703	25.03	20.41	21.18	4.72	5.13	2.7	10
		chalcone synthase 2	CHS2	778295	101.772	-2.12579	0.204557	-10.3922	2.69165e-25	1.17781e-23	172.45	175.39	167.29	30.63	41.12	38.99	5
		flavonol synthase/flavanone 3-hydroxylase	LOC101249699	101249699	241.866	-1.25884	0.15612	-8.0633	7.42619e-16	1.88312e-14	398.08	323.17	335.16	124.96	145.38	147.28	11
		flavanone 3-dioxygenase	F3H	100736482	46.5999	-1.07109	0.276667	-3.87138	0.00010822	0.00077526	67.43	66.78	61.66	23.29	30.58	33.59	2
Anthocyanins	biosynthesis	anthocyanidin 3-O-glucosyltransferase 2	LOC101259457	101259457	24.1318	-2.86837	0.479915	-5.97683	2.27521e-09	3.15176e-08	40.06	47.88	43.56	6.36	5.73	5.29	7
		anthocyanidin 3-O-glucosyltransferase	LOC101260093	101260093	14.0461	-1.93825	0.572847	-3.38353	0.000715597	0.00425184	25.04	21.48	22.86	5.07	6.02	6.43	10
		anthocyanidin 3-O-glucosyltransferase 6	LOC101258278	101258278	26.2964	-1.87142	0.400524	-4.67242	2.97678e-06	2.80354e-05	44.86	39.81	43.2	12.1	10.29	11.25	7
Lignin biosynthesis		caffeoylshikimate esterase	LOC101259602	101259602	17.7561	-3.39381	0.650865	-5.21431	1.84499e-07	2.02565e-06	41.98	26.31	31.67	3.77	3.38	2.29	2
		shikimate O-hydroxycinnamoyltransferase	LOC101256271	101256271	11.5721	-2.36285	0.67265	-3.51275	0.000443502	0.00276101	22.27	18.62	19.16	4.48	3.9	2.93	3
AsA	biosynthesis	GDP-L-galactose phosphorylase	GGP	101055572	217.478	-1.07615	0.144767	-7.43367	1.05629e-13	2.25014e-12	325.51	282.48	305.83	141.16	134	134.09	6
	recycling	glutathione reductase, chloroplastic	GR	100301931	55.0482	-1.14725	0.256642	-4.47024	7.81317e-06	6.90762e-05	84.33	74.88	76.21	38.25	33.49	28.94	9
		Monodehydroascorbate reductase (NADH)-like protein	LOC101253550	101253550	40.7405	-1.09351	0.291114	-3.75631	0.000172434	0.0011793	60.37	55.25	57.15	25.41	25.58	24.98	2
	oxidation	L-ascorbate oxidase homolog	LOC101252344	101252344	257.54	3.28633	0.224457	14.6412	1.53329e-48	1.95632e-46	35.61	48.77	63.5	360.67	566.83	437.55	2
		L-ascorbate oxidase homolog	LOC101263571	101263571	39.9874	3.29583	0.524155	6.28788	3.21831e-10	4.8945e-09	7.34	10.55	5.05	62.46	114.57	34.45	2
	transport	nucleobase-ascorbate transporter 3	LOC101264718	101264718	145.194	1.08918	0.165356	6.58688	4.49153e-11	7.44758e-10	95.93	90.12	102.49	195.37	207.24	174.51	4
Pyridoxal 5'-phosphate biosynthesis	b6	pyridoxal 5'-phosphate synthase-like subunit PDX1.2	LOC101251664	101251664	123.5	1.07835	0.176611	6.10578	1.02297e-09	1.47262e-08	71.85	94.34	81.49	141.96	167.64	181.31	3
Oxidative stress		catalase isozyme 1	cat1	543990	773.19	-1.43057	0.138247	-10.3479	4.27694e-25	1.84487e-23	1033	1347.04	1130.86	448	424.35	350.15	12
		peroxidase 51	LOC101267754	101267754	21.4003	2.05217	0.481157	4.26507	1.99839e-05	0.000164667	4.18	13.4	8.73	32.15	34.66	34.02	2
		peroxidase 51	LOC101257228	101257228	15.8228	2.17335	0.591804	3.67241	0.000240275	0.00159845	2.28	9.77	6.12	25.07	21.83	28.75	2
		peroxidase 63	LOC101244246	101244246	14.0594	2.27074	0.595158	3.81536	0.000135987	0.000951674	4.29	5.25	5.88	24.77	23.83	19.33	2
		peroxidase 43	LOC101245155	101245155	42.0582	2.94609	0.412878	7.1355	9.64365e-13	1.87927e-11	10.91	10.31	9.03	57.2	54.06	108.18	4
Steroidal alkaloids and glycoalkaloids		11-beta-hydroxysteroid dehydrogenase 1B	LOC101264635	101264635	30.4971	3.54677	0.503476	7.04458	1.86021e-12	3.53411e-11	2.34	6.69	6.38	40.52	54.1	69.5	6
		probable 3-beta-hydroxysteroid-Delta(8),Delta(7)-isomerase	LOC101259646	101259646	70.1666	1.21979	0.223322	5.462	4.70794e-08	5.58912e-07	38.44	44.7	48.18	103.31	94.18	89.91	6
		2-oxoglutarate-dependent dioxygenase(game31)	LOC101246594	101246594	30.6	0.763496	0.324	4.263	0.001	0.001	755.33	799.34	880.18	1115.68	1648.93	1368.79		1.6976
		squalene monooxygenase	LOC101250012	101250012	18.2161	1.81845	0.491178	3.70222	0.000213723	0.00143361	8.01	8.59	8.08	22.73	32.82	26.8	4
VOCs	Branched-chain amino acid volatiles	branched-chain-amino-acid aminotransferase 2, chloroplastic	LOC101253875	101253875	954.929	-1.40771	0.137159	-10.2633	1.03089e-24	4.30875e-23	1573.37	1304.28	1416.98	525.67	544.12	457.17	12
	Benzoate	UDP-glycosyltransferase 74F2	LOC101247047	101247047	30.0663	-3.13518	0.565921	-5.53996	3.0254e-08	3.67075e-07	22.86	89.58	57.35	4.83	7.31	6.43	8
	phenylalaninederived	probable flavin-containing monooxygenase 1	LOC101254042	101254042	184.565	-2.21534	0.189373	-11.6983	1.30017e-31	7.87966e-30	342.42	274.56	323.34	77.2	58.96	55.36	1
		probable flavin-containing monooxygenase 1	LOC101254343	101254343	28.5517	-1.14441	0.35579	-3.21654	0.00129748	0.00727754	40.62	41.16	40.01	19.1	16.35	17.33	1
TFs	development/ripening	MADS-box transcription factor MADS-MC	MADS-MC	543707	25.8438	-3.4081	0.525067	-6.49078	8.53916e-11	1.38004e-09	56.07	40.46	50.01	4.37	4.51	3.55	5
		NAC domain protein	NAC-NOR	778200	338.718	-4.00545	0.193879	-20.6595	8.01541e-95	4.85774e-92	720.28	625.92	629.3	50.11	34.89	30.65	10
		agamous-like MADS-box protein AGL66	LOC101247039	101247039	67.1204	-3.02325	0.301418	-10.0301	1.12417e-23	4.42405e-22	136.77	110.33	122.79	10.34	16.73	15.66	7
		agamous-like MADS-box protein AGL66	LOC101246445	101246445	15.6597	-1.84058	0.53606	-3.43353	0.00059578	0.00359813	25.63	26.85	23.45	4.83	8.08	7.31	7
		floral homeotic protein AGAMOUS	TAG1	543840	36.8175	-1.72376	0.332746	-5.18041	2.21398e-07	2.41111e-06	64.4	52.69	57.68	18.53	15.23	16.34	2
		APETALA2-like protein	LOC100191138	100191138	312.668	-1.6863	0.145711	-11.5729	5.65211e-31	3.30963e-29	527.32	464.85	486.12	159.76	144.92	127.8	3
		MADS-box protein 1	LOC543884	543884	42.5829	-1.44081	0.29587	-4.86974	1.11746e-06	1.12032e-05	64.88	61.02	67.22	25.87	19.89	20.76	3
		agamous-like MADS-box protein AGL23	LOC101257814	101257814	4.94266	5.79791	1.55508	3.72838	0.000192714	0.00130569	0.05	0.06	0.12	7.48	10.24	12.18	1
		GRAS2 protein	GRAS2	100301918	62.4612	2.26115	0.274224	8.24564	1.64282e-16	4.34773e-15	19.26	22.62	24.78	118.51	90.76	91.59	7
	ethylene	ethylene-responsive transcription factor	LOC101267548	101267548	57.9775	-2.94094	0.336813	-8.73166	2.50955e-18	7.52927e-17	107.57	99.56	110.14	21.5	7.74	8.6	8
		ethylene-responsive transcription factor ERF017	LOC101253257	101253257	95.4352	-2.66454	0.278862	-9.55506	1.23507e-21	4.39011e-20	193.83	152.44	164.27	36.88	14	24.51	12
		ethylene-responsive transcription factor ERF114	LOC101267882	101267882	17.0422	-2.49761	0.546968	-4.56628	4.96447e-06	4.50998e-05	28.42	32.08	29.79	4.71	5.06	5.11	3
		ethylene-responsive transcription factor 5-like	LOC101267295	101267295	13.4685	-2.33374	0.662706	-3.52153	0.000429064	0.00268077	18.72	26.7	23.53	7.81	2.61	1.87	3
		ethylene response factor 5	ERF5	108511945	147.869	-2.01429	0.278078	-7.24361	4.36887e-13	8.81116e-12	238.19	253.97	243.81	92.74	41.05	36.62	3
		ethylene-responsive transcription factor ABR1-like	LOC101251084	101251084	33.0247	-1.518	0.337611	-4.4963	6.91459e-06	6.15303e-05	50.74	53.84	46.74	16.49	16.83	16.78	4
		ethylene-responsive transcription factor 5	DDTFR10/A	543634	242.709	-1.3645	0.211641	-6.44726	1.13891e-10	1.81403e-09	361	370.39	353.76	186.03	111.45	99.22	5
		EIN3-like protein	EIL4	543518	88.5691	-1.18444	0.211976	-5.58761	2.3022e-08	2.84744e-07	138.35	121.02	121.87	60.42	53.88	44.05	6
		ethylene-responsive transcriptional coactivator	ER24	544168	352.133	-1.00595	0.217848	-4.61767	3.88069e-06	3.58247e-05	370.06	575.13	521.9	189.99	176.07	321.97	1
		ethylene-responsive transcription factor 2a isoform 1	SlERFD2	101266612	46.4568	1.16557	0.268773	4.33664	1.44675e-05	0.000121357	27.8	30.54	30.22	65.25	59.2	63.59	12
		ethylene-responsive transcription factor 1	LOC101261712	101261712	19.9471	1.52267	0.486448	3.13019	0.00174695	0.00938597	10.59	11.28	10.08	21.43	24.16	42.05	5
		ethylene response factor 2	ERF2	543866	781.028	1.63097	0.152512	10.6941	1.08493e-26	5.2133e-25	399.02	358.59	424.13	1371.58	1000.72	1077.47	9
		ethylene response factor 3	ERF3	544260	263.091	1.70604	0.151668	11.2485	2.3545e-29	1.28553e-27	126.35	121.97	135.32	436.05	393.55	346.11	10
		ethylene-responsive late embryogenesis-like protein	ER5	544031	1972.24	3.53227	0.138901	25.4301	1.1712e-142	2.83922e-139	294.67	320.76	358.91	3103.1	3384	4153.56	1
		ethylene-responsive transcription factor ERF109-like	LOC101246484	101246484	45.8117	3.57723	0.399155	8.96201	3.18819e-19	1.00635e-17	7.38	6.49	8.86	71.59	72.16	104.36	10
		ethylene-responsive transcription factor ERF027-like	LOC101246746	101246746	30.5713	4.02837	0.56244	7.16231	7.9328e-13	1.55588e-11	1.43	4.73	5.08	57.54	70.29	40.37	8
		ethylene-responsive transcription factor ERF025-like	LOC101268109	101268109	31.6721	4.22519	0.544207	7.76394	8.2328e-15	1.90076e-13	1.67	3.97	3.84	49.64	65.09	60.71	6
		ethylene-responsive transcription factor ABR1-like	LOC101263697	101263697	15.5042	4.95921	0.948575	5.22807	1.71291e-07	1.88747e-06	0.66	0.77	1.08	23.89	30.79	32.68	4
	bZIP	bZIP transcription factor 12 isoform X1	LOC101258010	101258010	49.0061	-2.58515	0.313822	-8.23763	1.7566e-16	4.63872e-15	82.23	86.57	91.6	10.89	13.19	16.9	1
		bZIP transcription factor	ZIP	100271890	144.002	-2.33665	0.199565	-11.7087	1.14992e-31	7.00408e-30	271.57	218.1	253.85	49.59	48.91	39.76	1
		bZIP transcription factor 11	LOC101246243	101246243	90.9403	-1.13087	0.197931	-5.71346	1.10705e-08	1.42447e-07	123.05	134.21	131.3	46.46	56.34	65.07	4
		bZIP transcription factor 17	LOC101263260	101263260	89.774	1.28951	0.195466	6.59713	4.19207e-11	6.9989e-10	49.93	57.28	55.39	114.35	126.48	132.67	10
		bZIP transcription factor 53	LOC101267315	101267315	75.5346	1.48797	0.23426	6.35179	2.1282e-10	3.30294e-09	44.13	35.38	43.78	120.24	112.26	93.12	6
		bZIP DNA-binding protein	LeZIP2	543618	408.212	2.11398	0.139186	15.1882	4.23679e-52	6.2627e-50	166.36	146.37	162.83	696.79	653.85	585.86	1
	MYC	transcription factor MYC2	MYC2	544165	78.6008	-1.86249	0.233315	-7.9827	1.43167e-15	3.556e-14	135.9	123.21	122.77	39.27	33.39	26.51	8
		transcription factor MYC1	MYC1	101261048	41.9084	-1.5896	0.310862	-5.11353	3.16201e-07	3.38111e-06	66.93	63.41	65.38	24.66	20.62	14.8	8
	bHLH	transcription factor bHLH130-like	LOC101258607	101258607	63.4229	-2.71462	0.292513	-9.28034	1.68931e-20	5.75172e-19	122.62	108.53	108.63	21.71	12.31	14.93	10
		transcription factor bHLH149	LOC101252530	101252530	26.3476	-1.32215	0.383627	-3.44646	0.00056798	0.00344397	34.53	40.62	41.39	18.04	12.6	13.09	1
	MYBS	transcription factor MYBS1	LOC101260117	101260117	33.029	-1.04854	0.334214	-3.13732	0.00170498	0.00918899	49.06	41.67	46.8	21.6	17.26	23.54	3
		myb family transcription factor PHL11 isoform X2	LOC101263047	101263047	8.79641	2.54709	0.792265	3.21495	0.00130465	0.007311	2.15	3.14	3.3	13.41	15.34	16.24	8
		transcription factor MYB48-like	LOC101255305	101255305	48.816	3.68167	0.485082	7.58979	3.20435e-14	7.15283e-13	5.35	8.82	7.68	45.61	78.34	142.67	6
	WRKY	probable WRKY transcription factor 57	LOC101247821	101247821	41.819	1.32827	0.287361	4.62232	3.79478e-06	3.50851e-05	23.3	25.2	25.95	57.76	56.95	59.65	5
		probable WRKY transcription factor 40	LOC101268780	101268780	60.6224	1.35506	0.291987	4.64082	3.4703e-06	3.22573e-05	30.19	34.91	40.6	82.28	59.24	115	8
		probable WRKY transcription factor 70	LOC101256570	101256570	71.6853	1.6131	0.267549	6.02918	1.64793e-09	2.31486e-08	26.56	37.65	44.72	106.98	79.21	131.1	3
		WRKY transcription factor 23	LOC101263542	101263542	204.634	1.67578	0.145792	11.4944	1.40822e-30	8.08957e-29	93.54	102.24	106.95	308.88	315.77	286.29	1
		probable WRKY transcription factor 40	LOC101246812	101246812	77.4566	1.87457	0.262508	7.141	9.26521e-13	1.81427e-11	32.53	32.5	36.85	151.02	110.53	92.68	3
		probable WRKY transcription factor 17	LOC543855	543855	17.4721	2.42574	0.535274	4.53178	5.84883e-06	5.24361e-05	6.26	4.99	6.15	30.86	30.13	25.27	12
		WRKY transcription factor 22	LOC101261749	101261749	18.5948	4.80474	0.845149	5.68508	1.3075e-08	1.66124e-07	0.5	3.07	0.43	43.25	27.77	33.69	1
		WRKY transcription factor 22-like	LOC101258194	101258194	85.7279	4.92296	0.398846	12.343	5.31348e-35	3.81093e-33	3.65	5.95	7.05	190.37	144.53	149.54	10
		probable WRKY transcription factor 40	LOC101243805	101243805	11.6225	3.75385	0.964876	3.8905	0.000100038	0.000720479	0.12	0.69	3.92	35.75	13.75	12.78	8
	IAA-responsive	protein OBERON 3	LOC101244187	101244187	20.6436	1.3615	0.437019	3.11542	0.00183682	0.00977941	9.77	14.21	11.94	24.71	31.75	29.67	5
		IAA3 protein	IAA3	543540	1269.69	1.40483	0.106767	13.1579	1.53225e-39	1.33614e-37	714.81	701.04	743.61	1766.52	1917.59	1702.27	9
		auxin response factor 1	LOC100736509	100736509	26.9602	1.62131	0.381616	4.24854	2.15164e-05	0.000176336	14.6	12.31	13.93	36.96	40.67	40.58	1
	Dof	dof zinc finger protein DOF1.7	LOC101253547		69.1583	1.53799	0.229829	6.69188	2.20318e-11	3.77719e-10	36.11	35.91	37.9	88.92	107.63	104.35	2
